# Supplementary material for: Genome wide identification of chilling responsive microRNAs in Prunus persica
Source: BMC Genomics. 2012 Sep 15;13:481. doi: 10.1186/1471-2164-13-481 (PMC3463484; doi:10.1186/1471-2164-13-481)
Supplement: Additional file 2 — Table S2. Conserved microRNA (miRNA) distribution in plant lineages. miRNA data are a compilation from miRBase 17 and this study. Divergence dates for land plant clades is from Leebens-Mack et al. (2005). [file 1471-2164-13-481-S2.xlsx]

## Sheet: sheet 1
Additional Table 2
Family	miR169	miR166	miR171	miR399	miR156	miR395	miR319	miR172	miR167	miR160	miR162	miR396	miR164	miR159	miR1446	miR394	miR393	miR390	miR403	miR398	miR397	miR482	miR477	miR168	miR530	miR473	miR408	miR414	miR479	miR827	miR3629	miR535	miR2111	miR3627	miR828	miR2275	miR2118	miR529	miR1850	miR441	miR2919	miR5083	miR1030	miR1088	miR1511	miR1530	miR1533	miR157	miR170
A. thaliana
C. sinensis
T. cacao
R. communis
G. max
M. truncatula
P. persica
P. trichopoda
V. vignifera
A. caerulea
B. distachyon
O. sativa
Z. mayze
P. patens
S. molibdei
C. renhati
[truncated: 7 more columns]
