# Supplementary material for: Genome wide identification of chilling responsive microRNAs in Prunus persica
Source: BMC Genomics. 2012 Sep 15;13:481. doi: 10.1186/1471-2164-13-481 (PMC3463484; doi:10.1186/1471-2164-13-481)
Supplement: Additional file 3 — Table S3. Non-conserved miRNAs identified in peach. The length (len) of each miRNA, the chromosome location (Chr), the start (start) and the end (stop) position on the chromosome of each miRNA and miRNA*sequences, the miRNA orientation (Dir), whether or not a miRNA was observed are indicated, and miRNA and miRNA* sequences. [file 1471-2164-13-481-S3.xlsx]

## Sheet: NonConserved_FINAL
Additional Table 3
miRNA	chromosome	Direction	miRNA Length	miRNA sequence	miRNA* sequence	miRNA start	miRNA stop	miRNA* start	miRNA* stop
pper_1_1	scaffold_6|11070000-11080000	3prime	22	GUUUUUGAAUGGAAGGCCCAUG	CAUGGGUUUUUCAUUCAAAAUU	11071344	11071365	11071280	11071301
pper_10_1	scaffold_1|44019000-44029000	5prime	22	CAAGAGAUUGUAGUCACUCACC	GAUGAGUGACCACAAAUCUCUUG	44020792	44020813	44020894	44020916
pper_100_1	scaffold_1|4887000-4897000	3prime	18	GGAAAUGAGAAUGAAAGU	UUUCAAUUUUAGUUUUUA	4891643	4891626	4891581	4891598
pper_101_1	scaffold_1|26802000-26812000	5prime	21	GUUUCCUCGAACACUUCAUUA	UACUGAAGUGUUUGGGGGAAC	26806572	26806592	26806649	26806669
pper_102_1	scaffold_1|13473000-13483000	3prime	20	CACAAAUCUCUUGCACCCUU	AAGAGUUCAAGAGAUUGUG	13474199	13474218	13474080	13474098
pper_103_1	scaffold_2|9351000-9361000	5prime	20	UAACUUGGAAGGAUUAGGAU	ACCUUAAUCCUCCAAGUUA	9357923	9357942	9358048	9358066
pper_103_2	scaffold_2|9621000-9631000	5prime	20	UAACUUGGAAGGAUUAGGAU	ACCUUAAUCCUCCAAGUUA	9624177	9624196	9624302	9624320
pper_104_1	scaffold_9|270000-280000	5prime	18	ACCAAUAUGUUUCGUUGC	GCGACCAACAAUAUUUUUCGU	273327	273344	273398	273418
pper_105_1	scaffold_8|15534000-15544000	5prime	20	ACAGGAAUUCAAGAGAUUGU	ACAAAUCUCUUGAAACCCUGU	15540126	15540145	15540248	15540268
pper_106_1	scaffold_2|15453000-15463000	3prime	20	CAUAAAUCUCUUGGACCCUU	GGAGUCCAAGAGAUUGUGG	15461190	15461171	15461073	15461091
pper_106_2	scaffold_2|21879000-21889000	3prime	20	CAUAAAUCUCUUGGACCCUU	GGAGUCCAAGAGAUUGUGG	21882678	21882659	21882560	21882578
pper_106_3	scaffold_6|19980000-19990000	3prime	20	CAUAAAUCUCUUGGACCCUU	GGAGUCCAAGAGAUUGUGG	19983653	19983634	19983536	19983554
pper_107_1	scaffold_3|17703000-17713000	5prime	20	AGGGAAGAGAUGAGAGGGGA	CCCCUUUCAUCCUCUCUC	17708666	17708647	17708776	17708793
pper_107_2	scaffold_7|12375000-12385000	5prime	20	AGGGAAGAGAUGAGAGGGGA	CCCCUCUCAUCCUUUCUC	12381265	12381246	12381378	12381395
pper_108_1	scaffold_3|6273000-6283000	5prime	20	UGGAUGUAAAUUUAACGAUU	ACCAUUGGAUUAAUAUCCAA	6281510	6281491	6281572	6281591
pper_109_1	scaffold_6|20268000-20278000	5prime	20	UGAGAGAAGACGGAAUUGAG	UCAAUCUCAUCUUCACUCCCAU	20269432	20269413	20269571	20269592
pper_11_1	scaffold_1|5076000-5086000	5prime	18	AUGGUCACCCACCGUUGA	CCAACGGUGGGUGACCAC	5084986	5085003	5085094	5085111
pper_11_2	scaffold_2|4572000-4582000	5prime	18	AUGGUCACCCACCGUUGA	CAACGGUGGGUGACCACA	4581467	4581450	4581577	4581594
pper_11_3	scaffold_5|11403000-11413000	5prime	18	AUGGUCACCCACCGUUGA	CAACAGUGAGUGACCACAA	11405556	11405539	11405646	11405664
pper_110_1	scaffold_1|32130000-32140000	5prime	18	GGCAUUCUGUCCACCUCC	GAGGUGGGCAUACUGCCA	32136215	32136198	32136275	32136292
pper_110_2	scaffold_1|43596000-43606000	5prime	18	GGCAUUCUGUCCACCUCC	GGAGGUGGUCAGCAUGUC	43600171	43600188	43600241	43600258
pper_111_1	scaffold_2|12591000-12601000	5prime	20	UGCUAGGAAGACCAACUUUA	AAAGUUGGUCUCCCUAGCAU	12597691	12597672	12597809	12597828
pper_111_2	scaffold_3|6111000-6121000	5prime	20	UGCUAGGAAGACCAACUUUA	UAAAGUUGGUCUCCCUAGCA	6120533	6120552	6120649	6120668
pper_111_3	scaffold_5|16371000-16381000	5prime	20	UGCUAGGAAGACCAACUUUA	AAAGUUGGUCUCCCUAGCAU	16377245	16377226	16377363	16377382
pper_112_1	scaffold_6|17001000-17011000	3prime	21	UCAAACGGUAAGUGACCACAA	UGUGGUCACCCACCGUUGGAU	17003451	17003431	17003364	17003384
pper_112_2	scaffold_7|15552000-15562000	3prime	21	UCAAACGGUAAGUGACCACAA	UGUGGUCACUCACCGUUGGAU	15557791	15557771	15557704	15557724
pper_113_1	scaffold_5|3951000-3961000	3prime	21	UGACCACAAUUUCUUAGACUC	GGUCCAAGAGAUUUGUGGUCAC	3953367	3953347	3953255	3953276
pper_113_2	scaffold_6|6966000-6976000	3prime	21	UGACCACAAUUUCUUAGACUC	GAAUCCAAGAGAUUUGUGGUCA	6975348	6975368	6975233	6975254
pper_114_1	scaffold_1|37530000-37540000	5prime	19	GCAUUCCACAUUUGUAUAC	GUAUACAAAUGUGGUAUGA	37535103	37535121	37535207	37535225
pper_115_1	scaffold_1|21303000-21313000	3prime	21	CCACAAUAUCUUGAACUCCUG	AGGGGUCCAAGAGAUUUGUGGU	21311428	21311408	21311310	21311331
pper_116_1	scaffold_6|10026000-10036000	3prime	21	UGACUACAAUCUCUUAGACUC	GAUUCAAGAGAUUUGUGGUCA	10035558	10035578	10035445	10035465
pper_117_1	scaffold_6|10278000-10288000	5prime	21	AUGGUUACUCACUAUUGGAUG	AUCCAACGGUGGGUGACCACA	10283126	10283106	10283213	10283233
pper_118_1	scaffold_8|13113000-13123000	5prime	19	CCAACUUGUGUACUAACUC	GAGUUGAUACACAAGUUAG	13119221	13119239	13119290	13119308
pper_119_1	scaffold_2|25623000-25633000	5prime	21	UGGUCACUUAUCGUUGGAUGU	UAUCCAACGGUGAGUGACCAC	25631003	25630983	25631088	25631108
pper_12_1	scaffold_8|13491000-13501000	3prime	20	GAACAAUUAGAUUAAUAUCC	GAUGUAAAUUCAACGGUUCA	13500311	13500292	13500224	13500243
pper_120_1	scaffold_4|14850000-14860000	3prime	21	UGACCACAAUCUUUUGAACUC	GGUCCAAGAGAUUUGUGGUCAC	14851176	14851156	14851064	14851085
pper_120_2	scaffold_7|20826000-20836000	3prime	21	UGACCACAAUCUUUUGAACUC	AGUCCAAGAGAUUUGUGGUCAC	20831159	20831139	20831047	20831068
pper_120_3	scaffold_12|153000-163000	3prime	21	UGACCACAAUCUUUUGAACUC	GGGUCCAAGAGAUUUGUGGUCA	155012	155032	154898	154919
pper_121_1	scaffold_6|23292000-23302000	5prime	20	UGGCACAUGAAGUGGACAGU	CUAUCCACCUCAUCUGCCAC	23298569	23298550	23298660	23298679
pper_122_1	scaffold_3|19521000-19531000	3prime	21	CCACAAUCUUUUGAAUUCCUG	AGGGGUCCAAGAGAUUUGUGGU	19528321	19528301	19528203	19528224
pper_123_1	scaffold_6|4707000-4717000	3prime	21	CUUUAGAAACACACCCGAGCC	UUUUGGGUGUGUUUCUAAAGU	4710840	4710820	4710732	4710752
pper_124_1	scaffold_1|23076000-23086000	3prime	21	CACAAAUAUCUUGGACCCCUG	AGGAGUCCAAGAGAUUGUGG	23084374	23084354	23084256	23084275
pper_124_2	scaffold_2|19629000-19639000	3prime	21	CACAAAUAUCUUGGACCCCUG	CAAGAGUUCAAGUGAUUGUG	19636441	19636461	19636321	19636340
pper_124_3	scaffold_2|20844000-20854000	3prime	21	CACAAAUAUCUUGGACCCCUG	AGGAGUCCAAGAGAUUGUAG	20845411	20845391	20845293	20845312
pper_124_4	scaffold_5|5265000-5275000	5prime	21	CACAAAUAUCUUGGACCCCUG	CAGGAGUCCAAGAGAUUGUG	5271282	5271302	5271350	5271369
pper_124_5	scaffold_5|5265000-5275000	3prime	21	CACAAAUAUCUUGGACCCCUG	CAGGAGUCCAAGAGAUUGUG	5271470	5271490	5271350	5271369
pper_124_6	scaffold_5|11268000-11278000	3prime	21	CACAAAUAUCUUGGACCCCUG	CAGGAGUCCAAGAGAUUGUG	11276752	11276772	11276632	11276651
pper_124_7	scaffold_7|14193000-14203000	3prime	21	CACAAAUAUCUUGGACCCCUG	CAGGAGUCCAAGAGAUUGUG	14201400	14201420	14201280	14201299
pper_125_1	scaffold_6|5373000-5383000	5prime	21	AGAUUUGUGAUCACUCAUUGU	ACGGUGGGUGACCACAAUCU	5381286	5381306	5381384	5381403
pper_126_1	scaffold_4|3789000-3799000	3prime	21	AACGGUAGAUGACCACAAUCU	AGAUUUGUGGUCACUCAUCGUU	3793043	3793063	3792946	3792967
pper_127_1	scaffold_3|315000-325000	3prime	19	CCAAGCAUUUGAAGCCCUU	CGGUGCUUCCUGUGCUUGGU	318603	318585	318496	318515
pper_128_1	scaffold_2|20682000-20692000	5prime	19	CAGCAUCACCAAGAUUCAC	GAGAAUCUUGAUGAUGCUG	20686367	20686385	20686453	20686471
pper_129_1	scaffold_4|11376000-11386000	3prime	21	CCACAAGUUCCUUGGACCCCA	GGAGUCCAAGAGAUUGUGGU	11385618	11385598	11385482	11385501
pper_13_1	scaffold_3|1782000-1792000	3prime	22	ACCCCUGUAGUACAAGAGAUCA	GAUCUCUUGGACUACAGGAGUC	1788620	1788599	1788473	1788494
pper_130_1	scaffold_5|18324000-18334000	5prime	21	UACCACAUUAUGUACCACUUU	AGGUGGUACACAAUGUGGUAU	18333230	18333210	18333302	18333322
pper_131_1	scaffold_7|4176000-4186000	3prime	20	UCUCUCAACAGCUGCCCAAC	GUUGGGCAGUUGCUGAGAUG	4178832	4178851	4178689	4178708
pper_132_1	scaffold_4|9576000-9586000	3prime	21	ACCACAGAUCUCUUGAACCCC	GGAGUCCAAGAGAUUGUGAU	9585531	9585551	9585415	9585434
pper_133_1	scaffold_5|17010000-17020000	3prime	21	UUUAUGUGUGGGUGGAAUACA	UGUAUUCCACUCACACAUAAU	17012013	17012033	17011914	17011934
pper_134_1	scaffold_10|81000-91000	3prime	21	CCACAAUUUCUUGGACUUCUG	AGAGGUUCAAGAGAUUUGUAGU	89126	89106	89008	89029
pper_135_1	scaffold_6|24813000-24823000	3prime	21	UCACAAUCUCUUAGACUCCCG	CAGGGGUCCAAGAGAUUUGUGG	24817813	24817833	24817693	24817714
pper_136_1	scaffold_6|19053000-19063000	3prime	21	CGAUUAAGAGAUAUGGCCUCA	GAGGUCCUAUCUCUUAACCGU	19059713	19059693	19059626	19059646
pper_137_1	scaffold_5|6516000-6526000	3prime	21	UGACCACAAAUCUUUUAGAGC	UCCAAGAGAUUAUGGUCAC	6523193	6523173	6523084	6523102
pper_138_1	scaffold_3|1953000-1963000	3prime	21	GUAACCCUUACAACAAUCACC	GGUGAUUGUUGUGGAGGUUAC	1955069	1955089	1954958	1954978
pper_139_1	scaffold_1|33984000-33994000	5prime	20	UUGACAGAAGAGAGUGAGCA	UGCUCAUGUCUCUUUCUGUCAG	33986390	33986409	33986452	33986473
pper_14_1	scaffold_5|4887000-4897000	5prime	22	GUGGUCACUUAGCGUUGGAUGU	AUAUCCAACAGUGAGUGACCAC	4892478	4892499	4892562	4892583
pper_140_1	scaffold_2|26514000-26524000	3prime	21	ACCACAAAUUUCUUGAACCCC	GAGUCCAAGAGAUUGUGGUC	26515733	26515713	26515619	26515638
pper_141_1	scaffold_4|13410000-13420000	3prime	19	AUAUACAUACAGUCCCGAU	AAGGGGACUGUAUAUAUAU	13412204	13412222	13412150	13412168
pper_142_1	scaffold_1|25101000-25111000	3prime	21	ACCACAAAUCUCUAGGACCCC	GAGUCCAAGAGAUUGUGGUC	25105167	25105147	25105053	25105072
pper_143_1	scaffold_2|11223000-11233000	3prime	21	UGAUCACAAAUCUCUUGAACC	GUCCAAGAGAUUGUGGUCAC	11229016	11228996	11228906	11228925
pper_143_2	scaffold_3|0-10000	3prime	21	UGAUCACAAAUCUCUUGAACC	GUCCAAGAGAUUGUGGUCAC	9396	9376	9286	9305
pper_143_3	scaffold_6|19872000-19882000	3prime	21	UGAUCACAAAUCUCUUGAACC	AGUCCAAGAGAUUGUGGUCA	19873377	19873397	19873265	19873284
pper_143_4	scaffold_10|810000-820000	3prime	21	UGAUCACAAAUCUCUUGAACC	GUCCAAGAGAUUGUGGUCAC	818762	818742	818652	818671
pper_144_1	scaffold_7|16074000-16084000	5prime	21	CAAUUCUAUAUUAUUUGCUCC	AGAGCGAAUAAUAUAGAGUUG	16081597	16081617	16081732	16081752
pper_145_1	scaffold_1|3978000-3988000	5prime	22	AGACCAAUUUUAAAUACCAACU	AGUUGGUAUCUAAAGUUGGUCU	3984023	3984044	3984121	3984142
pper_146_1	scaffold_2|1881000-1891000	3prime	22	GGUGAGUAAUCACAAAUAUCUU	AGAUAUUGUGGUCACUCACUG	1886682	1886661	1886583	1886603
pper_147_1	scaffold_1|30465000-30475000	3prime	22	CCACAAUCUCUUGAACCCCUGU	CAGGGGUCCAAGAGAUUUGUGAU	30470269	30470248	30470149	30470171
pper_148_1	scaffold_5|6363000-6373000	3prime	19	CUAACGAUGAAUGACCACA	UUGUGGUCACUCACUGUUGG	6372835	6372853	6372745	6372764
pper_149_1	scaffold_1|26280000-26290000	3prime	20	CAAAUCUCUUGAAUCCCUAU	CAGGAGUCUAAAAGAUUUGU	26287623	26287604	26287503	26287522
pper_15_1	scaffold_1|36603000-36613000	3prime	20	ACAAUCUCUUGGACUCCUUU	CAGGGGUUCAAGAGAUUUGUG	36605257	36605238	36605137	36605157
pper_150_1	scaffold_2|17523000-17533000	3prime	22	CCACAAUCUCUUAAACCUCUGU	CAGGGGUCCAAGAGAUUUGUAGU	17524340	17524319	17524220	17524242
pper_151_1	scaffold_6|22518000-22528000	5prime	22	UUUGGUGACUGUUGUAGGGGUU	AACUCCACAACAAUCACCAAA	22519885	22519906	22519961	22519981
pper_152_1	scaffold_8|10539000-10549000	3prime	22	CACAAAUUUCUUGAACCCUUGU	UAGGAGUCCAAGAGAUUGUGG	10548000	10547979	10547881	10547901
pper_153_1	scaffold_1|6273000-6283000	3prime	22	UGACCACAAAUCUCAUGGAUCC	GAGUCCAAGAGAUUGUGGUCA	6276207	6276228	6276094	6276114
pper_154_1	scaffold_6|7083000-7093000	3prime	22	AACCACAAAUCUCUUAAACCUA	GGAGUCCAAGAGAUUGUGGUCA	7088855	7088834	7088741	7088762
pper_155_1	scaffold_2|22392000-22402000	5prime	22	GCCAUGUGAAUUAAUGAAGGCU	AACAUUCAUUAAUUGACAUGGC	22399535	22399556	22399619	22399640
pper_156_1	scaffold_5|11889000-11899000	5prime	22	ACUCUCCCUCAAGGGCUUCUCA	UAUGAAGCUCGUUGGGGGGGAAU	11892475	11892496	11892561	11892583
pper_157_1	scaffold_6|22275000-22285000	3prime	22	UCUGUUAAGUGUUAAAGAUACU	GUAUCUUGUGGUGCUUGAUGAU	22280108	22280087	22280043	22280064
pper_158_1	scaffold_8|13500000-13510000	3prime	22	UGACCACAACCUCUUGGACUCC	AAGGUUCCAAGAGAUUUGUGGUC	13509852	13509831	13509733	13509755
pper_159_1	scaffold_1|14949000-14959000	3prime	21	GAGAUUGUGGUCACCUACUGU	ACGGUGAGUGACCACAAAUCUC	14956032	14956052	14955991	14956012
pper_159_2	scaffold_1|42399000-42409000	5prime	21	GAGAUUGUGGUCACCUACUGU	AUGGUGAGUGACCACAAAUCUC	42408147	42408167	42408244	42408265
pper_159_3	scaffold_8|1134000-1144000	5prime	21	GAGAUUGUGGUCACCUACUGU	UGAUGAGUGACCACAAAUCUCU	1136602	1136582	1136701	1136722
pper_159_4	scaffold_8|14094000-14104000	5prime	21	GAGAUUGUGGUCACCUACUGU	ACGGUGAGUGACCACAAAUCUC	14095494	14095514	14095590	14095611
pper_16_1	scaffold_11|621000-631000	3prime	22	AUGACAUGACACAUCAGUGGCC	GCAACUGAUGUGUCAUGCUAUG	630321	630300	630206	630227
pper_160_1	scaffold_8|5760000-5770000	5prime	21	GAGAUUGUGGUAACUCACCGU	ACGGUGAGUGACCACAAAUCUC	5767157	5767177	5767254	5767275
pper_161_1	scaffold_8|16677000-16687000	5prime	21	AGGUGAAAGACAAGUCUAGUG	ACUAGGCUCAUCUUACAUCUA	16684716	16684696	16684789	16684809
pper_162_1	scaffold_2|20502000-20512000	3prime	22	CCACAAAUUUCUUAGACCCCUG	AGGAGUCCAAGAGAUUGUGGU	20507372	20507351	20507255	20507275
pper_162_2	scaffold_4|9675000-9685000	3prime	22	CCACAAAUUUCUUAGACCCCUG	AGGAGUCCAAGAGAUUGUGGU	9681912	9681891	9681795	9681815
pper_163_1	scaffold_7|14400000-14410000	5prime	22	GGGGAUGAUGGGAGGGAGGAGU	CUCCUCCCCACUCUCAUGUUCCCU	14403122	14403101	14403207	14403230
pper_164_1	scaffold_2|6732000-6742000	3prime	19	UCGCGCAAUCCUUGGGUGC	GCGCGUAGGAUUUCGCGG	6735849	6735867	6735787	6735804
pper_164_2	scaffold_5|9063000-9073000	3prime	19	UCGCGCAAUCCUUGGGUGC	GCGCGUAGGAUUUCGCGGA	9070383	9070401	9070321	9070339
pper_165_1	scaffold_8|16983000-16993000	5prime	22	GUAUUACAGGGAUUCAAGAGAU	AUCUCUUGAACUCCUGUGAUCC	16992795	16992816	16992926	16992947
pper_166_1	scaffold_8|11448000-11458000	3prime	23	AUCCAACGCCCAAGAUUAGAAGU	UUUCUAAUCUCGGGCGUUGAAUU	11455830	11455808	11455772	11455794
pper_167_1	scaffold_1|38196000-38206000	3prime	22	CCAACUGUGAGUGACCACAAAU	AUUGUGGUCACCCACCGUUGG	38199954	38199975	38199863	38199883
pper_167_2	scaffold_6|15984000-15994000	3prime	22	CCAACUGUGAGUGACCACAAAU	UUGUGGUCACUCACCGUUGGA	15987408	15987387	15987319	15987339
pper_168_1	scaffold_36|18000-23381	5prime	19	CACUCCAAUUUUAUCCACA	GUAGAUAAAAUUGGAGUGG	21539	21521	21593	21611
pper_169_1	scaffold_3|19521000-19531000	5prime	22	ACCGUUGGAUAUUAAAUCAAUG	CGUUGAAUUUACAUCCAAUGGU	19528328	19528349	19528392	19528413
pper_17_1	scaffold_6|4905000-4915000	5prime	22	GCGGCAUCAUCAAGAUUCACAU	UGGGAAUCUUGAUGAUGCUGCA	4912939	4912918	4913081	4913102
pper_170_1	scaffold_1|29952000-29962000	3prime	22	AUCUAACGGUGAGUGGCCACAA	UGUGGUCAUUCAUCGUUGGAU	29961336	29961357	29961249	29961269
pper_171_1	scaffold_2|20673000-20683000	5prime	22	AGGGAGACCAACAUUAGAUACC	GGUAUCUAAAGUUGAUCUCCCU	20679559	20679580	20679665	20679686
pper_172_1	scaffold_5|8334000-8344000	3prime	22	AACCUUUGAAUUUACAUCCAAC	GUUGAAUGUAAAUUCAACGGUU	8336817	8336838	8336759	8336780
pper_173_1	scaffold_1|45369000-45379000	3prime	18	CGUAUUAAGUGUUGAGAA	UUUCAAUACUUGACACGU	45378177	45378160	45378090	45378107
pper_174_1	scaffold_6|108000-118000	3prime	22	GGACUACAGGGGUCAAAGAGAU	AUCUCUUGGACUCCUGUGGUCC	115317	115338	115256	115277
pper_174_2	scaffold_7|7074000-7084000	5prime	22	GGACUACAGGGGUCAAAGAGAU	AUCUCUUGGACUCCUGUGAUCC	7076196	7076217	7076327	7076348
pper_175_1	scaffold_6|4410000-4420000	3prime	19	UCACCCACCGUUGGAUAUA	UACAUCCAACGGUGAGUGA	4418647	4418665	4418537	4418555
pper_175_2	scaffold_7|3285000-3295000	5prime	19	UCACCCACCGUUGGAUAUA	ACAUUUAACGGUGAGUGAC	3291148	3291130	3291229	3291247
pper_176_1	scaffold_8|5247000-5257000	3prime	22	UCCAACGGUGAAUGACCAUAAU	AUUUGUGGUCACUCACCGUUGGA	5254460	5254481	5254369	5254391
pper_18_1	scaffold_5|16695000-16705000	3prime	22	AUCUAACGGUGAGUGAUCACAA	UGUGGUCACCCACCGUUGGAU	16704146	16704167	16704059	16704079
pper_18_2	scaffold_6|19647000-19657000	3prime	22	AUCUAACGGUGAGUGAUCACAA	UUUGUGGUCACUCACCGUUGGAU	19655323	19655344	19655216	19655238
pper_19_1	scaffold_8|7749000-7759000	3prime	22	GACCAUAAAUCUCUUGAACUCC	GAGUCCAAGAGAUUGUGGUCA	7756906	7756885	7756793	7756813
pper_2_1	scaffold_6|28206000-28216000	3prime	22	AAAUGAAGAUGGAGCAGAGAGA	UUCUCUCCUCUAUCUUCAUUCC	28212576	28212555	28212439	28212460
pper_20_1	scaffold_7|1035000-1045000	3prime	23	AUAGCAAAAUCGUAAUAUCCAUA	UGGGGAUAACACUGUUUUGCUAU	1039181	1039203	1039093	1039115
pper_21_1	scaffold_2|1701000-1711000	5prime	20	UGUCCAUGGGCAUAACCAUA	CAUGGUUAUGUUCAUAGACA	1705783	1705802	1705832	1705851
pper_22_1	scaffold_5|9990000-10000000	3prime	23	ACAUCCAAAGGUAAAUGACCACA	UUGUGGUCACUCACCGUUGGAUGU	9996993	9997015	9996906	9996929
pper_23_1	scaffold_3|16533000-16543000	5prime	23	CCACAUUGUGUACUAUCUCUCUA	AGAGAGGUGGUACACAAUGUGGU	16537304	16537282	16537370	16537392
pper_24_1	scaffold_6|16200000-16210000	5prime	23	GUAAAAUUGAGAGAGAGGAUGAG	UCAUGUUCCCUCUCAAUCUCAUC	16209384	16209362	16209516	16209538
pper_25_1	scaffold_6|8802000-8812000	5prime	23	ACUCAAAACUAACCACUUGUCAU	UGACAAGUGGCUAAUUUUCGAGUU	8807532	8807510	8807608	8807631
pper_26_1	scaffold_3|12663000-12673000	5prime	23	GGAGGAUUGGAGCGGGGGGAGUA	ACUCCUCCCUCCCAUCCUCCC	12664551	12664529	12664655	12664675
pper_27_1	scaffold_5|14382000-14392000	3prime	23	AUAUCCAACGGUAGUAGACCACA	GUGGUCAUUCACCGUUGGAUGUA	14390229	14390207	14390146	14390168
pper_28_1	scaffold_6|15993000-16003000	3prime	20	GUGUGUGACAACAAUCUCUU	AGAGAUUUGUGGUCACUCACC	16002006	16001987	16001905	16001925
pper_29_1	scaffold_1|28539000-28549000	3prime	23	AUAACAUGACACAUCAGUGGCCA	GGCAACUGAUGUGUCAUGCCAUG	28547900	28547878	28547784	28547806
pper_3_1	scaffold_6|26460000-26470000	5prime	20	UGGAGAAGCAGGGCACGUGC	GCACGUGCUCCCCUUCUCCA	26465860	26465879	26465938	26465957
pper_3_2	scaffold_8|21366000-21376000	5prime	20	UGGAGAAGCAGGGCACGUGC	CACGUGCUCCCCUUCUCCAA	21367903	21367884	21367979	21367998
pper_30_1	scaffold_6|8334000-8344000	3prime	23	AACGGUAAAUAAUCACAAUCUCU	AGAGAUUUGUGGUCAUUUAUCGUU	8336477	8336499	8336379	8336402
pper_31_1	scaffold_1|39456000-39466000	5prime	23	AGGGGAGGAUGGGAGAGAGAAGU	ACUCCUCCUUCCCAUCCUCCCUU	39462978	39463000	39463062	39463084
pper_31_2	scaffold_6|2637000-2647000	5prime	23	AGGGGAGGAUGGGAGAGAGAAGU	ACUCCUCUCUCCCAUUCUCCCAU	2644663	2644685	2644753	2644775
pper_32_1	scaffold_8|7569000-7579000	3prime	23	CCACAAAAUCUCUUAGACCCCUG	CAGGAGUUCAAGAGAUUGUGG	7571639	7571661	7571520	7571540
pper_33_1	scaffold_8|16983000-16993000	3prime	20	CUCUUGAAUCCCUGUAAUAC	GAUCACAGGAGUUCAAGAGA	16992814	16992795	16992683	16992702
pper_34_1	scaffold_4|23922000-23932000	3prime	20	ACCACAAUCUCUUGGAUUCC	AGGGUCCAAGAGAUUUGUGGU	23926892	23926911	23926775	23926795
pper_35_1	scaffold_8|12186000-12196000	3prime	23	AGUGAGAUAGAGAGAAUGAGACA	UGCCUCAUUCUUUCUAUCUCACU	12191707	12191729	12191668	12191690
pper_36_1	scaffold_1|6210000-6220000	3prime	20	CCACAAUUUCUUGGACUCUU	AGGGGUCCAAGAGAUUUAUGG	6218473	6218492	6218354	6218374
pper_36_2	scaffold_7|4770000-4780000	3prime	20	CCACAAUUUCUUGGACUCUU	AGGGGUCCAAGAGAUUUGUAG	4778275	4778294	4778156	4778176
pper_37_1	scaffold_1|9945000-9955000	3prime	18	ACAUCCAACGGUUAGUGA	UCACCCACCGUUGGAUAU	9946282	9946299	9946202	9946219
pper_37_2	scaffold_1|44604000-44614000	3prime	18	ACAUCCAACGGUUAGUGA	UCACCUACCGUUGGAUAU	44610142	44610159	44610062	44610079
pper_37_3	scaffold_2|1332000-1342000	3prime	18	ACAUCCAACGGUUAGUGA	CACCCACCGUUGGAUAUU	1333918	1333901	1333840	1333857
pper_37_4	scaffold_3|4032000-4042000	3prime	18	ACAUCCAACGGUUAGUGA	UCACUCACCGUUGGAUAU	4041349	4041366	4041269	4041286
pper_37_5	scaffold_7|8352000-8362000	3prime	18	ACAUCCAACGGUUAGUGA	UCACCCACCGUUGGAUAU	8358523	8358540	8358443	8358460
pper_37_6	scaffold_8|2394000-2404000	3prime	18	ACAUCCAACGGUUAGUGA	CACUCACCGUUGGAUAUU	2401999	2401982	2401921	2401938
pper_38_1	scaffold_2|20997000-21007000	5prime	23	UGCCUGGCUCCCUGUAUGCCAUU	AUGGCGUAUGAGGAGCCAUGCAU	21004795	21004773	21004854	21004876
pper_39_1	scaffold_3|19980000-19990000	3prime	23	AUGGUGUCAUCCCUCCUGUGACC	UUCGCAGGAGAGAUGGCACUGUC	19986799	19986777	19986753	19986775
pper_4_1	scaffold_1|31653000-31663000	3prime	18	CUCUUAGACCCCUGUAAU	ACUACAGGGGUCCAAGAG	31660749	31660766	31660619	31660636
pper_40_1	scaffold_3|11808000-11818000	5prime	23	CGACUACAAUCUAUAUUGCGCGA	CGCGCAAAGUGUAAAAUGUAGUAGU	11813560	11813538	11813599	11813623
pper_41_1	scaffold_8|17208000-17218000	3prime	20	ACAUGAUAUGACACAUCAGU	ACUGAUAUGUCAUGCUAUGU	17217354	17217373	17217242	17217261
pper_42_1	scaffold_4|10737000-10747000	5prime	23	GAUGAGUAAUGAAAGUGAAAACA	UAUUUUCACUUUUGUUACUCCUC	10740623	10740645	10740669	10740691
pper_43_1	scaffold_6|6372000-6382000	5prime	23	UCACCCAUCAUUGGAUGUAACAU	AUUUACAUCCAACGGUGAGUGA	6377749	6377771	6377826	6377847
pper_44_1	scaffold_6|1719000-1729000	5prime	23	AAGCUCAGGAGGGAUAGCGCCAU	UUGGCGCUAUCUAUCCUGAGUUU	1728641	1728663	1728701	1728723
pper_44_2	scaffold_6|24543000-24553000	5prime	23	AAGCUCAGGAGGGAUAGCGCCAU	AUUGCGCUAUCCAUCCUGAGUUU	24551372	24551394	24551419	24551441
pper_45_1	scaffold_4|162000-172000	3prime	20	GUGACUAUAAAUUUCUUGGA	UCCAAGAGAUUGUGGUCAC	166770	166789	166661	166679
pper_46_1	scaffold_6|23994000-24004000	5prime	18	AGGGAGACAUCUAGGAGC	CUCCUAGUGGCUCCCUA	23995714	23995697	23995759	23995775
pper_47_1	scaffold_4|6273000-6283000	3prime	23	GACCACAUUCUCUUGGACCACUG	AGGGGUCUAAGAGAUUUGUGGUCA	6278317	6278295	6278200	6278223
pper_48_1	scaffold_1|24795000-24805000	5prime	23	UUGUGGUCACCCAUCAUUGGAUU	AUCCAACGGUGAGUGACCACGAAU	24803966	24803944	24804044	24804067
pper_49_1	scaffold_8|15822000-15832000	3prime	18	AUCCAAUGGUGGGUGACU	GAUCACUUACCGUUGGAU	15831750	15831767	15831666	15831683
pper_5_1	scaffold_3|16164000-16174000	3prime	22	UAGGUCAAGAUAGCUCAAUAUG	AUGUUCGAGUUUUCUUGACCUU	16167094	16167073	16167050	16167071
pper_50_1	scaffold_7|16641000-16651000	5prime	23	AGGGGUCAAGAGAUUUGUGGUCA	AACCACAAUCUCUUGGACUCCUA	16642356	16642334	16642451	16642473
pper_51_1	scaffold_7|13248000-13258000	5prime	23	AGAGAUUUAUGGUCAUUCAUCGU	CGGUGGGUGACCACAAUUUCUU	13252431	13252409	13252532	13252553
pper_52_1	scaffold_6|23517000-23527000	5prime	23	GAGCAUGUUGGAGUUUUAGUUUU	AAAAUGCAACUCCAACCAUGCUC	23526084	23526106	23526205	23526227
pper_53_1	scaffold_7|13977000-13987000	3prime	23	AGUGUUGAGAAUGAUGAUGAAGG	UCUCACCACCAUUCUCAACACUU	13986216	13986194	13986112	13986134
pper_54_1	scaffold_2|23688000-23698000	5prime	23	AGAGAUUUCUGGUCACUCACCUU	ACGGUGGGUGACCACAAAUCUCU	23691703	23691725	23691802	23691824
pper_55_1	scaffold_5|6516000-6526000	3prime	20	GAACCAUUAAAUUAAUAUCC	GGAUGUAAAUUCAACGGUUC	6523257	6523276	6523203	6523222
pper_55_2	scaffold_5|12474000-12484000	3prime	20	GAACCAUUAAAUUAAUAUCC	GAUGUAAAUUCAACGGAUCA	12479653	12479634	12479601	12479620
pper_55_3	scaffold_6|28161000-28171000	3prime	20	GAACCAUUAAAUUAAUAUCC	GGAUGUAAAUUCAACGGUUC	28165717	28165736	28165663	28165682
pper_56_1	scaffold_5|17244000-17254000	5prime	20	CAUUUUUCAUAUCACAUCGU	ACAAUGUGGUAUAAAAAUG	17247096	17247115	17247184	17247202
pper_57_1	scaffold_1|22932000-22942000	3prime	23	CUAAAGUUGAUUUCCCUAGCAUA	AUGCUAGGGAGAUCAACUUUAGA	22933510	22933488	22933395	22933417
pper_58_1	scaffold_6|4824000-4834000	5prime	20	ACAGGAGUCCAAUAUAUUGU	CAAUCUCUUGGACUCCUGUG	4829302	4829283	4829426	4829445
pper_59_1	scaffold_1|34812000-34822000	3prime	21	GCUUACUCUCUAUCUGUCACC	GUGACAGAAGAGAGUGAGCA	34819715	34819695	34819648	34819667
pper_6_1	scaffold_4|5319000-5329000	5prime	22	UGCCUGGCUCCCUGUAUGCCAC	GUGGCGUACGAGGAGCCAAGCA	5325333	5325354	5325394	5325415
pper_60_1	scaffold_2|3339000-3349000	5prime	21	GGGUCCAAGAAAUUUAUGGUC	GACCACAAUCUCUUGGACUC	3342169	3342189	3342284	3342303
pper_60_2	scaffold_4|4752000-4762000	5prime	21	GGGUCCAAGAAAUUUAUGGUC	GACCACAAUCUCUUGGACUC	4759325	4759345	4759440	4759459
pper_61_1	scaffold_4|29268000-29278000	5prime	21	GAUCUGUGGUCACUCACCGUU	AACGGUGGAUGACCACAAUC	29276879	29276899	29276969	29276988
pper_62_1	scaffold_7|19431000-19441000	3prime	21	CUUUAAAGUUUCUUUGUAUCA	UGACACAAAAAAACAUUAAAG	19440484	19440504	19440395	19440415
pper_63_1	scaffold_3|19926000-19936000	3prime	21	UCCAAUGGUGGCUGACCACAA	UUGUGGUCACUCACCGUUGGAU	19933309	19933289	19933221	19933242
pper_64_1	scaffold_2|23679000-23689000	5prime	18	AGGAAAUGAAGGUAGAUG	CAUUUCAUCAUUUCCU	23682843	23682860	23682982	23682997
pper_64_2	scaffold_3|16542000-16552000	5prime	18	AGGAAAUGAAGGUAGAUG	AUUUCUUCAUUUCUUC	16545252	16545235	16545378	16545393
pper_65_1	scaffold_1|18207000-18217000	3prime	21	ACCACAAUCUAUUGGACUCCU	GGAGUCCAAGAGAUUUAUGGUC	18211169	18211149	18211053	18211074
pper_66_1	scaffold_6|24912000-24922000	5prime	20	GAGGCUCUAUCUCUUAACCG	CGGUUAAGAGAUAGGGCAUC	24917783	24917802	24917831	24917850
pper_67_1	scaffold_3|21303000-21313000	3prime	21	AGUUGUUACACAAGUUGGUAU	UACCAACUUGUGUACCAACUC	21304532	21304512	21304461	21304481
pper_68_1	scaffold_6|22707000-22717000	3prime	18	AAAAGUGUUAUCCUCGUU	ACGAGGAUAACACUGUUUU	22711796	22711779	22711701	22711719
pper_69_1	scaffold_1|17793000-17803000	5prime	21	AAACCCAAAAGAUGAUAGCUG	CCUAUUGAGUGUUUUGGGUAU	17798392	17798412	17798455	17798475
pper_69_2	scaffold_2|18684000-18694000	5prime	21	AAACCCAAAAGAUGAUAGCUG	CCUAUUGAGUGUUUUGGGUAU	18684402	18684422	18684465	18684485
pper_7_1	scaffold_2|26019000-26029000	5prime	22	UGUGAUAUUGGUUCGGUUCAUA	GACGAGCCGAAUCAAUAUCACUC	26024549	26024528	26024654	26024676
pper_70_1	scaffold_5|13491000-13501000	5prime	21	AAGAGAUUGUGGUCACUCGCC	GUGAGUGACCACAAAUCUCUUG	13497079	13497059	13497182	13497203
pper_71_1	scaffold_4|11745000-11755000	5prime	21	CACAGAGGUCCAAGAGAUUGU	ACAAAUCUCUUGGACCCCUGUA	11750842	11750862	11750965	11750986
pper_72_1	scaffold_5|12726000-12736000	5prime	21	GCUAUCCCGGUCAAUGACGCA	GUGUUAUUGGACGGGAUACCA	12730830	12730810	12730885	12730905
pper_73_1	scaffold_1|15318000-15328000	5prime	19	GGUCACCUAGCGUUGGAUA	AUCCAACGGUGAGUGACCA	15321766	15321748	15321851	15321869
pper_74_1	scaffold_1|45729000-45739000	5prime	21	GGUACCCAUUUAUUUUGGCUA	AGCCAAAAUAAAUGGGUACCC	45731102	45731082	45731163	45731183
pper_75_1	scaffold_5|4761000-4771000	3prime	18	GCAACAUCACUACAAGGC	GCAUUGUAGUGAUGUUAC	4766104	4766121	4765987	4766004
pper_76_1	scaffold_1|14031000-14041000	3prime	21	UGACCACGAAUCUCUUGGACC	AGUCCAAGAGAUUGUGGUCA	14039596	14039616	14039484	14039503
pper_77_1	scaffold_1|26784000-26794000	5prime	21	GUUCCCUUGACCACUUCAUUG	ACUGAAGUGUUUGGGGGAACU	26789767	26789747	26789822	26789842
pper_78_1	scaffold_7|3285000-3295000	3prime	21	ACAUUUAACGGUGAGUGACCA	GGUCACCCACCGUUGGAUAUA	3291068	3291048	3290987	3291007
pper_79_1	scaffold_5|9972000-9982000	3prime	21	CGCCAAAGGAGAGUUGCCCUU	AGGGCGUCUCUCCAUUGGCAG	9980736	9980716	9980681	9980701
pper_8_1	scaffold_8|21366000-21376000	3prime	22	CACGUGCUCCCCUUCUCCAACA	GUUGGAGAAGCAGGGCACGUGC	21367828	21367807	21367752	21367773
pper_80_1	scaffold_7|2196000-2206000	3prime	21	AGCAGGAAUUUGCAGAUUUGU	ACAGAUGGCAGAUUUUAUU	2198184	2198204	2198141	2198159
pper_81_1	scaffold_1|36954000-36964000	5prime	21	AGAUUUGUGGUCACCCAUCGU	ACAGUGAGUGACCACAAAUCU	36955531	36955551	36955628	36955648
pper_82_1	scaffold_7|16641000-16651000	3prime	21	ACCACAAAUCUCUUGACCCCU	AGGAGUCCAAGAGAUUGUGGU	16642336	16642356	16642241	16642261
pper_83_1	scaffold_1|26442000-26452000	5prime	21	CAGACGUUAUUAUCAUGCGGA	CUGUAUGAUAAUAACGUGUGG	26443763	26443743	26443824	26443844
pper_84_1	scaffold_5|5454000-5464000	5prime	21	CGAUUAGUGAUGCACCAGAAA	UUCUGGUGAAUCUCUAAUUCGA	5455660	5455640	5455711	5455732
pper_85_1	scaffold_1|6210000-6220000	5prime	21	AGAUUUAUGGUCACUCAUCGU	ACGGUGGGUGACCACAAUUU	6218365	6218385	6218462	6218481
pper_86_1	scaffold_4|13446000-13456000	5prime	21	GCCAUCCUGACCAAUCAUGCU	CCAUGAUUGGUCAGGAUAGCA	13455454	13455434	13455504	13455524
pper_87_1	scaffold_3|16524000-16534000	5prime	21	AGGUAUUGGCGCGCCUCAAUU	GAUUGAGCCGCGUCAAUAUCU	16525616	16525636	16525680	16525700
pper_88_1	scaffold_10|243000-253000	5prime	21	CAGGGAACAGGUAGAGCAUGG	UCAUGCACUGCCUCUUCCCUG	245036	245056	245098	245118
pper_89_1	scaffold_2|2853000-2863000	5prime	21	GGAUGUAAAUUGAACGGUUCA	GAACCAUUGGAUUAAUAUCCA	2858388	2858368	2858443	2858463
pper_9_1	scaffold_2|22284000-22294000	5prime	22	GGAGCAUCAUCAAGAUUCACAA	UAUGGGAAUCUUGAUGAUGCUGC	22285776	22285797	22285838	22285860
pper_90_1	scaffold_6|7866000-7876000	5prime	21	CUAUUUGCAAAGGCAACCACU	GUGGUUGCCCUUGCAAAUAGU	7869733	7869713	7869851	7869871
pper_91_1	scaffold_1|32940000-32950000	3prime	21	AUAGCAUGACACAUCAGUUGC	GCAACUGAUGUGUCAUGUCAU	32944164	32944184	32944047	32944067
pper_91_2	scaffold_3|6849000-6859000	3prime	21	AUAGCAUGACACAUCAGUUGC	CAACUAAUGUGUCAUGCCAUG	6853939	6853919	6853825	6853845
pper_91_3	scaffold_6|4590000-4600000	3prime	21	AUAGCAUGACACAUCAGUUGC	CAACUGAUGUGUCAUGCCAUG	4597050	4597030	4596937	4596957
pper_91_4	scaffold_6|26901000-26911000	3prime	21	AUAGCAUGACACAUCAGUUGC	GCAACUGAUGUGUCAUACCAU	26908549	26908569	26908433	26908453
pper_91_5	scaffold_7|6660000-6670000	3prime	21	AUAGCAUGACACAUCAGUUGC	CAACUGAUGUGUCAUGCCAUG	6663853	6663833	6663739	6663759
pper_91_6	scaffold_11|621000-631000	3prime	21	AUAGCAUGACACAUCAGUUGC	GCCACUGAUGUGUCAUGUCAU	630417	630437	630301	630321
pper_92_1	scaffold_4|29268000-29278000	3prime	22	CCACAGAUCUCUUGGACUCCUG	AGGAGUCCAAGAGAUUGUGGU	29276887	29276866	29276775	29276795
pper_93_1	scaffold_1|29637000-29647000	3prime	20	CCUACCGAUUCCACCCAUUC	GAUUGGGUGGGUUUGGUAAG	29644701	29644720	29644648	29644667
pper_94_1	scaffold_4|1611000-1621000	5prime	21	UCAUUGAGUGCAGCGUUGAUG	CAUCAGCGCUGCACCCAAUUA	1619250	1619270	1619293	1619313
pper_95_1	scaffold_1|28017000-28027000	5prime	19	CACAAAUUUCUUGGACCCU	GGAGUCCAAGAGAUUGUG	28019024	28019042	28019087	28019104
pper_95_2	scaffold_7|12591000-12601000	3prime	19	CACAAAUUUCUUGGACCCU	GUAGUCCAAGAGAUUGUG	12596961	12596979	12596855	12596872
pper_96_1	scaffold_3|2664000-2674000	5prime	21	UGGUCAAUCACCGUUGGAUGU	AUAUCCAACGGUGGGUGACUG	2669117	2669137	2669200	2669220
pper_96_2	scaffold_8|13491000-13501000	5prime	21	UGGUCAAUCACCGUUGGAUGU	UAUCCAACGGUGGGUGACCAC	13500415	13500395	13500535	13500555
pper_97_1	scaffold_3|17280000-17290000	5prime	21	GGGCCUACAAGGAGUAUCCCU	AGGGACGCCCUUUAGGGUACCC	17282011	17282031	17282121	17282142
pper_97_2	scaffold_3|17280000-17290000	5prime	21	GGGCCUACAAGGAGUAUCCCU	AGGGACGCCCUUUAGGGUACCC	17282417	17282437	17282527	17282548
pper_97_3	scaffold_3|17280000-17290000	5prime	21	GGGCCUACAAGGAGUAUCCCU	AGGGACGCCCUUUAGGGUACCC	17282824	17282844	17282933	17282954
pper_98_1	scaffold_2|26019000-26029000	3prime	21	CGAGCCGAAUCAAUAUCACUC	UGUGAUAUUGGUUCGGUUCAU	26024443	26024423	26024338	26024358
pper_99_1	scaffold_1|2241000-2251000	3prime	21	GCCGUGUUUCCUUGUAUAAAG	UUUUAUACAAUGAAAUCACGGU	2244591	2244611	2244522	2244543
