# Supplementary material for: Genome wide identification of chilling responsive microRNAs in Prunus persica
Source: BMC Genomics. 2012 Sep 15;13:481. doi: 10.1186/1471-2164-13-481 (PMC3463484; doi:10.1186/1471-2164-13-481)
Supplement: Additional file 4 — Table S4. Expression of conserved miRNAs in leaf and bud samples. Number of reads in leaf (L18 to L23) and bud (B18 to B23) dataset corresponding the different length variants (18 to 23 nt) of conserved miRNAs identified in peach. The number of reads of miRNA variants and the total count are indicated. [file 1471-2164-13-481-S4.xlsx]

## Sheet: Sheet1
Additional Table 4
		Winter buds							Leaves
miRNA	miRNA_lenght	B18	B19	B20	B21	B22	B23	Buds Total	L18	L19	L20	L21	L22	L23	Leaves Total
miR1030-1	21	3	2	0	0	0	0	5	5	4	2	0	0	0	11
miR1088-1	21	0	0	0	0	0	0	0	0	0	0	0	0	0	0
miR1088-2	21	6	0	0	0	0	0	6	8	0	0	0	0	0	8
miR1446-1	20	0	0	0	0	0	0	0	0	0	0	0	0	0	0
miR1511-1	20	44	22	4	0	0	0	70	101	55	16	0	0	0	172
miR1511-2	20	4	3	2	0	0	0	9	3	3	0	0	0	0	6
miR1530-1	21	0	0	0	0	0	0	0	0	0	0	0	0	0	0
miR1530-2	21	0	0	0	0	0	0	0	0	0	0	0	0	0	0
miR1533-1	19	19	13	0	0	0	0	32	35	7	0	0	0	0	42
miR1533-2	19	7	0	0	0	0	0	7	2	1	0	0	0	0	3
miR1533-3	19	0	0	0	0	0	0	0	0	0	0	0	0	0	0
miR1533-4	19	0	0	0	0	0	0	0	0	0	0	0	0	0	0
miR1533-5	19	3	3	0	0	0	0	6	7	4	0	0	0	0	11
miR156-1	21	171	157	63	4	0	0	395	55	0	0	8	0	0	63
miR156-9	20	0	0	34	0	0	0	34	25	0	68	0	0	0	93
miR156-10	20	0	0	34	0	0	0	34	25	0	68	0	0	0	93
miR156-11	20	78	0	39	0	0	0	117	25	0	25	0	0	0	50
miR156-2	21	171	157	63	4	0	0	395	55	0	0	8	0	0	63
miR156-3	21	171	157	63	4	0	0	395	55	0	0	8	0	0	63
miR156-4	20	0	0	0	0	0	0	0	2	0	2	0	0	0	4
miR156-5	20	6	0	3	0	0	0	9	2	0	2	0	0	0	4
miR156-6	18	24	0	0	0	0	0	24	0	0	0	0	0	0	0
miR156-7	21	24	0	0	1	0	0	25	9	0	14	1	1	0	25
miR156-8	18	0	0	0	0	0	0	0	9	0	0	0	0	0	9
miR157-1	21	78	0	40	1	0	0	119	25	0	27	0	0	0	52
miR157-2	21	24	0	0	1	0	0	25	9	0	14	1	1	0	25
miR159-1	20	181	0	0	0	0	0	181	233	0	1	0	0	0	234
miR159-2	18	42	0	0	0	0	0	42	168	0	0	0	0	0	168
miR159-3	20	243	36	34	0	0	0	313	631	0	17	0	0	0	648
miR159-4	18	35	0	0	0	0	0	35	28	0	0	0	0	0	28
miR160-1	20	0	0	2	0	0	0	2	0	2	0	0	0	0	2
miR160-2	21	0	0	0	0	0	0	0	0	0	0	3	0	0	3
miR160-3	21	0	56	111	53	0	0	220	200	0	40	53	0	0	293
miR160-4	20	0	0	55	0	0	0	55	200	0	40	0	0	0	240
miR162-1	21	56	56	43	17	0	0	172	98	40	53	51	0	0	242
miR162-2	21	0	0	0	3	0	0	3	0	0	0	1	0	0	1
miR164-1	21	0	0	0	0	0	0	0	10	0	0	25	0	0	35
miR164-2	21	0	50	90	42	0	0	182	70	0	0	252	0	0	322
miR164-3	20	0	50	48	0	0	0	98	38	0	0	0	0	0	38
miR164-4	21	0	50	90	42	0	0	182	70	0	0	252	0	0	322
miR164-5	19	3	1	0	0	0	0	4	0	0	0	0	0	0	0
miR166-1	19	0	0	0	0	0	0	0	0	87	0	0	0	0	87
miR166-2	21	5947	331	197	660	11	0	7146	5894	262	811	132	5	0	7104
miR166-3	20	4759	244	110	0	0	0	5113	5432	262	550	0	0	0	6244
miR166-4	20	4759	244	110	0	0	0	5113	5432	262	550	0	0	0	6244
miR166-5	20	4759	244	110	0	0	0	5113	5432	262	550	0	0	0	6244
miR166-6	20	4759	244	110	0	0	0	5113	5432	262	550	0	0	0	6244
miR167-1	21	0	87	128	41	2	0	258	1121	174	128	328	18	0	1769
miR167-2	21	0	87	128	41	2	0	258	1121	174	128	328	18	0	1769
miR167-3	21	0	87	87	38	6	0	218	1121	174	125	304	69	0	1793
miR167-4	20	9	9	0	0	0	0	18	6	6	0	0	0	0	12
miR167-5	21	0	87	87	7	0	0	181	1121	174	94	56	0	0	1445
miR168-1	21	0	0	13	8	0	0	21	0	0	0	8	0	0	8
miR168-2	21	0	0	13	8	0	0	21	0	0	0	8	0	0	8
miR169-1	21	0	0	37	44	7	0	88	43	73	83	44	0	0	243
miR169-10	18	0	0	0	0	0	0	0	2	0	0	0	0	0	2
miR169-11	20	0	0	0	0	0	0	0	0	0	2	0	0	0	2
miR169-2	21	0	0	37	44	7	0	88	43	73	83	44	0	0	243
miR169-3	21	0	0	37	44	7	0	88	43	73	83	44	0	0	243
miR169-4	21	0	0	37	44	7	0	88	43	73	83	44	0	0	243
miR169-5	21	0	0	37	44	7	0	88	43	73	83	44	0	0	243
miR169-6	20	0	55	45	0	0	0	100	90	55	135	0	0	0	280
miR169-7	20	0	55	45	0	0	0	100	90	55	135	0	0	0	280
miR169-8	20	0	55	45	0	0	0	100	90	55	135	0	0	0	280
miR169-9	20	0	0	37	0	0	0	37	43	73	37	0	0	0	153
miR170-1	21	0	0	0	70	0	0	70	138	36	70	35	0	0	279
miR171-1	20	0	0	5	0	0	0	5	0	0	0	0	0	0	0
miR171-2	21	0	0	0	70	0	0	70	138	36	70	35	0	0	279
miR171-3	21	0	0	0	70	0	0	70	138	36	70	35	0	0	279
miR171-4	21	10	0	0	1	0	0	11	51	4	3	0	0	0	58
miR171-5	20	0	0	0	0	0	0	0	0	0	6	0	0	0	6
miR172-1	21	41	0	0	15	0	0	56	138	33	23	15	0	0	209
miR172-2	19	492	0	0	0	0	0	492	274	111	0	0	0	0	385
miR172-3	21	41	0	0	15	0	0	56	138	33	23	15	0	0	209
miR172-4	21	41	0	18	8	0	0	67	108	33	17	96	0	0	254
miR172-5	21	41	0	18	8	0	0	67	95	12	17	88	2	0	214
miR172-6	18	492	0	0	0	0	0	492	205	0	0	0	0	0	205
miR172-7	18	492	0	0	0	0	0	492	205	0	0	0	0	0	205
miR1850.1-1	21	0	0	0	0	0	0	0	0	0	0	0	0	0	0
miR2109-1	20	0	0	0	0	0	0	0	0	0	0	0	0	0	0
miR2109-2	20	0	0	0	0	0	0	0	0	0	0	0	0	0	0
miR2111-1	21	0	0	0	0	0	0	0	0	0	0	28	0	0	28
miR2111-2	21	0	0	0	0	0	0	0	0	0	0	28	0	0	28
miR2118-1	18	10	0	0	0	0	0	10	4	0	0	0	0	0	4
miR2275-1	22	0	0	0	0	0	0	0	0	0	0	0	0	0	0
miR2275-2	22	12	9	6	0	0	0	27	0	0	0	0	0	0	0
miR2275-3	22	4	3	2	0	0	0	9	0	0	0	0	0	0	0
miR2275-4	22	12	9	6	0	0	0	27	0	0	0	0	0	0	0
miR2275-5	22	12	9	6	0	0	0	27	0	0	0	0	0	0	0
miR2628-1	20	0	0	0	0	0	0	0	0	0	0	0	0	0	0
miR2919-1	19	3	2	0	0	0	0	5	0	0	0	0	0	0	0
miR319-1	20	165	25	42	0	0	0	232	206	0	63	0	0	0	269
miR319-2	20	165	25	42	0	0	0	232	206	0	63	0	0	0	269
miR319-3	20	165	25	42	0	0	0	232	206	0	63	0	0	0	269
miR319-4	21	165	25	42	36	0	0	268	206	0	99	63	0	0	368
miR3627-1	22	0	0	0	0	0	0	0	0	0	0	0	0	0	0
miR3629-1	21	4	2	0	0	0	0	6	6	4	0	0	0	0	10
miR3629-2	21	4	2	0	0	0	0	6	6	4	0	0	0	0	10
miR390-1	21	264	0	61	30	0	0	355	484	0	30	60	0	0	574
miR390-2	21	264	0	61	30	0	0	355	484	0	30	60	0	0	574
miR393-1	19	0	28	0	0	0	0	28	0	0	0	0	0	0	0
miR394-1	20	140	42	21	0	0	0	203	126	0	14	0	0	0	140
miR394-2	20	140	42	21	0	0	0	203	126	0	14	0	0	0	140
miR395-1	18	0	0	0	0	0	0	0	6	0	0	0	0	0	6
miR395-2	18	0	0	0	0	0	0	0	2	0	0	0	0	0	2
miR395-3	20	0	0	0	0	0	0	0	88	0	315	0	0	0	403
miR395-4	20	0	0	0	0	0	0	0	88	0	315	0	0	0	403
miR395-5	20	0	0	0	0	0	0	0	88	0	315	0	0	0	403
miR395-6	20	0	0	0	0	0	0	0	88	0	315	0	0	0	403
miR395-7	20	0	0	0	0	0	0	0	88	0	315	0	0	0	403
miR396-1	20	2069	87	50	0	0	0	2206	518	50	72	0	0	0	640
miR396-2	21	2069	114	69	19	1	0	2272	613	50	72	216	2	0	953
miR396-3	18	116	0	0	0	0	0	116	56	0	0	0	0	0	56
miR397-1	21	0	0	0	0	0	0	0	0	0	0	13	0	0	13
miR398-1	21	0	15	15	15	0	0	45	0	19	0	45	0	0	64
miR398-2	21	0	0	0	12	0	0	12	0	16	0	60	0	0	76
miR399-1	20	0	0	0	0	0	0	0	0	0	3	0	0	0	3
miR399-2	21	0	0	0	0	0	0	0	30	0	37	18	0	0	85
miR399-3	20	0	0	0	0	0	0	0	18	0	13	0	0	0	31
miR403-1	21	30	32	32	16	0	0	110	30	0	48	32	0	0	110
miR408-1	19	0	0	0	0	0	0	0	40	105	0	0	0	0	145
miR414-1	21	118	41	16	0	0	0	175	117	67	21	4	0	0	209
miR414-2	21	21	6	1	0	0	0	28	9	7	3	0	0	0	19
miR414-3	21	8	5	0	0	0	0	13	1	0	0	0	0	0	1
miR4376-1	22	0	0	0	0	0	0	0	0	0	0	0	0	0	0
miR4414-1	20	0	0	0	0	0	0	0	0	0	0	0	0	0	0
miR473-1	21	8	5	1	0	0	0	14	9	4	0	0	0	0	13
miR477-1	20	8	5	1	0	0	0	14	9	4	0	0	0	0	13
miR479-1	22	0	0	0	0	0	0	0	0	0	0	0	0	0	0
miR482-1	21	0	2	1	1	0	0	4	0	1	1	0	0	0	2
miR5021-7	20	480	138	24	0	0	0	642	880	276	84	0	0	0	1240
miR5021-8	20	3	2	0	0	0	0	5	15	6	0	0	0	0	21
miR5021-9	20	81	5	0	0	0	0	86	144	18	6	0	0	0	168
miR5021-2	20	490	114	6	0	0	0	610	364	150	30	0	0	0	544
miR5021-1	20	2385	567	135	0	0	0	3087	1584	396	81	0	0	0	2061
miR5021-10	20	2385	567	135	0	0	0	3087	1584	396	81	0	0	0	2061
miR5021-11	20	3	2	0	0	0	0	5	15	6	0	0	0	0	21
miR5021-12	20	490	114	6	0	0	0	610	364	150	30	0	0	0	544
miR5021-13	20	11	3	0	0	0	0	14	8	0	0	0	0	0	8
miR5021-3	20	490	5	1	0	0	0	496	364	13	0	0	0	0	377
miR5021-14	20	49	5	0	0	0	0	54	40	10	0	0	0	0	50
miR5021-15	20	29	8	0	0	0	0	37	18	0	0	0	0	0	18
miR5021-16	20	252	84	12	0	0	0	348	195	102	30	0	0	0	327
miR5021-17	20	4	0	0	0	0	0	4	2	1	0	0	0	0	3
miR5021-18	20	70	14	2	0	0	0	86	70	14	2	0	0	0	86
miR5021-4	20	12	1	0	0	0	0	13	28	7	0	0	0	0	35
miR5021-5	20	100	13	1	0	0	0	114	88	26	10	0	0	0	124
miR5021-6	20	1	1	0	0	0	0	2	2	0	0	0	0	0	2
miR5083-1	19	3	1	0	0	0	0	4	3	0	0	0	0	0	3
miR529-1	21	0	0	0	0	0	0	0	0	0	0	0	0	0	0
miR530-1	18	0	0	0	0	0	0	0	10	0	0	0	0	0	10
miR530-2	18	0	0	0	0	0	0	0	10	0	0	0	0	0	10
miR535-1	18	0	0	0	0	0	0	0	10	0	0	0	0	0	10
miR783-1	21	0	0	0	0	0	0	0	0	0	0	0	0	0	0
miR827-1	21	0	0	12	5	0	0	17	3	7	5	20	0	0	35
miR828-1	22	0	0	0	0	1	0	1	0	0	0	0	0	0	0
miR861-1	21	0	0	0	0	0	0	0	0	0	0	0	0	0	0
