# Supplementary material for: Genome wide identification of chilling responsive microRNAs in Prunus persica
Source: BMC Genomics. 2012 Sep 15;13:481. doi: 10.1186/1471-2164-13-481 (PMC3463484; doi:10.1186/1471-2164-13-481)
Supplement: Additional file 5 — Table S5. Expression of non-conserved miRNAs in leaf and bud samples. Number of reads in leaf (L18 to L23) and bud (B18 to B23) dataset corresponding the different length variants (18 to 23 nt) of non-conserved miRNAs identified in peach. The number of reads of miRNA variants and the total count are indicated. [file 1471-2164-13-481-S5.xlsx]

## Sheet: NonConserved_FINAL_EXPRESSION
Additional Table 5
		Winter buds							Leaves
Names	miRNA Length	B18	B19	B20	B21	B22	B23	Buds Total	L18	L19	L20	L21	L22	L23	Leaves Total
pper_1_1	22	0	0	0	0	7	0	7	0	0	0	0	12	0	12
pper_10_1	22	0	0	0	0	0	0	0	0	0	0	0	4	0	4
pper_100_1	18	3	0	0	0	0	0	3	10	0	0	0	0	0	13
pper_101_1	21	0	0	0	0	0	0	0	0	0	0	3	0	0	3
pper_102_1	20	95	15	6	0	0	0	116	154	39	15	0	0	0	324
pper_103_1	20	0	0	2	0	0	0	2	0	0	10	0	0	0	10
pper_103_2	20	0	0	2	0	0	0	2	0	0	10	0	0	0	10
pper_104_1	18	4	0	0	0	0	0	4	1	0	0	0	0	0	1
pper_105_1	20	0	0	1	0	0	0	1	0	0	9	0	0	0	9
pper_106_1	20	0	0	6	0	0	0	6	0	0	24	0	0	0	24
pper_106_2	20	0	0	6	0	0	0	6	0	0	24	0	0	0	24
pper_106_3	20	0	0	6	0	0	0	6	0	0	24	0	0	0	24
pper_107_1	20	0	0	2	0	0	0	2	0	0	4	0	0	0	4
pper_107_2	20	0	0	2	0	0	0	2	0	0	4	0	0	0	4
pper_108_1	20	0	0	3	0	0	0	3	0	0	0	0	0	0	0
pper_109_1	20	0	0	4	0	0	0	4	0	0	1	0	0	0	1
pper_11_1	18	0	0	0	0	0	0	0	12	0	0	0	0	0	12
pper_11_2	18	0	0	0	0	0	0	0	12	0	0	0	0	0	12
pper_11_3	18	0	0	0	0	0	0	0	12	0	0	0	0	0	12
pper_110_1	18	5636	0	0	0	0	0	5636	3446	0	0	0	0	0	3446
pper_110_2	18	5636	0	0	0	0	0	5636	3446	0	0	0	0	0	3446
pper_111_1	20	0	0	20	0	0	0	20	0	0	4	0	0	0	4
pper_111_2	20	0	0	20	0	0	0	20	0	0	4	0	0	0	4
pper_111_3	20	0	0	20	0	0	0	20	0	0	4	0	0	0	4
pper_112_1	21	0	0	0	4	0	0	4	0	0	0	0	0	0	0
pper_112_2	21	0	0	0	4	0	0	4	0	0	0	0	0	0	0
pper_113_1	21	0	0	0	3	0	0	3	0	0	0	0	0	0	0
pper_113_2	21	0	0	0	3	0	0	3	0	0	0	0	0	0	0
pper_114_1	19	0	6	0	0	0	0	6	0	36	0	0	0	0	36
pper_115_1	21	0	0	0	1	0	0	1	0	0	0	8	0	0	8
pper_116_1	21	0	0	0	1	0	0	1	0	0	0	2	0	0	2
pper_117_1	21	0	0	0	2	0	0	2	0	0	0	1	0	0	1
pper_118_1	19	0	84	0	0	0	0	84	0	54	0	0	0	0	54
pper_119_1	21	0	0	0	2	0	0	2	0	0	0	1	0	0	1
pper_12_1	20	16	12	5	0	0	0	33	21	13	7	0	0	0	74
pper_120_1	21	0	0	0	9	0	0	9	0	0	0	12	0	0	12
pper_120_2	21	0	0	0	9	0	0	9	0	0	0	12	0	0	12
pper_120_3	21	0	0	0	9	0	0	9	0	0	0	12	0	0	12
pper_121_1	20	0	0	2	0	0	0	2	0	0	3	0	0	0	3
pper_122_1	21	0	0	0	1	0	0	1	0	0	0	5	0	0	5
pper_123_1	21	0	0	0	5	0	0	5	0	0	0	0	0	0	0
pper_124_1	21	0	0	0	21	0	0	21	0	0	0	77	0	0	77
pper_124_2	21	0	0	0	21	0	0	21	0	0	0	77	0	0	77
pper_124_3	21	0	0	0	21	0	0	21	0	0	0	77	0	0	77
pper_124_4	21	0	0	0	21	0	0	21	0	0	0	77	0	0	77
pper_124_5	21	0	0	0	21	0	0	21	0	0	0	77	0	0	77
pper_124_6	21	0	0	0	21	0	0	21	0	0	0	77	0	0	77
pper_124_7	21	0	0	0	21	0	0	21	0	0	0	77	0	0	77
pper_125_1	21	0	0	0	6	0	0	6	0	0	0	2	0	0	2
pper_126_1	21	0	0	0	2	0	0	2	0	0	0	12	0	0	12
pper_127_1	19	0	3	0	0	0	0	3	0	1	0	0	0	0	1
pper_128_1	19	0	586	0	0	0	0	586	0	3147	0	0	0	0	3147
pper_129_1	21	0	0	0	4	0	0	4	0	0	0	0	0	0	0
pper_13_1	22	16	11	9	2	0	0	38	50	35	20	4	0	0	147
pper_130_1	21	0	0	0	4	0	0	4	0	0	0	0	0	0	0
pper_131_1	20	0	0	1	0	0	0	1	0	0	7	0	0	0	7
pper_132_1	21	0	0	0	4	0	0	4	0	0	0	2	0	0	2
pper_133_1	21	0	0	0	2	0	0	2	0	0	0	1	0	0	1
pper_134_1	21	0	0	0	5	0	0	5	0	0	0	0	0	0	0
pper_135_1	21	0	0	0	2	0	0	2	0	0	0	1	0	0	1
pper_136_1	21	12	2	1	1	0	0	16	27	13	3	0	0	0	59
pper_137_1	21	0	0	0	2	0	0	2	0	0	0	1	0	0	1
pper_138_1	21	0	0	0	4	0	0	4	0	0	0	0	0	0	0
pper_139_1	20	0	0	5	0	0	0	5	0	0	4	0	0	0	4
pper_14_1	22	0	0	0	0	0	0	0	0	0	0	0	5	0	5
pper_140_1	21	0	0	0	4	0	0	4	0	0	0	2	0	0	2
pper_141_1	19	0	4	0	0	0	0	4	0	3	0	0	0	0	3
pper_142_1	21	0	0	0	2	0	0	2	0	0	0	3	0	0	3
pper_143_1	21	0	0	0	25	0	0	25	0	0	0	5	0	0	5
pper_143_2	21	0	0	0	25	0	0	25	0	0	0	5	0	0	5
pper_143_3	21	0	0	0	25	0	0	25	0	0	0	5	0	0	5
pper_143_4	21	0	0	0	25	0	0	25	0	0	0	5	0	0	5
pper_144_1	21	0	0	0	3	0	0	3	0	0	0	0	0	0	0
pper_145_1	22	0	0	0	0	5	0	5	0	0	0	0	0	0	0
pper_146_1	22	0	0	0	0	3	0	3	0	0	0	0	4	0	4
pper_147_1	22	0	0	0	0	1	0	1	0	0	0	0	4	0	4
pper_148_1	19	0	6	0	0	0	0	6	0	0	0	0	0	0	0
pper_149_1	20	0	0	7	0	0	0	7	0	0	6	0	0	0	6
pper_15_1	20	0	0	0	0	0	0	0	0	0	4	0	0	0	4
pper_150_1	22	0	0	0	0	2	0	2	0	0	0	0	2	0	2
pper_151_1	22	0	0	0	0	3	0	3	0	0	0	0	0	0	0
pper_152_1	22	0	0	0	0	3	0	3	0	0	0	0	0	0	0
pper_153_1	22	0	0	0	0	3	0	3	0	0	0	0	1	0	1
pper_154_1	22	31	19	7	1	0	0	58	49	21	6	2	0	0	136
pper_155_1	22	0	0	0	0	3	0	3	0	0	0	0	0	0	0
pper_156_1	22	0	0	0	0	3	0	3	0	0	0	0	0	0	0
pper_157_1	22	1	1	0	0	0	0	2	0	0	0	0	0	0	2
pper_158_1	22	0	0	0	0	4	0	4	0	0	0	0	0	0	0
pper_159_1	21	0	0	0	4	0	0	4	0	0	0	24	0	0	24
pper_159_2	21	0	0	0	4	0	0	4	0	0	0	24	0	0	24
pper_159_3	21	0	0	0	4	0	0	4	0	0	0	24	0	0	24
pper_159_4	21	0	0	0	4	0	0	4	0	0	0	24	0	0	24
pper_16_1	22	0	0	0	0	0	0	0	0	0	0	0	4	0	4
pper_160_1	21	0	0	0	0	0	0	0	0	0	0	14	0	0	14
pper_161_1	21	0	0	0	0	0	0	0	0	0	0	6	0	0	6
pper_162_1	22	0	0	0	0	0	0	0	0	0	0	0	12	0	12
pper_162_2	22	0	0	0	0	0	0	0	0	0	0	0	12	0	12
pper_163_1	22	0	0	0	0	0	0	0	0	0	0	0	3	0	3
pper_164_1	19	0	0	0	0	0	0	0	0	8	0	0	0	0	8
pper_164_2	19	0	0	0	0	0	0	0	0	8	0	0	0	0	8
pper_165_1	22	0	0	0	0	0	0	0	0	0	0	0	4	0	4
pper_166_1	23	6	2	0	0	0	0	8	5	0	0	0	0	0	13
pper_167_1	22	168	74	36	10	0	0	288	304	128	40	10	0	0	770
pper_167_2	22	168	74	36	10	0	0	288	304	128	40	10	0	0	770
pper_168_1	19	0	4	0	0	0	0	4	0	1	0	0	0	0	1
pper_169_1	22	3	2	0	0	0	0	5	34	25	16	4	0	0	84
pper_17_1	22	0	0	0	0	0	0	0	0	0	0	0	8	0	8
pper_170_1	22	0	0	0	0	0	0	0	0	0	0	0	6	0	6
pper_171_1	22	15	9	5	1	0	0	30	61	34	13	3	0	0	141
pper_172_1	22	0	0	0	0	0	0	0	0	0	0	0	5	0	5
pper_173_1	18	0	0	0	0	0	0	0	4	0	0	0	0	0	4
pper_174_1	22	0	0	0	0	0	0	0	0	0	0	0	4	0	4
pper_174_2	22	0	0	0	0	0	0	0	0	0	0	0	4	0	4
pper_175_1	19	0	0	0	0	0	0	0	0	18	0	0	0	0	18
pper_175_2	19	0	0	0	0	0	0	0	0	18	0	0	0	0	18
pper_176_1	22	0	0	0	0	0	0	0	0	0	0	0	5	0	5
pper_18_1	22	36	22	16	4	0	0	78	210	128	48	8	0	0	472
pper_18_2	22	36	22	16	4	0	0	78	210	128	48	8	0	0	472
pper_19_1	22	27	21	5	2	0	0	55	81	46	10	2	0	0	194
pper_2_1	22	0	0	0	0	3	0	3	0	0	0	0	0	0	0
pper_20_1	23	0	0	0	0	0	0	0	0	0	0	0	0	3	3
pper_21_1	20	16	9	3	0	0	0	28	48	22	3	0	0	0	101
pper_22_1	23	0	0	0	0	0	4	4	0	0	0	0	0	0	0
pper_23_1	23	8	0	0	0	0	0	8	18	7	4	1	0	0	38
pper_24_1	23	12	8	0	0	0	0	20	0	0	0	0	0	0	20
pper_25_1	23	26	12	9	0	0	0	47	10	8	3	0	0	0	68
pper_26_1	23	2	2	0	0	0	0	4	1	1	1	1	0	0	8
pper_27_1	23	0	0	0	0	0	0	0	0	0	0	0	0	7	7
pper_28_1	20	6	4	2	0	0	0	12	23	8	0	0	0	0	43
pper_29_1	23	3	0	0	0	0	0	3	65	6	5	2	0	0	81
pper_3_1	20	0	0	430	0	0	0	430	0	0	1374	0	0	0	1374
pper_3_2	20	0	0	430	0	0	0	430	0	0	1374	0	0	0	1374
pper_30_1	23	0	0	0	0	0	3	3	0	0	0	0	0	0	0
pper_31_1	23	0	0	0	0	0	0	0	0	0	0	0	0	4	4
pper_31_2	23	0	0	0	0	0	0	0	0	0	0	0	0	4	4
pper_32_1	23	0	0	0	0	0	1	1	0	0	0	0	0	2	2
pper_33_1	20	0	0	0	0	0	0	0	0	0	8	0	0	0	8
pper_34_1	20	37	22	8	0	0	0	67	82	42	17	0	0	0	208
pper_35_1	23	0	0	0	0	0	0	0	0	0	0	0	0	3	3
pper_36_1	20	0	0	2	0	0	0	2	0	0	26	0	0	0	26
pper_36_2	20	0	0	2	0	0	0	2	0	0	26	0	0	0	26
pper_37_1	18	7	0	0	0	0	0	7	84	0	0	0	0	0	84
pper_37_2	18	7	0	0	0	0	0	7	84	0	0	0	0	0	84
pper_37_3	18	7	0	0	0	0	0	7	84	0	0	0	0	0	84
pper_37_4	18	7	0	0	0	0	0	7	84	0	0	0	0	0	84
pper_37_5	18	7	0	0	0	0	0	7	84	0	0	0	0	0	84
pper_37_6	18	7	0	0	0	0	0	7	84	0	0	0	0	0	84
pper_38_1	23	0	0	0	0	0	0	0	0	0	0	0	0	3	3
pper_39_1	23	0	0	0	0	0	0	0	0	0	0	0	0	6	6
pper_4_1	18	3	0	0	0	0	0	3	3	0	0	0	0	0	3
pper_40_1	23	0	0	0	0	0	0	0	0	0	0	0	0	3	3
pper_41_1	20	0	0	0	0	0	0	0	0	0	4	0	0	0	4
pper_42_1	23	14	0	0	0	0	0	14	12	4	3	2	0	0	35
pper_43_1	23	10	4	3	0	0	0	17	21	7	1	0	0	0	46
pper_44_1	23	0	0	0	0	0	0	0	0	0	0	0	0	3	3
pper_44_2	23	0	0	0	0	0	0	0	0	0	0	0	0	3	3
pper_45_1	20	5	4	0	0	0	0	9	20	10	5	0	0	0	44
pper_46_1	18	0	0	0	0	0	0	0	3	0	0	0	0	0	3
pper_47_1	23	0	0	0	0	0	3	3	0	0	0	0	0	1	1
pper_48_1	23	0	0	0	0	0	0	0	0	0	0	0	0	3	3
pper_49_1	18	0	0	0	0	0	0	0	6	0	0	0	0	0	6
pper_5_1	22	0	0	0	0	1	0	1	0	0	0	0	27	0	27
pper_50_1	23	0	0	0	0	0	4	4	0	0	0	0	0	1	1
pper_51_1	23	11	4	0	0	0	0	15	57	33	8	2	0	0	115
pper_52_1	23	0	0	0	0	0	2	2	0	0	0	0	0	1	1
pper_53_1	23	0	0	0	0	0	0	0	0	0	0	0	0	4	4
pper_54_1	23	31	13	10	4	0	0	58	102	61	28	6	0	0	255
pper_55_1	20	0	0	3	0	0	0	3	0	0	3	0	0	0	3
pper_55_2	20	0	0	3	0	0	0	3	0	0	3	0	0	0	3
pper_55_3	20	0	0	3	0	0	0	3	0	0	3	0	0	0	3
pper_56_1	20	5	4	3	0	0	0	12	25	16	9	0	0	0	62
pper_57_1	23	0	0	0	0	0	0	0	0	0	0	0	0	3	3
pper_58_1	20	0	0	0	0	0	0	0	0	0	3	0	0	0	3
pper_59_1	21	0	0	0	0	0	0	0	0	0	0	45	0	0	45
pper_6_1	22	0	0	0	0	3	0	3	0	0	0	0	18	0	18
pper_60_1	21	68	38	6	4	0	0	116	152	76	28	8	0	0	380
pper_60_2	21	68	38	6	4	0	0	116	152	76	28	8	0	0	380
pper_61_1	21	0	0	0	0	0	0	0	0	0	0	17	0	0	17
pper_62_1	21	0	0	0	0	0	0	0	0	0	0	4	0	0	4
pper_63_1	21	0	0	0	0	0	0	0	0	0	0	13	0	0	13
pper_64_1	18	4	0	0	0	0	0	4	4	0	0	0	0	0	4
pper_64_2	18	4	0	0	0	0	0	4	4	0	0	0	0	0	4
pper_65_1	21	0	0	0	0	0	0	0	0	0	0	4	0	0	4
pper_66_1	20	0	0	3	0	0	0	3	0	0	1	0	0	0	1
pper_67_1	21	35	21	8	2	0	0	66	47	22	8	2	0	0	145
pper_68_1	18	0	0	0	0	0	0	0	5	0	0	0	0	0	5
pper_69_1	21	16	10	0	0	0	0	26	0	0	0	0	0	0	26
pper_69_2	21	16	10	0	0	0	0	26	0	0	0	0	0	0	26
pper_7_1	22	0	0	0	0	0	0	0	0	0	0	0	5	0	5
pper_70_1	21	0	0	0	0	0	0	0	0	0	0	4	0	0	4
pper_71_1	21	2	0	0	0	0	0	2	34	26	8	2	0	0	72
pper_72_1	21	0	0	0	0	0	0	0	0	0	0	3	0	0	3
pper_73_1	19	21	8	0	0	0	0	29	68	20	0	0	0	0	117
pper_74_1	21	3	0	0	0	0	0	3	10	0	0	0	0	0	13
pper_75_1	18	1	0	0	0	0	0	1	5	0	0	0	0	0	5
pper_76_1	21	0	0	0	1	0	0	1	0	0	0	4	0	0	4
pper_77_1	21	0	0	0	0	0	0	0	0	0	0	6	0	0	6
pper_78_1	21	0	0	0	0	0	0	0	0	0	0	12	0	0	12
pper_79_1	21	0	0	0	5	0	0	5	0	0	0	165	0	0	165
pper_8_1	22	0	0	0	0	0	0	0	0	0	0	0	4	0	4
pper_80_1	21	0	0	0	0	0	0	0	0	0	0	3	0	0	3
pper_81_1	21	0	0	0	0	0	0	0	0	0	0	4	0	0	4
pper_82_1	21	0	0	0	14	0	0	14	0	0	0	2	0	0	2
pper_83_1	21	0	0	0	0	0	0	0	0	0	0	4	0	0	4
pper_84_1	21	0	0	0	6	0	0	6	0	0	0	7	0	0	7
pper_85_1	21	0	0	0	0	0	0	0	0	0	0	3	0	0	3
pper_86_1	21	0	0	0	0	0	0	0	0	0	0	4	0	0	4
pper_87_1	21	0	0	0	0	0	0	0	0	0	0	3	0	0	3
pper_88_1	21	0	0	0	0	0	0	0	0	0	0	23	0	0	23
pper_89_1	21	50	22	10	2	0	0	84	90	44	21	5	0	0	244
pper_9_1	22	17	0	0	0	0	0	17	60	2	2	0	0	0	81
pper_90_1	21	0	0	0	0	0	0	0	0	0	0	5	0	0	5
pper_91_1	21	0	0	0	7	0	0	7	0	0	0	77	0	0	77
pper_91_2	21	0	0	0	7	0	0	7	0	0	0	77	0	0	77
pper_91_3	21	0	0	0	7	0	0	7	0	0	0	77	0	0	77
pper_91_4	21	0	0	0	7	0	0	7	0	0	0	77	0	0	77
pper_91_5	21	0	0	0	7	0	0	7	0	0	0	77	0	0	77
pper_91_6	21	0	0	0	7	0	0	7	0	0	0	77	0	0	77
pper_92_1	22	0	0	0	0	2	0	2	0	0	0	0	2	0	2
pper_93_1	20	0	0	52	0	0	0	52	0	0	15	0	0	0	15
pper_94_1	21	0	0	0	0	0	0	0	0	0	0	4	0	0	4
pper_95_1	19	0	0	0	0	0	0	0	0	10	0	0	0	0	10
pper_95_2	19	0	0	0	0	0	0	0	0	10	0	0	0	0	10
pper_96_1	21	0	0	0	0	0	0	0	0	0	0	9	0	0	9
pper_96_2	21	0	0	0	0	0	0	0	0	0	0	9	0	0	9
pper_97_1	21	0	0	0	0	0	0	0	0	0	0	3	0	0	3
pper_97_2	21	0	0	0	0	0	0	0	0	0	0	3	0	0	3
pper_97_3	21	0	0	0	0	0	0	0	0	0	0	3	0	0	3
pper_98_1	21	0	0	0	347	0	0	347	0	0	0	95	0	0	95
pper_99_1	21	0	0	0	0	0	0	0	0	0	0	13	0	0	13
