# Supplementary material for: Genome wide identification of chilling responsive microRNAs in Prunus persica
Source: BMC Genomics. 2012 Sep 15;13:481. doi: 10.1186/1471-2164-13-481 (PMC3463484; doi:10.1186/1471-2164-13-481)
Supplement: Additional file 6 — Table S6. List of conserved and non-conserved miRNAs up-regulated or down-regulated in winter buds and leaves. [file 1471-2164-13-481-S6.xlsx]

## Sheet: Conserved Buds Up
Additional Table 6
GeneNames	Buds	Leaves	log2(Fold_change)	log2(Fold_change) normalized	z-score	p-value	q-value(Benjamini et al. 1995)	q-value(Storey et al. 2003)	Signature(p-value < 0.001)
miR396-3	116	56	1.05063	1.17821	5.18937	2.11002e-07	4.11711e-07	5.17509e-08	TRUE
miR157-1	119	52	1.19438	1.32196	5.75218	8.81007e-09	2.07296e-08	2.60565e-09	TRUE
miR156-11	117	50	1.22651	1.35409	5.80975	6.2566e-09	1.49411e-08	1.87806e-09	TRUE
miR396-2	2272	953	1.25341	1.381	26.2075	2.18125e-151	5.81666e-150	7.31138e-151	TRUE
miR172-6	492	205	1.26303	1.39062	12.1754	4.20481e-34	2.746e-33	3.38261e-34	TRUE
miR172-7	492	205	1.26303	1.39062	12.1754	4.20481e-34	2.746e-33	3.38261e-34	TRUE
miR164-3	98	38	1.36678	1.49437	5.72651	1.0252e-08	2.37728e-08	2.98818e-09	TRUE
miR396-1	2206	640	1.78529	1.91287	32.5647	1.29882e-232	5.19529e-231	6.53034e-232	TRUE
miR156-1	395	63	2.64843	2.77601	17.1134	1.17905e-65	8.57492e-65	1.03098e-65	TRUE
miR156-2	395	63	2.64843	2.77601	17.1134	1.17905e-65	8.57492e-65	1.03098e-65	TRUE
miR156-3	395	63	2.64843	2.77601	17.1134	1.17905e-65	8.57492e-65	1.03098e-65	TRUE
miR414-3	13	1	3.70044	3.82802	3.56445	0.000364622	0.000634125	7.97077e-05	TRUE
miR156-6	24	0	5.58496	5.71255	5.21383	1.84984e-07	3.654e-07	4.59298e-08	TRUE
miR2275-2	27	0	5.75489	5.88247	5.52937	3.21389e-08	6.94895e-08	8.61818e-09	TRUE
miR2275-4	27	0	5.75489	5.88247	5.52937	3.21389e-08	6.94895e-08	8.61818e-09	TRUE
miR2275-5	27	0	5.75489	5.88247	5.52937	3.21389e-08	6.94895e-08	8.61818e-09	TRUE
miR393-1	28	0	5.80735	5.93494	5.62964	1.80587e-08	4.06957e-08	5.11534e-09	TRUE

## Sheet: Conserved Leaves up
GeneNames	Buds	Leaves	log2(Fold_change)	log2(Fold_change) normalized	z-score	p-value	q-value(Benjamini et al. 1995)	q-value(Storey et al. 2003)	Signature(p-value < 0.001)
miR156-9	34	93	-1.4517	-1.32411	-4.87061	1.11254e-06	2.10659e-06	2.63235e-07	TRUE
miR156-10	34	93	-1.4517	-1.32411	-4.87061	1.11254e-06	2.10659e-06	2.63235e-07	TRUE
miR159-2	42	168	-2	-1.87242	-8.41941	3.7837e-17	1.26123e-16	1.58534e-17	TRUE
miR159-3	313	648	-1.04983	-0.922248	-9.62314	6.38539e-22	2.55416e-21	3.2105e-22	TRUE
miR160-4	55	240	-2.12553	-1.99795	-10.5087	7.88078e-26	3.50257e-25	4.40264e-26	TRUE
miR164-1	0	35	-6.12928	-6.0017	-6.01959	1.74854e-09	4.51237e-09	5.67193e-10	TRUE
miR166-1	0	87	-7.44294	-7.31536	-9.21293	3.17345e-20	1.23842e-19	1.55666e-20	TRUE
miR167-1	258	1769	-2.77749	-2.64991	-33.9112	4.56252e-252	2.92001e-250	3.05865e-251	TRUE
miR167-2	258	1769	-2.77749	-2.64991	-33.9112	4.56252e-252	2.92001e-250	3.05865e-251	TRUE
miR167-3	218	1793	-3.03998	-2.91239	-35.8429	2.37481e-281	3.7997e-279	4.77612e-280	TRUE
miR167-5	181	1445	-2.99701	-2.86942	-31.9175	1.52539e-223	4.88126e-222	6.13561e-223	TRUE
miR169-1	88	243	-1.46538	-1.3378	-7.93987	2.02394e-15	6.11001e-15	7.40084e-16	TRUE
miR169-3	88	243	-1.46538	-1.3378	-7.93987	2.02394e-15	6.11001e-15	7.40084e-16	TRUE
miR169-4	88	243	-1.46538	-1.3378	-7.93987	2.02394e-15	6.11001e-15	7.40084e-16	TRUE
miR169-5	88	243	-1.46538	-1.3378	-7.93987	2.02394e-15	6.11001e-15	7.40084e-16	TRUE
miR169-6	100	280	-1.48543	-1.35784	-8.62173	6.59484e-18	2.29386e-17	2.82197e-18	TRUE
miR169-7	100	280	-1.48543	-1.35784	-8.62173	6.59484e-18	2.29386e-17	2.82197e-18	TRUE
miR169-8	100	280	-1.48543	-1.35784	-8.62173	6.59484e-18	2.29386e-17	2.82197e-18	TRUE
miR169-9	37	153	-2.04793	-1.92035	-8.17186	3.03665e-16	9.71728e-16	1.22144e-16	TRUE
miR170-1	70	279	-1.99484	-1.86725	-10.8334	2.39215e-27	1.12572e-26	1.37457e-27	TRUE
miR171-2	70	279	-1.99484	-1.86725	-10.8334	2.39215e-27	1.12572e-26	1.37457e-27	TRUE
miR171-3	70	279	-1.99484	-1.86725	-10.8334	2.39215e-27	1.12572e-26	1.37457e-27	TRUE
miR171-4	11	58	-2.39855	-2.27097	-5.59762	2.17309e-08	4.8291e-08	6.07005e-09	TRUE
miR172-1	56	209	-1.9	-1.77242	-9.04592	1.4841e-19	5.45877e-19	6.78356e-20	TRUE
miR172-3	56	209	-1.9	-1.77242	-9.04592	1.4841e-19	5.45877e-19	6.78356e-20	TRUE
miR172-4	67	254	-1.9226	-1.79501	-10.0613	8.19031e-24	3.54175e-23	4.45189e-24	TRUE
miR172-5	67	214	-1.67538	-1.54779	-8.31127	9.46797e-17	3.09158e-16	3.88603e-17	TRUE
miR2111-1	0	28	-5.80735	-5.67977	-5.3876	7.14054e-08	1.49345e-07	1.86503e-08	TRUE
miR2111-2	0	28	-5.80735	-5.67977	-5.3876	7.14054e-08	1.49345e-07	1.86503e-08	TRUE
miR395-3	0	403	-9.65464	-9.52705	-17.603	2.33618e-69	2.07661e-68	2.34921e-69	TRUE
miR395-4	0	403	-9.65464	-9.52705	-17.603	2.33618e-69	2.07661e-68	2.34921e-69	TRUE
miR395-5	0	403	-9.65464	-9.52705	-17.603	2.33618e-69	2.07661e-68	2.34921e-69	TRUE
miR395-6	0	403	-9.65464	-9.52705	-17.603	2.33618e-69	2.07661e-68	2.34921e-69	TRUE
miR395-7	0	403	-9.65464	-9.52705	-17.603	2.33618e-69	2.07661e-68	2.34921e-69	TRUE
miR397-1	0	13	-4.70044	-4.57286	-3.58051	0.000342921	0.000602939	7.57878e-05	TRUE
miR398-2	12	76	-2.66297	-2.53538	-6.83349	8.28717e-12	2.36776e-11	2.97621e-12	TRUE
miR399-2	0	85	-7.40939	-7.28181	-9.1175	7.68747e-20	2.92856e-19	3.68112e-20	TRUE
miR399-3	0	31	-5.9542	-5.82661	-5.66933	1.43355e-08	3.27668e-08	4.1187e-09	TRUE
miR408-1	0	145	-8.17991	-8.05233	-11.5226	1.01501e-30	5.07504e-30	6.37919e-31	TRUE
miR5021-10	86	168	-0.966053	-0.838469	-4.511	6.45239e-06	1.20044e-05	1.50893e-06	TRUE

## Sheet: Nc Buds Up
GeneNames	Buds	Leaves	log2(Fold_change)	log2(Fold_change) normalized	z-score	p-value	q-value(Benjamini et al. 1995)	q-value(Storey et al. 2003)	Signature(p-value < 0.001)
pper_93_1	52	15	1.79355	2.26822	5.91931	3.23302e-09	1.48889e-08	3.95808e-09	TRUE
pper_98_1	347	95	1.86894	2.34361	15.6589	2.88693e-55	8.42021e-54	2.23844e-54	TRUE
pper_111_1	20	4	2.32193	2.7966	4.12803	3.65882e-05	0.000106716	2.79043e-05	TRUE
pper_111_2	20	4	2.32193	2.7966	4.12803	3.65882e-05	0.000106716	2.79043e-05	TRUE
pper_111_3	20	4	2.32193	2.7966	4.12803	3.65882e-05	0.000106716	2.79043e-05	TRUE
pper_143_4	25	5	2.32193	2.7966	4.61556	3.92043e-06	1.50786e-05	3.88057e-06	TRUE
pper_143_2	25	5	2.32193	2.7966	4.61556	3.92043e-06	1.50786e-05	3.88057e-06	TRUE
pper_143_1	25	5	2.32193	2.7966	4.61556	3.92043e-06	1.50786e-05	3.88057e-06	TRUE
pper_143_3	25	5	2.32193	2.7966	4.61556	3.92043e-06	1.50786e-05	3.88057e-06	TRUE
pper_98_1	347	95	1.86894	2.97741	22.1065	2.73899e-108	1.88991e-106	1.02268e-106	TRUE
pper_82_1	14	2	2.80735	3.28203	3.72588	0.000194633	0.000500894	0.000133158	TRUE
pper_143_4	25	5	2.32193	3.4304	5.85516	4.76564e-09	5.97871e-08	1.77751e-08	TRUE
pper_143_2	25	5	2.32193	3.4304	5.85516	4.76564e-09	5.97871e-08	1.77751e-08	TRUE
pper_143_1	25	5	2.32193	3.4304	5.85516	4.76564e-09	5.97871e-08	1.77751e-08	TRUE
pper_143_3	25	5	2.32193	3.4304	5.85516	4.76564e-09	5.97871e-08	1.77751e-08	TRUE
pper_82_1	14	2	2.80735	3.91583	4.58688	4.49914e-06	2.21743e-05	1.19991e-05	TRUE

## Sheet: Nc Leaves Up
Additional Table 6
GeneNames	Buds	Leaves	log2(Fold_change)	log2(Fold_change) normalized	z-score	p-value	q-value(Benjamini et al. 1995)	q-value(Storey et al. 2003)	Signature(p-value < 0.001)
pper_59_1	0	45	-6.49185	-6.01718	-6.4674	9.97042e-11	5.13183e-10	1.36425e-10	TRUE
pper_59_1	0	45	-6.49185	-5.38338	-5.96907	2.38613e-09	5.48811e-08	1.77751e-08	TRUE
pper_88_1	0	23	-5.52356	-5.04889	-4.58823	4.47012e-06	1.62973e-05	4.3325e-06	TRUE
pper_71_1	2	72	-5.16993	-4.69525	-8.02833	9.88083e-16	1.01714e-14	2.70399e-15	TRUE
pper_175_2	0	18	-5.16993	-4.69525	-4.01319	5.99025e-05	0.000167727	4.42348e-05	TRUE
pper_175_1	0	18	-5.16993	-4.69525	-4.01319	5.99025e-05	0.000167727	4.42348e-05	TRUE
pper_61_1	0	17	-5.08746	-4.61279	-3.88676	0.00010159	0.000269367	7.16087e-05	TRUE
pper_79_1	5	165	-5.04439	-4.56972	-12.0941	1.13456e-33	2.2061e-32	5.86471e-33	TRUE
pper_88_1	0	23	-5.52356	-4.41509	-4.13692	3.52003e-05	0.000161922	8.76201e-05	TRUE
pper_160_1	0	14	-4.80735	-4.33268	-3.47775	0.000505649	0.00124632	0.000331322	TRUE
pper_29_1	3	81	-4.75489	-4.28021	-8.34228	7.28726e-17	8.5018e-16	2.26013e-16	TRUE
pper_5_1	1	27	-4.75489	-4.28021	-4.81507	1.47147e-06	5.98854e-06	1.592e-06	TRUE
pper_99_1	0	13	-4.70044	-4.22577	-3.32966	0.000869536	0.00209888	0.000554146	TRUE
pper_63_1	0	13	-4.70044	-4.22577	-3.32966	0.000869536	0.00209888	0.000554146	TRUE
pper_61_1	0	17	-5.08746	-3.97899	-3.45625	0.000547749	0.00236217	0.00127823	TRUE
pper_79_1	5	165	-5.04439	-3.93592	-10.8472	2.05555e-27	7.09163e-26	3.83747e-26	TRUE
pper_169_1	5	84	-4.07039	-3.59572	-8.0366	9.23621e-16	1.01021e-14	2.68555e-15	TRUE
pper_36_1	2	26	-3.70044	-3.22577	-4.27517	1.9099e-05	5.81273e-05	1.53194e-05	TRUE
pper_36_2	2	26	-3.70044	-3.22577	-4.27517	1.9099e-05	5.81273e-05	1.53194e-05	TRUE
pper_37_5	7	84	-3.58496	-3.11029	-7.56247	3.95476e-14	3.21899e-13	7.666e-14	TRUE
pper_37_3	7	84	-3.58496	-3.11029	-7.56247	3.95476e-14	3.21899e-13	7.666e-14	TRUE
pper_37_6	7	84	-3.58496	-3.11029	-7.56247	3.95476e-14	3.21899e-13	7.666e-14	TRUE
pper_37_4	7	84	-3.58496	-3.11029	-7.56247	3.95476e-14	3.21899e-13	7.666e-14	TRUE
pper_37_2	7	84	-3.58496	-3.11029	-7.56247	3.95476e-14	3.21899e-13	7.666e-14	TRUE
pper_37_1	7	84	-3.58496	-3.11029	-7.56247	3.95476e-14	3.21899e-13	7.666e-14	TRUE
pper_91_1	7	77	-3.45943	-2.98476	-7.10089	1.23952e-12	7.88785e-12	1.92217e-12	TRUE
pper_91_3	7	77	-3.45943	-2.98476	-7.10089	1.23952e-12	7.88785e-12	1.92217e-12	TRUE
pper_91_6	7	77	-3.45943	-2.98476	-7.10089	1.23952e-12	7.88785e-12	1.92217e-12	TRUE
pper_91_5	7	77	-3.45943	-2.98476	-7.10089	1.23952e-12	7.88785e-12	1.92217e-12	TRUE
pper_91_2	7	77	-3.45943	-2.98476	-7.10089	1.23952e-12	7.88785e-12	1.92217e-12	TRUE
pper_91_4	7	77	-3.45943	-2.98476	-7.10089	1.23952e-12	7.88785e-12	1.92217e-12	TRUE
pper_51_1	15	115	-2.9386	-2.46393	-7.84415	4.35908e-15	4.238e-14	1.12663e-14	TRUE
pper_91_1	7	77	-3.45943	-2.35096	-5.81157	6.1888e-09	4.06693e-08	1.77751e-08	TRUE
pper_91_3	7	77	-3.45943	-2.35096	-5.81157	6.1888e-09	4.06693e-08	1.77751e-08	TRUE
pper_91_6	7	77	-3.45943	-2.35096	-5.81157	6.1888e-09	4.06693e-08	1.77751e-08	TRUE
pper_91_5	7	77	-3.45943	-2.35096	-5.81157	6.1888e-09	4.06693e-08	1.77751e-08	TRUE
pper_91_2	7	77	-3.45943	-2.35096	-5.81157	6.1888e-09	4.06693e-08	1.77751e-08	TRUE
pper_91_4	7	77	-3.45943	-2.35096	-5.81157	6.1888e-09	4.06693e-08	1.77751e-08	TRUE
pper_18_1	78	472	-2.59724	-2.12257	-14.5833	3.58703e-48	8.36975e-47	2.08596e-47	TRUE
pper_18_2	78	472	-2.59724	-2.12257	-14.5833	3.58703e-48	8.36975e-47	2.08596e-47	TRUE
pper_114_1	6	36	-2.58496	-2.11029	-3.99358	6.50824e-05	0.000175222	4.65811e-05	TRUE
pper_128_1	586	3147	-2.425	-1.95033	-36.8332	5.42935e-297	3.16712e-295	8.4195e-296	TRUE
pper_56_1	12	62	-2.36923	-1.89456	-4.88603	1.02891e-06	4.28713e-06	1.13969e-06	TRUE
pper_45_1	9	44	-2.28951	-1.81483	-3.99695	6.41642e-05	0.000175449	4.65811e-05	TRUE
pper_9_1	17	81	-2.25239	-1.77771	-5.3489	8.8491e-08	3.87148e-07	1.0292e-07	TRUE
pper_23_1	8	38	-2.24793	-1.77325	-3.65535	0.000256834	0.000651391	0.000173166	TRUE
pper_171_1	30	141	-2.23266	-1.75799	-7.00804	2.41679e-12	1.36432e-11	3.62692e-12	TRUE
pper_54_1	58	255	-2.13637	-1.6617	-9.07201	1.16844e-19	1.70398e-18	4.52988e-19	TRUE
pper_73_1	29	117	-2.01238	-1.53771	-5.80012	6.62683e-09	2.97358e-08	7.90499e-09	TRUE
pper_13_1	38	147	-1.95174	-1.47707	-6.31373	2.72387e-10	1.36193e-09	3.62058e-10	TRUE
pper_136_1	16	59	-1.88264	-1.40797	-3.85417	0.000116123	0.000303307	8.06313e-05	TRUE
pper_124_6	21	77	-1.87447	-1.3998	-4.38478	1.16104e-05	3.83364e-05	9.64541e-06	TRUE
pper_124_5	21	77	-1.87447	-1.3998	-4.38478	1.16104e-05	3.83364e-05	9.64541e-06	TRUE
pper_124_4	21	77	-1.87447	-1.3998	-4.38478	1.16104e-05	3.83364e-05	9.64541e-06	TRUE
pper_124_3	21	77	-1.87447	-1.3998	-4.38478	1.16104e-05	3.83364e-05	9.64541e-06	TRUE
pper_124_2	21	77	-1.87447	-1.3998	-4.38478	1.16104e-05	3.83364e-05	9.64541e-06	TRUE
pper_124_1	21	77	-1.87447	-1.3998	-4.38478	1.16104e-05	3.83364e-05	9.64541e-06	TRUE
pper_124_7	21	77	-1.87447	-1.3998	-4.38478	1.16104e-05	3.83364e-05	9.64541e-06	TRUE
pper_21_1	28	101	-1.85086	-1.37618	-4.9591	7.08195e-07	3.02278e-06	8.03579e-07	TRUE
pper_19_1	55	194	-1.81855	-1.34388	-6.75843	1.39499e-11	7.39767e-11	1.9666e-11	TRUE
pper_60_1	116	380	-1.71187	-1.2372	-8.89609	5.78463e-19	7.49859e-18	1.92224e-18	TRUE
pper_60_2	116	380	-1.71187	-1.2372	-8.89609	5.78463e-19	7.49859e-18	1.92224e-18	TRUE
pper_3_2	430	1374	-1.67597	-1.2013	-16.7844	3.17186e-63	1.2335e-61	2.95124e-62	TRUE
pper_3_1	430	1374	-1.67597	-1.2013	-16.7844	3.17186e-63	1.2335e-61	2.95124e-62	TRUE
pper_34_1	67	208	-1.63435	-1.15968	-6.23719	4.45506e-10	2.10712e-09	5.6016e-10	TRUE
pper_89_1	84	244	-1.53842	-1.06375	-6.30475	2.88665e-10	1.40323e-09	3.73037e-10	TRUE
pper_102_1	116	324	-1.48187	-1.0072	-6.95622	3.49512e-12	1.9114e-11	5.08127e-12	TRUE
pper_167_2	288	770	-1.41879	-0.944117	-10.2399	1.31376e-24	2.18961e-23	5.55628e-24	TRUE
pper_167_1	288	770	-1.41879	-0.944117	-10.2399	1.31376e-24	2.18961e-23	5.55628e-24	TRUE
pper_154_1	58	136	-1.22948	-0.754809	-3.51846	0.000434055	0.00108514	0.000288474	TRUE
