# Supplementary material for: Genome wide identification of chilling responsive microRNAs in Prunus persica
Source: BMC Genomics. 2012 Sep 15;13:481. doi: 10.1186/1471-2164-13-481 (PMC3463484; doi:10.1186/1471-2164-13-481)
Supplement: Additional file 7 — Table S7. List of targets of peach conserved miRNAs with the best scores. The name, the target score, peach CDS name, the Arabidopsis homolog to peach CDS and its annotation are indicated. [file 1471-2164-13-481-S7.xlsx]

## Sheet: AddTable7_CLEAN.txt
ppa023909m	AT5G36930.1	Symbols: | Disease resistance protein (TIR-NBS-LRR class) family |chr5:14567771-14571907 REVERSE LENGTH=1188	0	miR2109-1	miR2109-2	miR482-1
ppa015956m	AT5G36930.1	Symbols: | Disease resistance protein (TIR-NBS-LRR class) family |chr5:14567771-14571907 REVERSE LENGTH=1188	0	miR2109-1	miR2109-2
ppa021718m	AT5G36930.1	Symbols: | Disease resistance protein (TIR-NBS-LRR class) family |chr5:14567771-14571907 REVERSE LENGTH=1188	0	miR2118-1	miR2109-1	miR2109-2
ppa018622m	AT5G36930.1	Symbols: | Disease resistance protein (TIR-NBS-LRR class) family |chr5:14567771-14571907 REVERSE LENGTH=1188	0	miR2109-1	miR2109-2	miR482-1
ppa000596m	AT5G36930.1	Symbols: | Disease resistance protein (TIR-NBS-LRR class) family |chr5:14567771-14571907 REVERSE LENGTH=1188	0	miR2109-1	miR2109-2	miR393-1	miR482-1
ppa020772m	AT5G36930.1	Symbols: | Disease resistance protein (TIR-NBS-LRR class) family |chr5:14567771-14571907 REVERSE LENGTH=1188	0	miR2109-1	miR2109-2	miR482-1
ppa019076m	AT5G36930.1	Symbols: | Disease resistance protein (TIR-NBS-LRR class) family |chr5:14567771-14571907 REVERSE LENGTH=1188	0	miR2109-1	miR2109-2	miR482-1
ppa017041m	AT5G36930.1	Symbols: | Disease resistance protein (TIR-NBS-LRR class) family |chr5:14567771-14571907 REVERSE LENGTH=1188	0	miR2109-1	miR2109-2	miR482-1
ppa026784m	AT4G31920.1	Symbols: ARR10, RR10 | response regulator 10 |chr4:15444290-15446766 REVERSE LENGTH=552	0	miR414-1	miR414-2
ppa001230m	AT2G04660.1	Symbols: APC2 | anaphase-promoting complex/cyclosome 2 |chr2:1624933-1629039 FORWARD LENGTH=865	0	miR414-1	miR414-2	miR414-2	miR414-3	miR414-3
ppa009320m	AT2G01660.1	Symbols: PDLP6 | plasmodesmata-located protein 6 |chr2:290973-292496 REVERSE LENGTH=288	0	miR414-1	miR414-2	miR414-3	miR396-3
ppa000379m	AT2G02480.1	Symbols: STI | AAA-type ATPase family protein | chr2:661093-665337FORWARD LENGTH=1218	0	miR414-1	miR414-2	miR414-3
ppb007316m	AT1G22110.1	Symbols: | structural constituent of ribosome |chr1:7801625-7802473 REVERSE LENGTH=282	0	miR414-1	miR414-2	miR414-2	miR414-3
ppa003691m	AT3G10410.1	Symbols: SCPL49, CPY | SERINE CARBOXYPEPTIDASE-LIKE 49 |chr3:3235518-3238063 REVERSE LENGTH=516	0	miR5021-3	miR5021-4	miR5021-5	miR5021-11	miR5021-12	miR5021-1	miR5021-13
ppa009530m	AT1G69490.1	Symbols: NAP, ANAC029, ATNAP | NAC-like, activated by AP3/PI |chr1:26122233-26123222 FORWARD LENGTH=268	0	miR1850.1-1
ppa013258m	-	-	0	miR5021-3	miR2118-1	miR5021-12
ppa000547m	AT1G48410.1	Symbols: AGO1 | Stabilizer of iron transporter SufD /Polynucleotidyl transferase | chr1:17886285-17891892REVERSE LENGTH=1048	0	miR168-1	miR168-2
ppa024963m	AT5G36930.1	Symbols: | Disease resistance protein (TIR-NBS-LRR class) family |chr5:14567771-14571907 REVERSE LENGTH=1188	0.5	miR2109-1	miR2109-2
ppa016630m	AT5G17680.1	Symbols: | disease resistance protein (TIR-NBS-LRR class),putative | chr5:5822999-5827153 FORWARD LENGTH=1294	0.5	miR2118-1	miR2109-1	miR2109-2
ppa024525m	AT5G36930.1	Symbols: | Disease resistance protein (TIR-NBS-LRR class) family |chr5:14567771-14571907 REVERSE LENGTH=1188	0.5	miR2118-1	miR414-1	miR414-1	miR414-1	miR414-1	miR2109-1	miR2109-2	miR414-2	miR414-2	miR414-2	miR414-3	miR414-3	miR414-3
ppa001130m	AT5G36930.1	Symbols: | Disease resistance protein (TIR-NBS-LRR class) family |chr5:14567771-14571907 REVERSE LENGTH=1188	0.5	miR2118-1	miR2109-1	miR2109-2	miR414-3
ppa026840m	AT5G17680.1	Symbols: | disease resistance protein (TIR-NBS-LRR class),putative | chr5:5822999-5827153 FORWARD LENGTH=1294	0.5	miR2118-1	miR2109-1	miR2109-2
ppa020912m	AT4G12010.1	Symbols: | Disease resistance protein (TIR-NBS-LRR class) family |chr4:7197325-7201393 REVERSE LENGTH=1219	0.5	miR2118-1	miR2109-1	miR2109-2
ppa009872m	AT2G28200.1	Symbols: | C2H2-type zinc finger family protein |chr2:12024321-12025181 FORWARD LENGTH=286	0.5	miR414-1	miR414-2	miR172-1	miR414-3	miR172-3
ppa003590m	AT5G03260.1	Symbols: LAC11 | laccase 11 | chr5:777198-779338 REVERSE LENGTH=557	0.5	miR397-1
ppa017222m	AT5G03260.1	Symbols: LAC11 | laccase 11 | chr5:777198-779338 REVERSE LENGTH=557	0.5	miR397-1
ppa015544m	AT5G03260.1	Symbols: LAC11 | laccase 11 | chr5:777198-779338 REVERSE LENGTH=557	0.5	miR397-1
ppa016487m	AT1G64800.1	Symbols: | DNA binding;sequence-specific DNA bindingtranscription factors | chr1:24085086-24085433 FORWARDLENGTH=115	1	miR5021-2	miR5021-2	miR5021-3	miR5021-3	miR5021-4	miR5021-4	miR5021-5	miR5021-5	miR5021-5	miR5021-5	miR5021-5	miR5021-10	miR5021-10	miR5021-11	miR5021-12	miR5021-1	miR5021-13	miR5021-5	miR5021-15	miR5021-10	miR5021-10	miR5021-17	miR5021-11	miR5021-12	miR5021-20	miR5021-13
ppa017612m	AT5G36930.1	Symbols: | Disease resistance protein (TIR-NBS-LRR class) family |chr5:14567771-14571907 REVERSE LENGTH=1188	1	miR2109-1	miR2109-2
ppa023819m	AT5G36930.1	Symbols: | Disease resistance protein (TIR-NBS-LRR class) family |chr5:14567771-14571907 REVERSE LENGTH=1188	1	miR2109-1	miR2109-2
ppa002898m	AT5G22090.1	Symbols: | Protein of unknown function (DUF3049) |chr5:7315003-7316394 REVERSE LENGTH=463	1	miR414-1	miR414-2	miR172-1	miR414-3	miR172-3
ppa006447m	AT5G01980.1	Symbols: | RING/U-box superfamily protein | chr5:375542-377023FORWARD LENGTH=493	1	miR414-1	miR414-3
ppa025759m	AT3G05220.1	Symbols: | Heavy metal transport/detoxification superfamilyprotein | chr3:1488808-1491171 FORWARD LENGTH=577	1	miR414-1	miR414-1	miR414-2
ppa002425m	AT5G10180.1	Symbols: AST68, SULTR2;1 | slufate transporter 2;1 |chr5:3193225-3196818 FORWARD LENGTH=677	1	miR395-3	miR395-4	miR395-5	miR395-6	miR395-1	miR395-7	miR395-2	miR395-2
ppa004699m	AT1G27340.1	Symbols: | Galactose oxidase/kelch repeat superfamily protein |chr1:9495741-9497857 FORWARD LENGTH=467	1	miR394-1	miR394-2
ppa001561m	AT4G00150.1	Symbols: HAM3, ATHAM3, LOM3 | GRAS family transcription factor |chr4:57429-59105 REVERSE LENGTH=558	1	miR170-1	miR159-4	miR171-5	miR171-2	miR171-3	miR171-4
ppa001781m	AT4G00150.1	Symbols: HAM3, ATHAM3, LOM3 | GRAS family transcription factor |chr4:57429-59105 REVERSE LENGTH=558	1	miR170-1	miR393-1	miR171-5	miR171-2	miR171-3	miR171-4	miR396-3	miR1533-5
ppa003644m	AT1G69170.1	Symbols: | Squamosa promoter-binding protein-like (SBP domain)transcription factor family protein |chr1:26005626-26007041 FORWARD LENGTH=405	1	miR156-1	miR156-2	miR5021-5	miR156-6	miR157-1	miR156-9	miR156-10	miR157-2	miR156-7	miR156-11	miR5021-15	miR156-4	miR529-1	miR1088-2	miR156-5	miR156-3
ppa017695m	AT1G69170.1	Symbols: | Squamosa promoter-binding protein-like (SBP domain)transcription factor family protein |chr1:26005626-26007041 FORWARD LENGTH=405	1	miR156-1	miR156-2	miR156-6	miR157-1	miR156-9	miR156-10	miR157-2	miR156-7	miR156-11	miR156-4	miR529-1	miR1088-2	miR156-5	miR156-3
ppa007056m	AT2G42200.1	Symbols: SPL9, AtSPL9 | squamosa promoter binding protein-like 9 |chr2:17587601-17589451 FORWARD LENGTH=375	1	miR156-1	miR156-2	miR156-6	miR157-1	miR156-9	miR156-10	miR157-2	miR156-7	miR156-11	miR156-4	miR529-1	miR1088-2	miR156-5	miR156-3
ppa018507m	AT2G02850.1	Symbols: ARPN | plantacyanin | chr2:826630-827720 REVERSELENGTH=129	1	miR408-1
ppa002082m	AT2G28350.1	Symbols: ARF10 | auxin response factor 10 | chr2:12114331-12116665FORWARD LENGTH=693	1	miR160-3	miR160-4
ppa003344m	AT3G62980.1	Symbols: TIR1 | F-box/RNI-like superfamily protein |chr3:23273479-23276181 REVERSE LENGTH=594	1	miR393-1	miR156-8
ppa003465m	AT3G26810.1	Symbols: AFB2 | auxin signaling F-box 2 | chr3:9868342-9870464FORWARD LENGTH=575	1	miR393-1
ppa008801m	AT1G56010.2	Symbols: NAC1, ANAC022 | NAC domain containing protein 1 |chr1:20946852-20949144 REVERSE LENGTH=324	1	miR164-1	miR164-2	miR164-3	miR164-4
ppa023821m	AT3G27150.1	Symbols: | Galactose oxidase/kelch repeat superfamily protein |chr3:10009692-10010960 REVERSE LENGTH=422	1	miR2111-1	miR2111-2
ppa014163m	-	-	1	miR156-1	miR156-2	miR156-6	miR156-11	miR1088-1	miR1088-2	miR156-5	miR156-3	miR156-8
ppa014355m	-	-	1	miR156-1	miR156-2	miR156-6	miR156-11	miR1088-1	miR1088-2	miR156-5	miR156-3	miR156-8
ppa021374m	AT5G22690.1	Symbols: | Disease resistance protein (TIR-NBS-LRR class) family |chr5:7541369-7544888 FORWARD LENGTH=1008	1.5	miR5021-3	miR5021-4	miR2118-1	miR2109-1	miR2109-2	miR5021-1
ppa017550m	AT5G36930.1	Symbols: | Disease resistance protein (TIR-NBS-LRR class) family |chr5:14567771-14571907 REVERSE LENGTH=1188	1.5	miR2118-1	miR2109-1	miR2109-2
ppa020435m	AT5G36930.1	Symbols: | Disease resistance protein (TIR-NBS-LRR class) family |chr5:14567771-14571907 REVERSE LENGTH=1188	1.5	miR2109-1	miR2109-2
ppa012992m	-	-	1.5	miR414-1	miR414-1	miR414-1	miR414-2	miR414-2	miR414-2	miR414-3	miR414-3	miR414-3
ppa003472m	AT1G22540.1	Symbols: | Major facilitator superfamily protein |chr1:7964202-7966222 FORWARD LENGTH=557	1.5	miR5021-2	miR5021-3	miR5021-4	miR5021-5	miR5021-5	miR5021-5	miR5021-5	miR5021-10	miR5021-11	miR5021-15	miR5021-10	miR5021-17	miR5021-11	miR5021-1	miR5021-13
ppa020827m	AT1G09820.1	Symbols: | Pentatricopeptide repeat (PPR-like) superfamily protein| chr1:3190594-3192414 REVERSE LENGTH=606	1.5	miR395-3	miR395-4	miR395-5	miR395-6	miR395-1	miR395-7	miR395-2	miR2275-2
ppa000635m	AT5G04895.1	Symbols: | DEA(D/H)-box RNA helicase family protein |chr5:1428796-1434516 FORWARD LENGTH=1161	1.5	miR395-1	miR395-2
ppa012992m	-	-	1.5	miR414-1	miR414-1	miR414-1	miR414-2	miR414-2	miR414-2	miR414-3	miR414-3	miR414-3
ppa012992m	-	-	1.5	miR414-1	miR414-1	miR414-1	miR414-2	miR414-2	miR414-2	miR414-3	miR414-3	miR414-3
ppa012992m	-	-	1.5	miR414-1	miR414-1	miR414-1	miR414-2	miR414-2	miR414-2	miR414-3	miR414-3	miR414-3
ppa006741m	AT4G19970.1	Symbols: | CONTAINS InterPro DOMAIN/s: Nucleotide-diphospho-sugartransferase, predicted (InterPro:IPR005069); BESTArabidopsis thaliana protein match is:Nucleotide-diphospho-sugar transferase family protein(TAIR:AT5G44820.1); Has 801 Blast hits to 466 proteins in35 species: Archae - 0; Bacteria - 0; Metazoa - 2; Fungi- 0; Plants - 750; Viruses - 0; Other Eukaryotes - 49(source: NCBI BLink). | chr4…	1.5	miR414-3
ppa003646m	AT2G38080.1	Symbols: IRX12, LAC4, ATLMCO4, LMCO4 | Laccase/Diphenol oxidasefamily protein | chr2:15934540-15937352 FORWARDLENGTH=558	1.5	miR397-1
ppa022440m	AT2G38080.1	Symbols: IRX12, LAC4, ATLMCO4, LMCO4 | Laccase/Diphenol oxidasefamily protein | chr2:15934540-15937352 FORWARDLENGTH=558	1.5	miR397-1
ppa014480m	-	-	1.5	miR1533-5
ppa012992m	-	-	1.5	miR414-1	miR414-1	miR414-1	miR414-2	miR414-2	miR414-2	miR414-3	miR414-3	miR414-3
ppa012992m	-	-	1.5	miR414-1	miR414-1	miR414-1	miR414-2	miR414-2	miR414-2	miR414-3	miR414-3	miR414-3
ppa026808m	AT1G18980.1	Symbols: | RmlC-like cupins superfamily protein |chr1:6557364-6558026 REVERSE LENGTH=220	2	miR5021-2	miR5021-3	miR5021-4	miR5021-5	miR5021-5	miR159-2	miR5021-10	miR5021-11	miR5021-12	miR5021-1	miR5021-13	miR5021-5	miR159-3	miR5021-10	miR5021-17	miR5021-20	miR5021-13
ppa001288m	AT3G01610.1	Symbols: CDC48C, emb1354 | cell division cycle 48C |chr3:231787-235057 FORWARD LENGTH=820	2	miR5021-2	miR5021-2	miR5021-3	miR5021-3	miR5021-4	miR5021-5	miR5021-5	miR5021-5	miR5021-5	miR5021-5	miR5021-5	miR5021-10	miR5021-10	miR5021-11	miR5021-11	miR5021-12	miR5021-12	miR5021-1	miR5021-1	miR5021-13	miR5021-13	miR5021-5	miR5021-5	miR5021-15	miR5021-10	miR5021-10	miR5021-17	miR5021-17	miR5021-17	miR5021-20	miR5021-20	miR5021-1	miR5021-13	miR5021-13
ppa005442m	AT1G32200.1	Symbols: ATS1, ACT1 | phospholipid/glycerol acyltransferase familyprotein | chr1:11602223-11605001 REVERSE LENGTH=459	2	miR5021-2	miR5021-2	miR5021-3	miR5021-4	miR5021-5	miR5021-5	miR5021-5	miR5021-5	miR5021-5	miR5021-10	miR5021-10	miR5021-11	miR5021-11	miR5021-12	miR5021-1	miR5021-1	miR5021-13	miR5021-5	miR5021-5	miR5021-15	miR5021-10	miR5021-10	miR5021-17	miR5021-11	miR5021-12	miR5021-20	miR5021-1	miR5021-1	miR5021-13	miR5021-13
ppa019507m	AT4G18770.1	Symbols: MYB98, AtMYB98 | myb domain protein 98 |chr4:10311068-10312557 FORWARD LENGTH=427	2	miR5021-2	miR5021-2	miR5021-3	miR5021-3	miR5021-4	miR5021-4	miR5021-4	miR5021-5	miR5021-5	miR5021-5	miR5021-5	miR5021-5	miR5021-5	miR5021-5	miR5021-5	miR5021-10	miR5021-10	miR5021-11	miR5021-11	miR5021-12	miR5021-12	miR5021-1	miR5021-1	miR5021-13	miR5021-5	miR5021-5	miR5021-15	miR5021-15	miR5021-10	miR5021-10	miR5021-17	miR5021-17	miR5021-11	miR5021-11	miR5021-12	miR5021-20	miR5021-1	miR5021-1	miR5021-1	miR5021-13	miR5021-13
ppa027123m	AT4G04480.1	Symbols: | unknown protein; LOCATED IN: chloroplast; EXPRESSED IN:flower, pollen tube; EXPRESSED DURING: petaldifferentiation and expansion stage; BEST Arabidopsisthaliana protein match is: F-box family protein with adomain of unknown function (DUF295) (TAIR:AT4G22030.1);Has 78 Blast hits to 78 proteins in 10 species: Archae -0; Bacteria - 0; Metazoa - 0; Fungi - 0; Plants - 78;Viruses - 0; Other…	2	miR5021-2	miR5021-5	miR5021-10	miR5021-11	miR5021-12	miR5021-1	miR5021-13	miR5021-5	miR5021-10	miR5021-17	miR5021-11	miR5021-20	miR5021-13
ppa017372m	AT5G40400.1	Symbols: | Pentatricopeptide repeat (PPR) superfamily protein |chr5:16166444-16168276 FORWARD LENGTH=610	2	miR5021-2	miR5021-3	miR5021-5	miR5021-5	miR5021-5	miR5021-10	miR5021-11	miR5021-12	miR5021-1	miR5021-13	miR5021-5	miR5021-10	miR5021-17	miR5021-12	miR5021-20	miR5021-13
ppa022770m	AT4G04480.1	Symbols: | unknown protein; LOCATED IN: chloroplast; EXPRESSED IN:flower, pollen tube; EXPRESSED DURING: petaldifferentiation and expansion stage; BEST Arabidopsisthaliana protein match is: F-box family protein with adomain of unknown function (DUF295) (TAIR:AT4G22030.1);Has 78 Blast hits to 78 proteins in 10 species: Archae -0; Bacteria - 0; Metazoa - 0; Fungi - 0; Plants - 78;Viruses - 0; Other…	2	miR5021-2	miR5021-5	miR5021-10	miR5021-11	miR5021-12	miR5021-1	miR5021-13	miR5021-5	miR5021-10	miR5021-17	miR5021-11	miR5021-20	miR5021-13
ppa025045m	AT5G42650.1	Symbols: AOS, CYP74A, DDE2 | allene oxide synthase |chr5:17097803-17099359 REVERSE LENGTH=518	2	miR5021-2	miR5021-3	miR5021-5	miR5021-5	miR5021-5	miR5021-10	miR5021-11	miR5021-12	miR5021-1	miR5021-13	miR5021-5	miR5021-10	miR5021-17	miR5021-12	miR5021-20	miR5021-13
ppa000477m	AT5G41750.1	Symbols: | Disease resistance protein (TIR-NBS-LRR class) family |chr5:16694047-16697527 FORWARD LENGTH=1068	2	miR2118-1	miR2109-1	miR2109-2
ppa022336m	AT5G36930.1	Symbols: | Disease resistance protein (TIR-NBS-LRR class) family |chr5:14567771-14571907 REVERSE LENGTH=1188	2	miR156-6	miR2109-1	miR2109-2
ppa023486m	AT5G17680.1	Symbols: | disease resistance protein (TIR-NBS-LRR class),putative | chr5:5822999-5827153 FORWARD LENGTH=1294	2	miR2118-1	miR2109-1	miR2109-2
ppa018286m	AT5G36930.1	Symbols: | Disease resistance protein (TIR-NBS-LRR class) family |chr5:14567771-14571907 REVERSE LENGTH=1188	2	miR2109-1	miR2109-1	miR2109-2	miR2109-2
ppb024873m	AT1G72890.1	Symbols: | Disease resistance protein (TIR-NBS class) |chr1:27429947-27431717 FORWARD LENGTH=438	2	miR2109-1	miR2109-2
ppa016991m	AT5G36930.1	Symbols: | Disease resistance protein (TIR-NBS-LRR class) family| chr5:14567771-14571907 REVERSE LENGTH=1188	2	miR5021-5	miR5021-5	miR2109-1	miR2109-2	miR5021-10	miR5021-15
ppa023276m	AT1G27170.1	Symbols: | transmembrane receptors;ATP binding |chr1:9434718-9439219 FORWARD LENGTH=1384	2	miR2118-1	miR5021-5	miR5021-5	miR2109-1	miR2109-2	miR5021-10	miR5021-15
ppa023936m	AT5G36930.1	Symbols: | Disease resistance protein (TIR-NBS-LRR class) family |chr5:14567771-14571907 REVERSE LENGTH=1188	2	miR2109-1	miR2109-2
ppa024626m	AT5G36930.1	Symbols: | Disease resistance protein (TIR-NBS-LRR class) family |chr5:14567771-14571907 REVERSE LENGTH=1188	2	miR2109-1	miR2109-2
ppa017814m	AT5G17680.1	Symbols: | disease resistance protein (TIR-NBS-LRR class),putative | chr5:5822999-5827153 FORWARD LENGTH=1294	2	miR2109-1	miR2109-2
ppa012992m	-	-	2	miR414-1	miR414-1	miR414-1	miR414-2	miR414-2	miR414-2	miR414-3	miR414-3	miR414-3
ppb013214m	AT5G41980.1	Symbols: | CONTAINS InterPro DOMAIN/s: Putative harbingertransposase-derived nuclease (InterPro:IPR006912); BESTArabidopsis thaliana protein match is: unknown protein(TAIR:AT1G43722.1); Has 1807 Blast hits to 1807 proteinsin 277 species: Archae - 0; Bacteria - 0; Metazoa - 736;Fungi - 347; Plants - 385; Viruses - 0; Other Eukaryotes- 339 (source: NCBI BLink). | chr5:16793765-16794889FORWARD LENGT…	2	miR414-1	miR414-3
ppa006998m	AT5G56950.1	Symbols: NFA03, NFA3, NAP1;3 | nucleosome assembly protein 1;3 |chr5:23032618-23035299 FORWARD LENGTH=374	2	miR414-1	miR414-1	miR414-2	miR414-3	miR414-3
ppa011013m	AT3G13200.1	Symbols: EMB2769 | Cwf15 / Cwc15 cell cycle control familyprotein | chr3:4242239-4243976 FORWARD LENGTH=230	2	miR414-1	miR414-2	miR414-3
ppa001058m	AT5G55040.1	Symbols: | DNA-binding bromodomain-containing protein |chr5:22327727-22331703 REVERSE LENGTH=916	2	miR414-1	miR1088-1	miR156-8
ppa019976m	AT5G50610.1	Symbols: | unknown protein; BEST Arabidopsis thaliana proteinmatch is: unknown protein (TAIR:AT5G50710.1); Has 30201Blast hits to 17322 proteins in 780 species: Archae -12; Bacteria - 1396; Metazoa - 17338; Fungi - 3422;Plants - 5037; Viruses - 0; Other Eukaryotes - 2996(source: NCBI BLink). | chr5:20593702-20594259 FORWARDLENGTH=185	2	miR414-1	miR414-2
ppa010736m	AT1G55790.1	Symbols: | Domain of unknown function (DUF2431) |chr1:20852685-20856069 REVERSE LENGTH=515	2	miR414-1	miR414-2
ppa003366m	AT2G19600.1	Symbols: ATKEA4, KEA4 | K+ efflux antiporter 4 |chr2:8479275-8483482 FORWARD LENGTH=592	2	miR5021-2	miR5021-4	miR5021-5	miR5021-5	miR5021-5	miR5021-10	miR5021-15	miR5021-10	miR5021-11	miR5021-12	miR5021-1	miR5021-13
ppb024948m	AT5G53130.1	Symbols: CNGC1, ATCNGC1 | cyclic nucleotide gated channel 1 |chr5:21537830-21540490 REVERSE LENGTH=716	2	miR1511-1
ppb023395m	AT5G38260.1	Symbols: | Protein kinase superfamily protein |chr5:15283692-15285837 REVERSE LENGTH=638	2	miR1511-1	miR1511-2
ppa024377m	AT3G14470.1	Symbols: | NB-ARC domain-containing disease resistance protein |chr3:4857940-4861104 FORWARD LENGTH=1054	2	miR5021-4	miR5021-12	miR5021-12	miR5021-13
ppa005353m	AT3G22890.1	Symbols: APS1 | ATP sulfurylase 1 | chr3:8112837-8114734 FORWARDLENGTH=463	2	miR395-3	miR395-4	miR395-5	miR395-6	miR395-1	miR395-7	miR395-2	miR156-8
ppa012992m	-	-	2	miR414-1	miR414-1	miR414-1	miR414-2	miR414-2	miR414-2	miR414-3	miR414-3	miR414-3
ppa023657m	AT5G50670.1	Symbols: SPL13B, SPL13 | Squamosa promoter-binding protein-like(SBP domain) transcription factor family protein |chr5:20615897-20617133 REVERSE LENGTH=359	2	miR156-1	miR156-2	miR156-6	miR157-1	miR156-9	miR156-10	miR157-2	miR156-7	miR156-11	miR156-4	miR1088-2	miR156-5	miR156-3
ppa005013m	AT5G43270.3	Symbols: SPL2 | squamosa promoter binding protein-like 2 |chr5:17360527-17362143 REVERSE LENGTH=419	2	miR156-1	miR156-2	miR156-6	miR157-1	miR156-9	miR156-10	miR157-2	miR156-7	miR156-11	miR156-4	miR1088-2	miR156-5	miR156-3
ppa024285m	AT1G27370.3	Symbols: SPL10 | squamosa promoter binding protein-like 10 |chr1:9505454-9506997 REVERSE LENGTH=396	2	miR156-1	miR156-2	miR408-1	miR156-6	miR157-1	miR156-9	miR156-10	miR157-2	miR156-7	miR156-11	miR156-4	miR529-1	miR1088-2	miR156-5	miR156-3
ppa007139m	-	-	2	miR414-3	miR156-8	miR156-8
ppa012992m	-	-	2	miR414-1	miR414-1	miR414-1	miR414-2	miR414-2	miR414-2	miR414-3	miR414-3	miR414-3
ppa022496m	AT2G02850.1	Symbols: ARPN | plantacyanin | chr2:826630-827720 REVERSELENGTH=129	2	miR408-1
ppa012992m	-	-	2	miR414-1	miR414-1	miR414-1	miR414-2	miR414-2	miR414-2	miR414-3	miR414-3	miR414-3
ppa014909m	AT1G19670.1	Symbols: ATCLH1, CORI1, ATHCOR1, CLH1 | chlorophyllase 1 |chr1:6803796-6804923 REVERSE LENGTH=324	2	miR530-1	miR530-2
ppa018390m	AT3G53320.1	Symbols: | unknown protein; BEST Arabidopsis thaliana proteinmatch is: unknown protein (TAIR:AT2G37070.1); Has 11044Blast hits to 5993 proteins in 551 species: Archae - 8;Bacteria - 1486; Metazoa - 4078; Fungi - 1814; Plants -348; Viruses - 112; Other Eukaryotes - 3198 (source: NCBIBLink). | chr3:19769397-19772278 REVERSE LENGTH=553	2	miR159-2	miR169-11	miR159-3
ppa021782m	AT2G28550.3	Symbols: RAP2.7 | related to AP2.7 | chr2:12226168-12228251 REVERSELENGTH=464	2	miR172-1	miR172-5	miR172-4	miR172-3
ppa010805m	AT1G79210.2	Symbols: | N-terminal nucleophile aminohydrolases (Ntnhydrolases) superfamily protein | chr1:29796286-29798240REVERSE LENGTH=235	2	miR172-6	miR172-7	miR172-2
ppa024533m	AT5G14750.1	Symbols: WER, ATMYB66, WER1, MYB66 | myb domain protein 66 |chr5:4763656-4764738 REVERSE LENGTH=203	2	miR828-1
ppa001697m	AT1G11660.1	Symbols: | heat shock protein 70 (Hsp 70) family protein |chr1:3921056-3924347 FORWARD LENGTH=763	2	miR414-3
ppa005116m	AT1G03280.1	Symbols: | Transcription factor TFIIE, alpha subunit |chr1:803635-806758 FORWARD LENGTH=479	2	miR414-3
ppa002556m	AT3G51895.1	Symbols: SULTR3;1, AST12 | sulfate transporter 3;1 |chr3:19251503-19255677 REVERSE LENGTH=658	2	miR414-3
ppa021301m	-	-	2	miR414-2
ppa002495m	AT3G42170.1	Symbols: | BED zinc finger ;hAT family dimerisation domain |chr3:14321838-14323928 FORWARD LENGTH=696	2	miR395-2
ppa012992m	-	-	2	miR414-1	miR414-1	miR414-1	miR414-2	miR414-2	miR414-2	miR414-3	miR414-3	miR414-3
ppa012992m	-	-	2	miR414-1	miR414-1	miR414-1	miR414-2	miR414-2	miR414-2	miR414-3	miR414-3	miR414-3
ppa001586m	AT1G05150.1	Symbols: | Calcium-binding tetratricopeptide family protein |chr1:1484280-1486706 REVERSE LENGTH=808	2	miR535-1
ppa014163m	-	-	2	miR156-1	miR156-2	miR156-6	miR156-11	miR1088-1	miR1088-2	miR156-5	miR156-3	miR156-8
ppa014355m	-	-	2	miR156-1	miR156-2	miR156-6	miR156-11	miR1088-1	miR1088-2	miR156-5	miR156-3	miR156-8
ppa026603m	AT1G62570.1	Symbols: FMO GS-OX4 | flavin-monooxygenase glucosinolateS-oxygenase 4 | chr1:23169207-23171783 FORWARDLENGTH=461	2	miR156-8
ppa006291m	AT2G35040.1	Symbols: | AICARFT/IMPCHase bienzyme family protein |chr2:14765347-14768269 REVERSE LENGTH=596	2.5	miR5021-2	miR5021-3	miR5021-4	miR5021-5	miR5021-5	miR5021-5	miR5021-11	miR5021-12	miR5021-1	miR5021-13	miR5021-5	miR5021-15	miR5021-10	miR5021-20	miR5021-1	miR5021-13	miR396-2
ppa021490m	AT5G17680.1	Symbols: | disease resistance protein (TIR-NBS-LRR class),putative | chr5:5822999-5827153 FORWARD LENGTH=1294	2.5	miR2118-1	miR2109-1	miR2109-2
ppa016158m	AT5G17680.1	Symbols: | disease resistance protein (TIR-NBS-LRR class),putative | chr5:5822999-5827153 FORWARD LENGTH=1294	2.5	miR5021-2	miR5021-3	miR2118-1	miR2109-1	miR2109-2	miR5021-12	miR5021-10
ppa024688m	AT5G17680.1	Symbols: | disease resistance protein (TIR-NBS-LRR class),putative | chr5:5822999-5827153 FORWARD LENGTH=1294	2.5	miR2118-1	miR2109-1	miR2109-2	miR2919-1
ppa018338m	AT5G17680.1	Symbols: | disease resistance protein (TIR-NBS-LRR class),putative | chr5:5822999-5827153 FORWARD LENGTH=1294	2.5	miR2109-1	miR2109-2
ppa015500m	AT5G17680.1	Symbols: | disease resistance protein (TIR-NBS-LRR class),putative | chr5:5822999-5827153 FORWARD LENGTH=1294	2.5	miR2118-1	miR2109-1	miR2109-2
ppa020670m	AT5G17680.1	Symbols: | disease resistance protein (TIR-NBS-LRR class),putative | chr5:5822999-5827153 FORWARD LENGTH=1294	2.5	miR5021-5	miR2109-1	miR2109-2	miR5021-13
ppa021062m	AT5G36930.1	Symbols: | Disease resistance protein (TIR-NBS-LRR class) family |chr5:14567771-14571907 REVERSE LENGTH=1188	2.5	miR5021-2	miR2109-1	miR2109-2	miR5021-10	miR5021-1
ppa014797m	AT5G17680.1	Symbols: | disease resistance protein (TIR-NBS-LRR class),putative | chr5:5822999-5827153 FORWARD LENGTH=1294	2.5	miR2109-1	miR2109-2
ppa024336m	AT5G17680.1	Symbols: | disease resistance protein (TIR-NBS-LRR class),putative | chr5:5822999-5827153 FORWARD LENGTH=1294	2.5	miR2118-1	miR2109-1	miR2109-2
ppa015449m	AT5G17680.1	Symbols: | disease resistance protein (TIR-NBS-LRR class),putative | chr5:5822999-5827153 FORWARD LENGTH=1294	2.5	miR2118-1	miR2109-1	miR2109-2
ppa1027167m	AT5G17680.1	Symbols: | disease resistance protein (TIR-NBS-LRR class),putative | chr5:5822999-5827153 FORWARD LENGTH=1294	2.5	miR5021-5	miR2109-1	miR2109-2	miR5021-1	miR5021-13
ppa021703m	AT4G12010.1	Symbols: | Disease resistance protein (TIR-NBS-LRR class) family |chr4:7197325-7201393 REVERSE LENGTH=1219	2.5	miR2109-1	miR2109-2
ppa023967m	AT5G17680.1	Symbols: | disease resistance protein (TIR-NBS-LRR class),putative | chr5:5822999-5827153 FORWARD LENGTH=1294	2.5	miR2118-1	miR2109-1	miR2109-2
ppa022521m	AT5G17680.1	Symbols: | disease resistance protein (TIR-NBS-LRR class),putative | chr5:5822999-5827153 FORWARD LENGTH=1294	2.5	miR5021-5	miR2109-1	miR2109-2	miR5021-1	miR5021-13
ppa003288m	AT5G40320.1	Symbols: | Cysteine/Histidine-rich C1 domain family protein |chr5:16121757-16123541 FORWARD LENGTH=594	2.5	miR414-1
ppa025047m	AT5G55090.1	Symbols: MAPKKK15 | mitogen-activated protein kinase kinase kinase15 | chr5:22356852-22358198 REVERSE LENGTH=448	2.5	miR414-1	miR414-2
ppa016986m	AT5G40320.1	Symbols: | Cysteine/Histidine-rich C1 domain family protein |chr5:16121757-16123541 FORWARD LENGTH=594	2.5	miR414-1	miR414-2
ppa010458m	AT1G75030.1	Symbols: ATLP-3, TLP-3 | thaumatin-like protein 3 |chr1:28174418-28175255 FORWARD LENGTH=246	2.5	miR5021-3	miR5021-4	miR5021-5	miR5021-5	miR5021-5	miR530-1	miR5021-11	miR5021-12	miR5021-15	miR5021-11	miR5021-1	miR530-2	miR5021-13
ppa007184m	AT5G64090.1	Symbols: | FUNCTIONS IN: molecular_function unknown; INVOLVEDIN: biological_process unknown; LOCATED IN: plasmamembrane; EXPRESSED IN: 23 plant structures; EXPRESSEDDURING: 13 growth stages; CONTAINS InterPro DOMAIN/s:Hyccin (InterPro:IPR018619); BEST Arabidopsis thalianaprotein match is: unknown protein (TAIR:AT5G21050.1);Has 1807 Blast hits to 1807 proteins in 277 species:Archae - 0; Bacteria -…	2.5	miR156-6	miR2919-1
ppa002618m	AT4G34110.1	Symbols: PAB2, PABP2, ATPAB2 | poly(A) binding protein 2 |chr4:16336732-16339892 FORWARD LENGTH=629	2.5	miR4414-1	miR160-1
ppa002620m	AT4G34110.1	Symbols: PAB2, PABP2, ATPAB2 | poly(A) binding protein 2 |chr4:16336732-16339892 FORWARD LENGTH=629	2.5	miR4414-1	miR160-1
ppa002091m	AT1G12800.1	Symbols: | Nucleic acid-binding, OB-fold-like protein |chr1:4361778-4365189 REVERSE LENGTH=767	2.5	miR1533-2	miR159-2
ppa025844m	AT2G40360.1	Symbols: | Transducin/WD40 repeat-like superfamily protein |chr2:16853123-16856635 REVERSE LENGTH=753	2.5	miR5021-5	miR5021-5	miR414-2	miR5021-15	miR5021-13
ppa014124m	-	-	2.5	miR5021-3	miR5021-5	miR5021-5	miR5021-5	miR5021-12	miR5021-1	miR5021-5	miR2919-1	miR5021-15	miR5021-12	miR5021-1
ppa021383m	AT2G02850.1	Symbols: ARPN | plantacyanin | chr2:826630-827720 REVERSELENGTH=129	2.5	miR408-1
ppa017374m	AT1G02390.1	Symbols: ATGPAT2, GPAT2 | glycerol-3-phosphate acyltransferase 2 |chr1:480921-483163 FORWARD LENGTH=530	2.5	miR156-6	miR156-4	miR1088-2	miR156-5
ppa003098m	AT3G45890.1	Symbols: RUS1 | Protein of unknown function, DUF647 |chr3:16871697-16874100 FORWARD LENGTH=608	2.5	miR5021-1
ppa000611m	AT4G32410.1	Symbols: CESA1, RSW1, AtCESA1 | cellulose synthase 1 |chr4:15641009-15646388 REVERSE LENGTH=1081	2.5	miR414-2	miR159-2	miR414-3
ppa020990m	AT1G21280.1	Symbols: | CONTAINS InterPro DOMAIN/s: Retrotransposon gagprotein (InterPro:IPR005162); Has 707 Blast hits to 705proteins in 25 species: Archae - 0; Bacteria - 0;Metazoa - 4; Fungi - 0; Plants - 703; Viruses - 0; OtherEukaryotes - 0 (source: NCBI BLink). |chr1:7447690-7448403 REVERSE LENGTH=237	2.5	miR172-6	miR172-7	miR172-2
ppa004555m	AT3G24503.1	Symbols: ALDH2C4, ALDH1A, REF1 | aldehyde dehydrogenase 2C4 |chr3:8919732-8923029 REVERSE LENGTH=501	2.5	miR172-6	miR172-7	miR159-3	miR172-2
ppa004609m	AT2G30100.1	Symbols: | pentatricopeptide (PPR) repeat-containing protein |chr2:12847828-12849520 FORWARD LENGTH=503	2.5	miR172-6	miR172-7	miR414-3	miR172-2
ppa019269m	AT5G56790.1	Symbols: | Protein kinase superfamily protein |chr5:22968610-22971391 FORWARD LENGTH=669	2.5	miR172-6	miR172-7	miR167-4
ppa026988m	AT3G42170.1	Symbols: | BED zinc finger ;hAT family dimerisation domain |chr3:14321838-14323928 FORWARD LENGTH=696	2.5	miR172-6	miR172-7	miR172-2
ppa019380m	AT5G35550.1	Symbols: TT2, ATMYB123, MYB123, ATTT2 | Duplicatedhomeodomain-like superfamily protein |chr5:13726807-13727729 FORWARD LENGTH=258	2.5	miR828-1
ppa018977m	AT4G08250.1	Symbols: | GRAS family transcription factor | chr4:5196787-5198238FORWARD LENGTH=483	2.5	miR171-1	miR171-4
ppa015476m	-	-	2.5	miR5021-2	miR5021-2	miR5021-3	miR5021-3	miR5021-4	miR5021-4	miR5021-5	miR5021-5	miR5021-10	miR5021-11	miR5021-12	miR5021-13	miR5021-10	miR5021-10	miR5021-17	miR5021-12	miR5021-20	miR5021-13
ppa002788m	AT3G12270.1	Symbols: ATPRMT3, PRMT3 | protein arginine methyltransferase 3 |chr3:3910642-3913122 FORWARD LENGTH=601	2.5	miR414-3
ppa015476m	-	-	2.5	miR5021-2	miR5021-2	miR5021-3	miR5021-3	miR5021-4	miR5021-4	miR5021-5	miR5021-5	miR5021-10	miR5021-11	miR5021-12	miR5021-13	miR5021-10	miR5021-10	miR5021-17	miR5021-12	miR5021-20	miR5021-13
ppa019880m	AT1G18140.1	Symbols: LAC1, ATLAC1 | laccase 1 | chr1:6238986-6241393 REVERSELENGTH=581	2.5	miR397-1
ppa024062m	AT4G02530.1	Symbols: | chloroplast thylakoid lumen protein |chr4:1112335-1114005 REVERSE LENGTH=216	2.5	miR169-11
ppa014311m	-	-	2.5	miR5021-2	miR5021-10	miR5021-1	miR5021-5	miR5021-10
ppa017355m	AT1G17285.1	Symbols: | unknown protein; FUNCTIONS IN: molecular_functionunknown; INVOLVED IN: biological_process unknown;LOCATED IN: endomembrane system; BEST Arabidopsisthaliana protein match is: unknown protein(TAIR:AT1G17300.1); Has 35333 Blast hits to 34131proteins in 2444 species: Archae - 798; Bacteria -22429; Metazoa - 974; Fungi - 991; Plants - 531; Viruses- 0; Other Eukaryotes - 9610 (source: NCBI B…	2.5	miR396-1	miR396-2
ppa004521m	AT4G38180.1	Symbols: FRS5 | FAR1-related sequence 5 | chr4:17906702-17909404REVERSE LENGTH=788	2.5	miR396-3
ppa020757m	AT5G46100.1	Symbols: | Pentatricopeptide repeat (PPR) superfamily protein |chr5:18694316-18695734 REVERSE LENGTH=472	2.5	miR396-3
ppa014311m	-	-	2.5	miR5021-2	miR5021-10	miR5021-1	miR5021-5	miR5021-10
ppa022823m	AT4G16447.1	Symbols: | unknown protein; Has 30201 Blast hits to 17322proteins in 780 species: Archae - 12; Bacteria - 1396;Metazoa - 17338; Fungi - 3422; Plants - 5037; Viruses -0; Other Eukaryotes - 2996 (source: NCBI BLink). |chr4:9278829-9279206 FORWARD LENGTH=125	2.5	miR156-8
ppa000812m	AT2G05710.1	Symbols: ACO3 | aconitase 3 | chr2:2141591-2146350 FORWARDLENGTH=990	3	miR395-1	miR5021-5	miR5021-5	miR5021-11	miR5021-1	miR5021-13	miR5021-5	miR5021-15	miR5021-17	miR5021-12	miR5021-20	miR5021-1
ppa013233m	AT4G08280.1	Symbols: | Thioredoxin superfamily protein |chr4:5230345-5231196 FORWARD LENGTH=126	3	miR5021-2	miR5021-3	miR5021-5	miR5021-5	miR5021-11	miR5021-1	miR5021-13	miR5021-5	miR5021-10	miR5021-17	miR5021-12	miR5021-20	miR5021-13
ppa009843m	AT4G28360.1	Symbols: | Ribosomal protein L22p/L17e family protein |chr4:14029294-14030926 REVERSE LENGTH=271	3	miR5021-2	miR5021-3	miR5021-4	miR5021-5	miR5021-5	miR5021-5	miR5021-10	miR5021-10	miR5021-12	miR5021-1	miR5021-13	miR5021-5	miR5021-10	miR5021-11	miR5021-12	miR5021-20	miR5021-1	miR5021-13
ppa012044m	AT2G34860.1	Symbols: EDA3 | DnaJ/Hsp40 cysteine-rich domain superfamilyprotein | chr2:14708380-14709804 FORWARD LENGTH=186	3	miR5021-2	miR5021-3	miR5021-5	miR5021-5	miR5021-10	miR5021-11	miR5021-12	miR5021-1	miR5021-13	miR5021-5	miR5021-10	miR5021-17	miR5021-20	miR5021-13
ppa024994m	AT3G26060.1	Symbols: ATPRX Q | Thioredoxin superfamily protein |chr3:9524807-9526123 FORWARD LENGTH=216	3	miR5021-2	miR5021-3	miR5021-5	miR5021-5	miR5021-10	miR5021-11	miR5021-12	miR5021-1	miR5021-13	miR5021-5	miR5021-10	miR5021-17	miR5021-20	miR5021-13
ppa001661m	AT3G14240.1	Symbols: | Subtilase family protein | chr3:4741637-4743964 REVERSELENGTH=775	3	miR395-1	miR5021-5	miR5021-5	miR5021-11	miR5021-12	miR5021-1	miR5021-5	miR2919-1	miR395-2	miR5021-17	miR167-3	miR156-4	miR5021-1	miR5021-13	miR156-5
ppa020409m	AT5G40250.1	Symbols: | RING/U-box superfamily protein | chr5:16086056-16087186FORWARD LENGTH=376	3	miR5021-3	miR5021-4	miR5021-4	miR5021-5	miR5021-11	miR5021-1	miR5021-5	miR5021-1	miR5021-13
ppa013788m	AT4G17670.1	Symbols: | Protein of unknown function (DUF581) |chr4:9833948-9834663 REVERSE LENGTH=159	3	miR5021-2	miR5021-3	miR5021-5	miR5021-5	miR5021-5	miR5021-10	miR5021-11	miR5021-12	miR5021-1	miR5021-13	miR5021-5	miR5021-15	miR5021-10	miR5021-17	miR5021-20	miR5021-13
ppa006889m	AT3G25290.1	Symbols: | Auxin-responsive family protein | chr3:9208955-9210353FORWARD LENGTH=393	3	miR5021-2	miR5021-5	miR5021-5	miR5021-5	miR5021-5	miR5021-10	miR5021-11	miR5021-12	miR5021-1	miR5021-13	miR5021-5	miR5021-15	miR5021-10	miR5021-17	miR5021-20	miR5021-13
ppa001571m	AT3G42180.1	Symbols: | Exostosin family protein | chr3:14324300-14328644REVERSE LENGTH=470	3	miR5021-5	miR159-2	miR5021-12	miR5021-1	miR5021-13	miR5021-5	miR5021-20
ppa019339m	AT1G78410.1	Symbols: | VQ motif-containing protein | chr1:29502728-29503054FORWARD LENGTH=108	3	miR5021-2	miR5021-5	miR5021-5	miR5021-5	miR5021-5	miR5021-10	miR5021-11	miR5021-12	miR5021-1	miR5021-13	miR5021-5	miR5021-15	miR5021-10	miR5021-17	miR5021-20	miR5021-1	miR5021-13
ppa017503m	AT5G36930.1	Symbols: | Disease resistance protein (TIR-NBS-LRR class) family |chr5:14567771-14571907 REVERSE LENGTH=1188	3	miR5021-2	miR5021-2	miR5021-3	miR5021-3	miR5021-4	miR5021-5	miR5021-5	miR5021-5	miR5021-5	miR5021-5	miR5021-5	miR2109-1	miR2109-2	miR5021-10	miR5021-10	miR5021-11	miR5021-12	miR5021-12	miR5021-1	miR5021-13	miR5021-13	miR5021-5	miR5021-10	miR5021-10	miR5021-17	miR5021-11	miR5021-12	miR5021-12	miR5021-20	miR5021-20	miR5021-1	miR5021-13	miR5021-13
ppa011269m	AT3G26060.1	Symbols: ATPRX Q | Thioredoxin superfamily protein |chr3:9524807-9526123 FORWARD LENGTH=216	3	miR5021-2	miR5021-3	miR5021-5	miR5021-5	miR5021-5	miR5021-5	miR5021-10	miR5021-11	miR5021-12	miR5021-1	miR5021-13	miR5021-5	miR5021-15	miR5021-10	miR5021-17	miR5021-20	miR5021-13
ppa027032m	AT5G41540.1	Symbols: | Disease resistance protein (TIR-NBS-LRR class) family |chr5:16612659-16616063 REVERSE LENGTH=1038	3	miR5021-2	miR5021-5	miR5021-5	miR5021-10	miR5021-11	miR5021-12	miR5021-1	miR5021-13	miR5021-5	miR5021-10	miR5021-17	miR5021-20	miR5021-13
ppa016235m	AT5G36930.1	Symbols: | Disease resistance protein (TIR-NBS-LRR class) family| chr5:14567771-14571907 REVERSE LENGTH=1188	3	miR5021-2	miR5021-3	miR5021-4	miR5021-5	miR5021-5	miR5021-5	miR5021-5	miR5021-5	miR5021-5	miR2109-1	miR2109-2	miR5021-10	miR5021-11	miR5021-11	miR5021-12	miR5021-1	miR5021-13	miR5021-5	miR5021-15	miR5021-10	miR5021-17	miR5021-20	miR5021-13	miR5021-13
ppa023368m	AT3G23220.1	Symbols: | Integrase-type DNA-binding superfamily protein |chr3:8287969-8288388 FORWARD LENGTH=139	3	miR5021-2	miR5021-3	miR5021-5	miR5021-5	miR5021-5	miR5021-5	miR5021-5	miR5021-5	miR5021-10	miR5021-12	miR5021-1	miR5021-1	miR5021-13	miR5021-13	miR5021-5	miR5021-5	miR5021-10	miR5021-17	miR5021-20	miR5021-20
ppa018601m	AT3G23230.1	Symbols: | Integrase-type DNA-binding superfamily protein |chr3:8289647-8290066 REVERSE LENGTH=139	3	miR5021-2	miR5021-2	miR5021-3	miR5021-3	miR5021-4	miR5021-4	miR5021-5	miR5021-5	miR5021-5	miR5021-5	miR5021-5	miR5021-5	miR5021-5	miR5021-10	miR5021-10	miR5021-12	miR5021-1	miR5021-1	miR5021-13	miR5021-13	miR5021-5	miR5021-5	miR5021-15	miR5021-10	miR5021-10	miR5021-11	miR5021-12	miR5021-12	miR5021-20	miR5021-20	miR5021-1	miR5021-13
ppa016634m	AT5G17680.1	Symbols: | disease resistance protein (TIR-NBS-LRR class),putative | chr5:5822999-5827153 FORWARD LENGTH=1294	3	miR5021-2	miR5021-2	miR5021-3	miR5021-3	miR5021-4	miR5021-5	miR5021-5	miR5021-5	miR5021-5	miR5021-5	miR5021-10	miR5021-10	miR5021-12	miR5021-1	miR5021-1	miR5021-13	miR5021-13	miR5021-5	miR5021-5	miR169-10	miR5021-15	miR5021-10	miR5021-10	miR5021-12	miR5021-20	miR5021-20	miR5021-1
ppb018756m	AT1G72900.1	Symbols: | Toll-Interleukin-Resistance (TIR) domain-containingprotein | chr1:27432216-27433532 FORWARD LENGTH=363	3	miR5021-3	miR5021-5	miR5021-5	miR5021-5	miR5021-11	miR5021-12	miR5021-1	miR5021-13	miR5021-5	miR5021-15	miR5021-17	miR5021-20
ppa009640m	AT5G44650.1	Symbols: CEST, AtCEST | Encodes a chloroplast protein thatinduces tolerance to multiple environmental stresses andreduces photooxidative damage. | chr5:18013396-18015292FORWARD LENGTH=280	3	miR5021-5	miR5021-5	miR5021-5	miR5021-5	miR172-6	miR172-7	miR5021-12	miR5021-1	miR5021-13	miR5021-13	miR5021-5	miR5021-15	miR5021-20	miR5021-20	miR172-2	miR5021-13
ppa024270m	AT4G33760.1	Symbols: | tRNA synthetase class II (D, K and N) family protein |chr4:16189285-16193260 REVERSE LENGTH=664	3	miR1850.1-1	miR5021-5	miR5021-1	miR5021-5
ppa009862m	AT1G23890.1	Symbols: | NHL domain-containing protein | chr1:8439321-8440803REVERSE LENGTH=261	3	miR5021-3	miR5021-4	miR5021-5	miR5021-5	miR5021-11	miR5021-12	miR5021-1	miR5021-5	miR5021-15	miR5021-17
ppa017292m	AT3G18310.1	Symbols: | unknown protein; Has 30 Blast hits to 30 proteins in 10species: Archae - 0; Bacteria - 0; Metazoa - 0; Fungi -0; Plants - 30; Viruses - 0; Other Eukaryotes - 0(source: NCBI BLink). | chr3:6284523-6287144 REVERSELENGTH=873	3	miR5021-2	miR5021-5	miR5021-10	miR5021-1	miR5021-5	miR2919-1	miR5021-10	miR319-1	miR319-2	miR319-3
ppa003734m	AT3G58460.1	Symbols: ATRBL15, RBL15 | RHOMBOID-like protein 15 |chr3:21623374-21626348 REVERSE LENGTH=403	3	miR5021-2	miR5021-3	miR5021-4	miR5021-5	miR5021-5	miR5021-10	miR172-5	miR5021-11	miR5021-12	miR5021-1	miR5021-13	miR5021-5	miR5021-10	miR5021-17	miR5021-12	miR5021-20
ppa022940m	AT5G17680.1	Symbols: | disease resistance protein (TIR-NBS-LRR class),putative | chr5:5822999-5827153 FORWARD LENGTH=1294	3	miR5021-2	miR5021-3	miR5021-4	miR5021-5	miR5021-5	miR5021-5	miR5021-5	miR2109-1	miR2109-2	miR5021-10	miR5021-12	miR5021-1	miR5021-13	miR5021-5	miR5021-15	miR5021-10	miR5021-20
ppa024462m	AT5G36930.1	Symbols: | Disease resistance protein (TIR-NBS-LRR class) family |chr5:14567771-14571907 REVERSE LENGTH=1188	3	miR2109-1	miR2109-2	miR414-3
ppa022091m	AT5G36930.2	Symbols: | Disease resistance protein (TIR-NBS-LRR class) family |chr5:14567771-14571916 REVERSE LENGTH=1191	3	miR2109-1	miR2109-2	miR5021-1
ppa020234m	AT1G17600.1	Symbols: | Disease resistance protein (TIR-NBS-LRR class) family| chr1:6053026-6056572 REVERSE LENGTH=1049	3	miR2109-1	miR2109-2
ppa1027179m	AT5G17680.1	Symbols: | disease resistance protein (TIR-NBS-LRR class),putative | chr5:5822999-5827153 FORWARD LENGTH=1294	3	miR5021-5	miR2109-1	miR2109-2	miR5021-12
ppa000551m	AT5G36930.1	Symbols: | Disease resistance protein (TIR-NBS-LRR class) family |chr5:14567771-14571907 REVERSE LENGTH=1188	3	miR5021-4	miR5021-5	miR2109-1	miR2109-2	miR399-3
ppa017291m	AT5G36930.1	Symbols: | Disease resistance protein (TIR-NBS-LRR class) family |chr5:14567771-14571907 REVERSE LENGTH=1188	3	miR2109-1	miR2109-2	miR172-5	miR172-4
ppa017276m	AT5G36930.1	Symbols: | Disease resistance protein (TIR-NBS-LRR class) family |chr5:14567771-14571907 REVERSE LENGTH=1188	3	miR2109-1	miR2109-2
ppa020926m	AT5G17680.1	Symbols: | disease resistance protein (TIR-NBS-LRR class),putative | chr5:5822999-5827153 FORWARD LENGTH=1294	3	miR2118-1	miR2109-1	miR2109-2	miR169-10
ppa1027132m	AT1G26580.1	Symbols: | FUNCTIONS IN: molecular_function unknown; INVOLVED IN:biological_process unknown; LOCATED IN:cellular_component unknown; EXPRESSED IN: 24 plantstructures; EXPRESSED DURING: 15 growth stages; BESTArabidopsis thaliana protein match is: ELM2domain-containing protein (TAIR:AT2G03470.1); Has 161Blast hits to 161 proteins in 17 species: Archae - 0;Bacteria - 0; Metazoa - 1; Fungi - 4; Plants…	3	miR414-1	miR414-1	miR414-2	miR414-2	miR414-2
ppa001566m	AT1G21700.1	Symbols: ATSWI3C, CHB4, SWI3C | SWITCH/sucrose nonfermenting 3C |chr1:7620156-7623978 REVERSE LENGTH=807	3	miR414-1	miR1088-1
ppa010671m	AT5G54470.1	Symbols: | B-box type zinc finger family protein |chr5:22114584-22115315 REVERSE LENGTH=215	3	miR414-1	miR414-1	miR414-2
ppa023232m	AT3G48880.1	Symbols: | RNI-like superfamily protein | chr3:18127873-18129008FORWARD LENGTH=309	3	miR414-1
ppa016921m	AT5G47740.1	Symbols: | Adenine nucleotide alpha hydrolases-like superfamilyprotein | chr5:19338688-19339683 FORWARD LENGTH=244	3	miR414-1	miR414-1	miR2919-1	miR156-8
ppa022980m	AT5G17430.1	Symbols: BBM | Integrase-type DNA-binding superfamily protein |chr5:5742542-5745568 REVERSE LENGTH=584	3	miR414-1	miR414-2
ppa001016m	AT1G55020.1	Symbols: LOX1, ATLOX1 | lipoxygenase 1 | chr1:20525798-20530143FORWARD LENGTH=859	3	miR414-1	miR414-3
ppa006102m	AT2G18193.1	Symbols: | P-loop containing nucleoside triphosphate hydrolasessuperfamily protein | chr2:7917621-7919184 REVERSELENGTH=495	3	miR414-1
ppa001439m	AT3G05670.1	Symbols: | RING/U-box protein | chr3:1653888-1657022 FORWARDLENGTH=883	3	miR414-1	miR477-1	miR535-1	miR156-8
ppa018074m	AT2G01755.1	Symbols: | unknown protein; FUNCTIONS IN: molecular_functionunknown; INVOLVED IN: biological_process unknown;LOCATED IN: chloroplast; Has 120 Blast hits to 120proteins in 52 species: Archae - 0; Bacteria - 80;Metazoa - 0; Fungi - 0; Plants - 24; Viruses - 0; OtherEukaryotes - 16 (source: NCBI BLink). |chr2:332249-332770 REVERSE LENGTH=173	3	miR414-1	miR414-2
ppa015760m	AT5G10530.1	Symbols: | Concanavalin A-like lectin protein kinase familyprotein | chr5:3324978-3326933 REVERSE LENGTH=651	3	miR5021-2	miR5021-3	miR5021-10
ppa001142m	AT4G08850.1	Symbols: | Leucine-rich repeat receptor-like protein kinase familyprotein | chr4:5636693-5640496 REVERSE LENGTH=1045	3	miR5021-2	miR5021-4	miR5021-10	miR5021-12	miR5021-13	miR5021-10	miR5021-11	miR5021-20	miR5021-13
ppa009632m	AT1G75460.1	Symbols: | ATP-dependent protease La (LON) domain protein |chr1:28327986-28328822 FORWARD LENGTH=278	3	miR5021-2	miR5021-4	miR5021-10	miR5021-10	miR5021-1
ppa007491m	AT4G13640.1	Symbols: UNE16 | Homeodomain-like superfamily protein |chr4:7936864-7938497 REVERSE LENGTH=292	3	miR5021-2	miR5021-10
ppa003838m	AT3G22640.1	Symbols: PAP85 | cupin family protein | chr3:8011902-8013883REVERSE LENGTH=486	3	miR5021-3	miR5021-4	miR5021-5	miR5021-5	miR5021-5	miR5021-13	miR5021-11	miR5021-20	miR5021-1	miR5021-13
ppa014462m	-	-	3	miR5021-3	miR5021-5	miR5021-17
ppa015476m	-	-	3	miR5021-2	miR5021-2	miR5021-3	miR5021-3	miR5021-4	miR5021-4	miR5021-5	miR5021-5	miR5021-10	miR5021-11	miR5021-12	miR5021-13	miR5021-10	miR5021-10	miR5021-17	miR5021-12	miR5021-20	miR5021-13
ppa002543m	AT1G27510.1	Symbols: | Protein of unknown function (DUF3506) |chr1:9554945-9558293 REVERSE LENGTH=651	3	miR5021-3	miR5021-5	miR5021-12	miR5021-15
ppa024699m	AT2G36430.1	Symbols: | Plant protein of unknown function (DUF247) |chr2:15290211-15291557 FORWARD LENGTH=448	3	miR1511-1
ppa007725m	AT1G64770.1	Symbols: NDF2, NDH45 | NDH-dependent cyclic electron flow 1 |chr1:24057549-24059415 FORWARD LENGTH=348	3	miR5021-4
ppa010250m	AT5G41860.1	Symbols: | unknown protein; Has 1807 Blast hits to 1807 proteinsin 277 species: Archae - 0; Bacteria - 0; Metazoa - 736;Fungi - 347; Plants - 385; Viruses - 0; Other Eukaryotes- 339 (source: NCBI BLink). | chr5:16757951-16758529FORWARD LENGTH=192	3	miR5021-4	miR5021-12	miR5021-1
ppa017477m	AT4G35220.1	Symbols: | Cyclase family protein | chr4:16752636-16753966FORWARD LENGTH=272	3	miR5021-4	miR5021-11	miR5021-12	miR5021-17	miR5021-12	miR5021-13
ppa023704m	AT5G62720.1	Symbols: | Integral membrane HPP family protein |chr5:25191969-25194845 FORWARD LENGTH=243	3	miR5021-4
ppa004646m	AT2G26710.1	Symbols: BAS1, CYP734A1, CYP72B1 | Cytochrome P450 superfamilyprotein | chr2:11380700-11383413 FORWARD LENGTH=520	3	miR395-3	miR395-4	miR395-5	miR395-6	miR395-1	miR395-7	miR395-2
ppa002251m	AT5G58620.1	Symbols: | zinc finger (CCCH-type) family protein |chr5:23693959-23695782 FORWARD LENGTH=607	3	miR395-1	miR395-2
ppa006801m	AT2G46770.1	Symbols: NST1, EMB2301, ANAC043 | NAC (No Apical Meristem) domaintranscriptional regulator superfamily protein |chr2:19220917-19222822 REVERSE LENGTH=365	3	miR1850.1-1	miR5021-12	miR5021-12
ppa012024m	AT1G10200.1	Symbols: WLIM1 | GATA type zinc finger transcription factorfamily protein | chr1:3346677-3347763 REVERSE LENGTH=190	3	miR398-1	miR398-2
ppa023165m	AT5G36930.1	Symbols: | Disease resistance protein (TIR-NBS-LRR class) family |chr5:14567771-14571907 REVERSE LENGTH=1188	3	miR2118-1
ppa008902m	AT3G48690.1	Symbols: ATCXE12, CXE12 | alpha/beta-Hydrolases superfamilyprotein | chr3:18037186-18038160 REVERSE LENGTH=324	3	miR2118-1
ppa021907m	AT3G48690.1	Symbols: ATCXE12, CXE12 | alpha/beta-Hydrolases superfamilyprotein | chr3:18037186-18038160 REVERSE LENGTH=324	3	miR2118-1
ppa025352m	AT4G29090.1	Symbols: | Ribonuclease H-like superfamily protein |chr4:14333528-14335255 FORWARD LENGTH=575	3	miR2118-1
ppa025309m	AT2G34320.1	Symbols: | Polynucleotidyl transferase, ribonuclease H-likesuperfamily protein | chr2:14484959-14485837 FORWARDLENGTH=292	3	miR2118-1
ppa015294m	AT3G18830.1	Symbols: ATPLT5, PMT5, ATPMT5 | polyol/monosaccharide transporter 5| chr3:6489000-6491209 REVERSE LENGTH=539	3	miR2118-1
ppa025372m	AT5G17680.1	Symbols: | disease resistance protein (TIR-NBS-LRR class),putative | chr5:5822999-5827153 FORWARD LENGTH=1294	3	miR2118-1	miR395-2
ppa006552m	AT2G34590.1	Symbols: | Transketolase family protein | chr2:14568956-14570844REVERSE LENGTH=406	3	miR2118-1
ppa026685m	AT4G29090.1	Symbols: | Ribonuclease H-like superfamily protein |chr4:14333528-14335255 FORWARD LENGTH=575	3	miR5021-5	miR5021-1
ppa006535m	AT1G26110.1	Symbols: DCP5 | decapping 5 | chr1:9024616-9027556 REVERSELENGTH=611	3	miR5021-5	miR5021-5	miR5021-15	miR5021-11
ppa006583m	AT1G26110.1	Symbols: DCP5 | decapping 5 | chr1:9024616-9027556 REVERSELENGTH=611	3	miR5021-5	miR5021-5	miR5021-15	miR5021-11
ppa009315m	AT5G45390.1	Symbols: CLPP4, NCLPP4 | CLP protease P4 | chr5:18396351-18397586FORWARD LENGTH=292	3	miR5021-5	miR5021-5	miR5021-11	miR5021-12	miR5021-13	miR5021-17	miR5021-20	miR5021-13
ppa015476m	-	-	3	miR5021-2	miR5021-2	miR5021-3	miR5021-3	miR5021-4	miR5021-4	miR5021-5	miR5021-5	miR5021-10	miR5021-11	miR5021-12	miR5021-13	miR5021-10	miR5021-10	miR5021-17	miR5021-12	miR5021-20	miR5021-13
ppa026062m	AT5G03120.1	Symbols: | unknown protein; FUNCTIONS IN: molecular_functionunknown; INVOLVED IN: biological_process unknown;LOCATED IN: endomembrane system; EXPRESSED IN: 21 plantstructures; EXPRESSED DURING: 13 growth stages; Has 14Blast hits to 14 proteins in 4 species: Archae - 0;Bacteria - 0; Metazoa - 0; Fungi - 0; Plants - 14;Viruses - 0; Other Eukaryotes - 0 (source: NCBI BLink).| chr5:734062-734683 FORW…	3	miR5021-5
ppa007202m	AT5G50670.1	Symbols: SPL13B, SPL13 | Squamosa promoter-binding protein-like(SBP domain) transcription factor family protein |chr5:20615897-20617133 REVERSE LENGTH=359	3	miR156-1	miR156-2	miR156-6	miR157-1	miR156-9	miR156-10	miR157-2	miR156-7	miR156-11	miR156-4	miR529-1	miR1088-2	miR156-5	miR156-3
ppa020634m	AT1G75710.1	Symbols: | C2H2-like zinc finger protein | chr1:28428806-28431128FORWARD LENGTH=462	3	miR5021-1	miR396-3
ppa026419m	AT5G03670.1	Symbols: | unknown protein; BEST Arabidopsis thaliana proteinmatch is: unknown protein (TAIR:AT2G36420.1); Has 700Blast hits to 624 proteins in 104 species: Archae - 0;Bacteria - 18; Metazoa - 333; Fungi - 60; Plants - 73;Viruses - 24; Other Eukaryotes - 192 (source: NCBIBLink). | chr5:947311-949898 FORWARD LENGTH=516	3	miR5021-13	miR5021-17	miR5021-20	miR1088-2
ppa003408m	AT5G07130.1	Symbols: LAC13 | laccase 13 | chr5:2210567-2212525 FORWARDLENGTH=569	3	miR408-1	miR397-1
ppa026788m	AT1G01900.1	Symbols: ATSBT1.1, SBTI1.1 | subtilase family protein |chr1:310332-313011 FORWARD LENGTH=774	3	miR408-1
ppa003349m	AT5G05390.1	Symbols: LAC12 | laccase 12 | chr5:1594753-1597042 FORWARDLENGTH=565	3	miR408-1	miR397-1
ppa000065m	AT3G24870.1	Symbols: | Helicase/SANT-associated, DNA binding protein |chr3:9075237-9084278 REVERSE LENGTH=1907	3	miR408-1	miR530-1	miR530-2
ppa017042m	AT3G13080.1	Symbols: ATMRP3, MRP3, ABCC3 | multidrug resistance-associatedprotein 3 | chr3:4196019-4201250 REVERSE LENGTH=1514	3	miR156-6
ppa022409m	AT4G37990.1	Symbols: ELI3-2, ELI3, ATCAD8, CAD-B2 | elicitor-activated gene 3-2| chr4:17855964-17857388 FORWARD LENGTH=359	3	miR156-6	miR172-6	miR172-7	miR172-2
ppa009991m	AT2G45990.1	Symbols: | unknown protein; FUNCTIONS IN: molecular_functionunknown; INVOLVED IN: biological_process unknown;LOCATED IN: chloroplast, chloroplast stroma; EXPRESSEDIN: 22 plant structures; EXPRESSED DURING: 13 growthstages; Has 312 Blast hits to 312 proteins in 90species: Archae - 0; Bacteria - 131; Metazoa - 0; Fungi- 0; Plants - 67; Viruses - 0; Other Eukaryotes - 114(source: NCBI BLink). | chr2…	3	miR156-6	miR157-2	miR156-7
ppa022759m	AT1G64690.1	Symbols: BLT | branchless trichome | chr1:24038069-24038890FORWARD LENGTH=273	3	miR414-2	miR159-1	miR156-8
ppa006332m	AT5G47790.1	Symbols: | SMAD/FHA domain-containing protein |chr5:19351396-19352579 FORWARD LENGTH=369	3	miR414-2	miR414-3	miR162-1	miR535-1
ppa006840m	AT5G06600.2	Symbols: UBP12 | ubiquitin-specific protease 12 |chr5:2019545-2027834 REVERSE LENGTH=1115	3	miR159-4	miR159-2
ppa006850m	AT5G06600.2	Symbols: UBP12 | ubiquitin-specific protease 12 |chr5:2019545-2027834 REVERSE LENGTH=1115	3	miR159-4	miR159-2
ppa016261m	AT3G14630.1	Symbols: CYP72A9 | cytochrome P450, family 72, subfamily A,polypeptide 9 | chr3:4917498-4919409 FORWARD LENGTH=508	3	miR159-4	miR159-2
ppa009701m	AT3G08620.1	Symbols: | RNA-binding KH domain-containing protein |chr3:2617925-2620314 FORWARD LENGTH=283	3	miR159-2
ppa026639m	AT2G42010.1	Symbols: PLDBETA1, PLDBETA | phospholipase D beta 1 |chr2:17533018-17537990 REVERSE LENGTH=1083	3	miR159-2	miR159-3	miR159-1
ppa021061m	AT3G14470.1	Symbols: | NB-ARC domain-containing disease resistance protein |chr3:4857940-4861104 FORWARD LENGTH=1054	3	miR159-2	miR159-3
ppa018704m	AT2G28550.1	Symbols: RAP2.7, TOE1 | related to AP2.7 | chr2:12226168-12228251REVERSE LENGTH=449	3	miR172-1	miR172-5	miR172-4	miR172-3	miR535-1
ppa003783m	AT4G36920.1	Symbols: AP2, FLO2, FL1 | Integrase-type DNA-binding superfamilyprotein | chr4:17400998-17403140 FORWARD LENGTH=432	3	miR172-1	miR172-5	miR172-4	miR172-3
ppa004244m	AT3G57680.1	Symbols: | Peptidase S41 family protein | chr3:21381054-21383629FORWARD LENGTH=519	3	miR172-6	miR172-7	miR172-2
ppa008922m	AT2G38750.1	Symbols: ANNAT4 | annexin 4 | chr2:16196582-16198431 REVERSELENGTH=319	3	miR172-6	miR172-7	miR172-2
ppa001338m	AT3G15470.1	Symbols: | Transducin/WD40 repeat-like superfamily protein |chr3:5216630-5219868 REVERSE LENGTH=883	3	miR172-6	miR172-7	miR172-2	miR156-8
ppa016714m	AT3G61350.1	Symbols: SKIP4 | SKP1 interacting partner 4 |chr3:22703203-22704374 FORWARD LENGTH=358	3	miR172-6	miR172-7	miR172-2
ppa010922m	AT3G50960.1	Symbols: PLP3a | phosducin-like protein 3 homolog |chr3:18938891-18940226 REVERSE LENGTH=230	3	miR172-6	miR172-7	miR414-3	miR172-2
ppa012166m	AT4G25040.1	Symbols: | Uncharacterised protein family (UPF0497) |chr4:12868320-12869319 FORWARD LENGTH=170	3	miR172-6	miR172-7
ppb015805m	AT3G19740.1	Symbols: | P-loop containing nucleoside triphosphate hydrolasessuperfamily protein | chr3:6855944-6862930 REVERSELENGTH=993	3	miR172-6	miR172-7	miR172-2
ppa1027189m	AT2G22650.1	Symbols: | FAD-dependent oxidoreductase family protein |chr2:9624703-9626931 REVERSE LENGTH=420	3	miR172-6	miR172-7	miR172-2
ppb013538m	AT2G22650.1	Symbols: | FAD-dependent oxidoreductase family protein |chr2:9624703-9626931 REVERSE LENGTH=420	3	miR172-6	miR172-7	miR172-2
ppa005968m	AT3G52880.1	Symbols: ATMDAR1, MDAR1 | monodehydroascorbate reductase 1 |chr3:19601477-19604366 REVERSE LENGTH=434	3	miR172-6	miR172-7	miR172-2
ppa016135m	AT4G38620.1	Symbols: ATMYB4, MYB4 | myb domain protein 4 |chr4:18053866-18054876 FORWARD LENGTH=282	3	miR828-1
ppa016532m	AT5G52600.1	Symbols: AtMYB82, MYB82 | myb domain protein 82 |chr5:21343197-21343968 REVERSE LENGTH=201	3	miR828-1
ppa015998m	AT1G11390.1	Symbols: | Protein kinase superfamily protein |chr1:3834762-3837305 REVERSE LENGTH=624	3	miR5021-11	miR5021-13
ppa014523m	-	-	3	miR5021-3	miR5021-5	miR5021-11	miR5021-12	miR5021-1	miR5021-5	miR5021-17	miR5021-11	miR5021-12	miR5021-13
ppa015531m	AT5G48380.1	Symbols: BIR1 | BAK1-interacting receptor-like kinase 1 |chr5:19604584-19606532 REVERSE LENGTH=620	3	miR5021-11
ppa001594m	AT3G46290.1	Symbols: HERK1 | hercules receptor kinase 1 |chr3:17013009-17015501 FORWARD LENGTH=830	3	miR482-1
ppa007364m	AT2G03440.1	Symbols: NRP1, ATNRP1 | nodulin-related protein 1 |chr2:1039409-1039972 REVERSE LENGTH=187	3	miR414-3	miR414-3
ppa021668m	AT3G51895.1	Symbols: SULTR3;1, AST12 | sulfate transporter 3;1 |chr3:19251503-19255677 REVERSE LENGTH=658	3	miR414-3
ppa003011m	AT4G14360.1	Symbols: | S-adenosyl-L-methionine-dependent methyltransferasessuperfamily protein | chr4:8267869-8270191 REVERSELENGTH=608	3	miR414-3
ppa009950m	AT3G27460.1	Symbols: | SGF29 tudor-like domain | chr3:10159537-10161994REVERSE LENGTH=270	3	miR414-3	miR414-3
ppa020967m	AT3G51895.1	Symbols: SULTR3;1, AST12 | sulfate transporter 3;1 |chr3:19251503-19255677 REVERSE LENGTH=658	3	miR414-3
ppa020629m	AT4G39410.1	Symbols: WRKY13, ATWRKY13 | WRKY DNA-binding protein 13 |chr4:18332937-18334789 REVERSE LENGTH=304	3	miR414-3
ppa001924m	AT5G56270.1	Symbols: WRKY2, ATWRKY2 | WRKY DNA-binding protein 2 |chr5:22780816-22783137 FORWARD LENGTH=687	3	miR414-3	miR783-1
ppa018400m	AT3G51895.1	Symbols: SULTR3;1, AST12 | sulfate transporter 3;1 |chr3:19251503-19255677 REVERSE LENGTH=658	3	miR414-3
ppa019831m	AT4G19020.1	Symbols: CMT2 | chromomethylase 2 | chr4:10414526-10420936 FORWARDLENGTH=1295	3	miR414-3
ppa000428m	AT1G35530.2	Symbols: | DEAD/DEAH box RNA helicase family protein |chr1:13089994-13097078 FORWARD LENGTH=1390	3	miR414-3
ppa010134m	AT2G40200.1	Symbols: | basic helix-loop-helix (bHLH) DNA-binding superfamilyprotein | chr2:16791098-16792027 FORWARD LENGTH=254	3	miR414-3
ppa016075m	AT3G13030.2	Symbols: | hAT transposon superfamily protein |chr3:4169675-4171417 REVERSE LENGTH=544	3	miR414-3
ppa006226m	AT1G56340.1	Symbols: CRT1, CRT1a, AtCRT1a | calreticulin 1a |chr1:21090059-21092630 REVERSE LENGTH=425	3	miR414-3
ppa000695m	AT5G37630.1	Symbols: EMB2656 | ARM repeat superfamily protein |chr5:14947407-14952546 FORWARD LENGTH=1051	3	miR414-3	miR5021-1
ppa025362m	AT4G12620.1	Symbols: ORC1B, ATORC1B, UNE13 | origin of replication complex 1B |chr4:7459812-7462253 REVERSE LENGTH=813	3	miR414-3
ppa024837m	AT1G14630.1	Symbols: | unknown protein; BEST Arabidopsis thaliana proteinmatch is: unknown protein (TAIR:AT2G01990.1); Has 125Blast hits to 123 proteins in 14 species: Archae - 0;Bacteria - 0; Metazoa - 0; Fungi - 0; Plants - 125;Viruses - 0; Other Eukaryotes - 0 (source: NCBI BLink). |chr1:5019995-5021445 FORWARD LENGTH=226	3	miR5021-1
ppa003296m	AT2G29130.1	Symbols: LAC2, ATLAC2 | laccase 2 | chr2:12525189-12527699 REVERSELENGTH=573	3	miR397-1	miR399-1
ppa003577m	AT5G03260.1	Symbols: LAC11 | laccase 11 | chr5:777198-779338 REVERSE LENGTH=557	3	miR397-1
ppa019412m	AT5G36930.1	Symbols: | Disease resistance protein (TIR-NBS-LRR class) family |chr5:14567771-14571907 REVERSE LENGTH=1188	3	miR169-10
ppa003406m	AT2G31530.1	Symbols: EMB2289, SCY2 | SecY protein transport family protein |chr2:13427060-13430308 FORWARD LENGTH=575	3	miR169-10
ppa000253m	AT5G15020.2	Symbols: SNL2 | SIN3-like 2 | chr5:4859408-4865569 REVERSELENGTH=1355	3	miR156-8
ppa020911m	AT2G32840.1	Symbols: | proline-rich family protein | chr2:13933101-13934836REVERSE LENGTH=337	3	miR166-1
ppa005691m	-	-	3	miR159-4	miR159-2	miR159-3	miR159-1
ppa015791m	AT3G13960.1	Symbols: AtGRF5, GRF5 | growth-regulating factor 5 |chr3:4608526-4610160 FORWARD LENGTH=397	3	miR396-1	miR396-2
ppa024236m	-	-	3	miR395-1	miR395-2
ppa026273m	AT2G36020.1	Symbols: HVA22J | HVA22-like protein J | chr2:15123424-15125140REVERSE LENGTH=258	3	miR395-2
ppa003551m	-	-	3	miR395-2
ppa015316m	AT4G23180.1	Symbols: CRK10, RLK4 | cysteine-rich RLK (RECEPTOR-like proteinkinase) 10 | chr4:12138171-12140780 FORWARD LENGTH=669	3	miR395-2
ppa001834m	AT1G29750.2	Symbols: RKF1 | receptor-like kinase in flowers 1 |chr1:10414071-10420469 REVERSE LENGTH=1021	3	miR390-1	miR390-2
ppa004443m	AT2G45550.1	Symbols: CYP76C4 | cytochrome P450, family 76, subfamily C,polypeptide 4 | chr2:18773541-18775654 REVERSE LENGTH=511	3	miR156-8
ppa000168m	AT5G12400.1	Symbols: | DNA binding;zinc ion binding;DNA binding |chr5:4013813-4021018 FORWARD LENGTH=1602	3	miR172-2
ppa000550m	AT1G17230.1	Symbols: | Leucine-rich receptor-like protein kinase familyprotein | chr1:5891375-5894855 FORWARD LENGTH=1101	3	miR164-5
ppa018497m	-	-	3	miR5021-2	miR5021-3	miR5021-5	miR5021-5	miR5021-10	miR5021-12	miR5021-10	miR5021-1
ppa003147m	AT4G10840.1	Symbols: | Tetratricopeptide repeat (TPR)-like superfamily protein| chr4:6656614-6659033 FORWARD LENGTH=609	3	miR1088-1
ppb011482m	AT3G62920.1	Symbols: | unknown protein; Has 25 Blast hits to 25 proteins in11 species: Archae - 0; Bacteria - 0; Metazoa - 0; Fungi- 0; Plants - 25; Viruses - 0; Other Eukaryotes - 0(source: NCBI BLink). | chr3:23260717-23261171 FORWARDLENGTH=80	3	miR396-1	miR396-2
ppa025794m	AT1G55630.1	Symbols: | Pentatricopeptide repeat (PPR) superfamily protein |chr1:20791817-20793250 REVERSE LENGTH=477	3	miR396-1	miR396-2
ppa012073m	AT3G49870.1	Symbols: ATARLA1C, ARLA1C | ADP-ribosylation factor-like A1C |chr3:18492674-18494021 REVERSE LENGTH=184	3	miR396-3
ppa003671m	AT3G61360.1	Symbols: | Tetratricopeptide repeat (TPR)-like superfamily protein| chr3:22704630-22706126 REVERSE LENGTH=498	3	miR396-3
ppa015714m	-	-	3	miR414-2	miR414-3
ppa000906m	AT3G13080.1	Symbols: ATMRP3, MRP3, ABCC3 | multidrug resistance-associatedprotein 3 | chr3:4196019-4201250 REVERSE LENGTH=1514	3	miR156-8
ppa020395m	AT3G13100.1	Symbols: ATMRP7, MRP7, ABCC7 | multidrug resistance-associatedprotein 7 | chr3:4208859-4214173 REVERSE LENGTH=1493	3	miR156-8
ppa003032m	AT5G55860.1	Symbols: | Plant protein of unknown function (DUF827) |chr5:22610146-22612166 FORWARD LENGTH=649	3	miR156-8
ppa008300m	AT4G24270.1	Symbols: EMB140 | EMBRYO DEFECTIVE 140 | chr4:12581765-12587293REVERSE LENGTH=816	3	miR156-8
ppa018393m	AT5G64480.1	Symbols: | unknown protein; Has 35333 Blast hits to 34131proteins in 2444 species: Archae - 798; Bacteria -22429; Metazoa - 974; Fungi - 991; Plants - 531; Viruses- 0; Other Eukaryotes - 9610 (source: NCBI BLink). |chr5:25778202-25778756 FORWARD LENGTH=184	3	miR156-8
ppa014350m	-	-	3	miR156-8
ppa026588m	AT2G30580.1	Symbols: DRIP2 | DREB2A-interacting protein 2 |chr2:13026444-13030363 FORWARD LENGTH=420	3	miR156-8
ppa004588m	AT5G01920.1	Symbols: STN8 | Protein kinase superfamily protein |chr5:359154-360867 FORWARD LENGTH=495	3	miR156-8
ppa010422m	AT3G58470.1	Symbols: | nucleic acid binding;methyltransferases |chr3:21627070-21628507 REVERSE LENGTH=248	3	miR156-8
ppa013223m	AT2G20450.1	Symbols: | Ribosomal protein L14 | chr2:8813923-8815071 FORWARDLENGTH=134	3	miR156-8
ppa024450m	AT3G19950.1	Symbols: | RING/U-box superfamily protein | chr3:6942853-6943839FORWARD LENGTH=328	3	miR156-8
ppa019303m	AT3G22220.2	Symbols: | hAT transposon superfamily | chr3:7839808-7842358REVERSE LENGTH=761	3	miR156-8
ppa017819m	AT3G13080.2	Symbols: ATMRP3, MRP3, ABCC3 | multidrug resistance-associatedprotein 3 | chr3:4196019-4201250 REVERSE LENGTH=1489	3	miR156-8
ppa020217m	AT2G13620.1	Symbols: ATCHX15, CHX15 | cation/hydrogen exchanger 15 |chr2:5678006-5680621 FORWARD LENGTH=821	3.5	miR167-5	miR408-1	miR167-3	miR167-1	miR167-2
ppb017108m	AT1G19260.1	Symbols: | TTF-type zinc finger protein with HAT dimerisationdomain | chr1:6657260-6659569 REVERSE LENGTH=769	3.5	miR5021-3	miR5021-5	miR5021-11	miR5021-1	miR5021-5	miR5021-17	miR5021-13
ppa004838m	AT1G68470.1	Symbols: | Exostosin family protein | chr1:25676545-25678267REVERSE LENGTH=455	3.5	miR5021-2	miR5021-3	miR5021-4	miR5021-5	miR5021-5	miR5021-5	miR5021-10	miR5021-1	miR5021-5	miR5021-15	miR5021-10	miR5021-11	miR5021-1	miR5021-13
ppa004661m	AT3G15030.2	Symbols: TCP4 | TCP family transcription factor 4 |chr3:5062308-5063570 FORWARD LENGTH=420	3.5	miR5021-5	miR5021-5	miR5021-5	miR5021-1	miR5021-13	miR5021-5	miR5021-15	miR5021-20
ppa004411m	AT4G36890.1	Symbols: IRX14 | Nucleotide-diphospho-sugar transferasessuperfamily protein | chr4:17379631-17381627 REVERSELENGTH=525	3.5	miR5021-5	miR5021-1	miR5021-5	miR5021-1
ppa014124m	-	-	3.5	miR5021-3	miR5021-5	miR5021-5	miR5021-5	miR5021-12	miR5021-1	miR5021-5	miR2919-1	miR5021-15	miR5021-12	miR5021-1
ppa011560m	AT3G17130.1	Symbols: | Plant invertase/pectin methylesterase inhibitorsuperfamily protein | chr3:5844495-5845046 REVERSELENGTH=183	3.5	miR5021-2	miR5021-3	miR5021-4	miR5021-5	miR5021-1	miR5021-13	miR5021-5	miR5021-15	miR5021-10	miR5021-20
ppa019497m	AT5G17680.1	Symbols: | disease resistance protein (TIR-NBS-LRR class),putative | chr5:5822999-5827153 FORWARD LENGTH=1294	3.5	miR2118-1	miR2109-1	miR2109-2
ppa016162m	AT5G36930.1	Symbols: | Disease resistance protein (TIR-NBS-LRR class) family |chr5:14567771-14571907 REVERSE LENGTH=1188	3.5	miR2109-1	miR2109-2	miR5021-13	miR5021-20	miR5021-1	miR783-1
ppa019742m	AT5G44510.1	Symbols: TAO1 | target of AVRB operation1 | chr5:17929673-17934188REVERSE LENGTH=1187	3.5	miR2109-1	miR2109-2
ppa021587m	AT5G17680.1	Symbols: | disease resistance protein (TIR-NBS-LRR class),putative | chr5:5822999-5827153 FORWARD LENGTH=1294	3.5	miR2118-1	miR2109-1	miR2109-2	miR5083-1
ppa024045m	AT1G27170.1	Symbols: | transmembrane receptors;ATP binding |chr1:9434718-9439219 FORWARD LENGTH=1384	3.5	miR2109-1	miR2109-2	miR172-6	miR172-7	miR482-1	miR172-2
ppa015430m	AT5G17680.1	Symbols: | disease resistance protein (TIR-NBS-LRR class),putative | chr5:5822999-5827153 FORWARD LENGTH=1294	3.5	miR1530-1	miR2109-1	miR2109-2	miR1530-2
ppa016272m	AT4G02170.1	Symbols: | unknown protein; BEST Arabidopsis thaliana proteinmatch is: unknown protein (TAIR:AT5G38700.1); Has 53Blast hits to 53 proteins in 10 species: Archae - 0;Bacteria - 0; Metazoa - 0; Fungi - 0; Plants - 53;Viruses - 0; Other Eukaryotes - 0 (source: NCBI BLink).| chr4:958126-958641 FORWARD LENGTH=171	3.5	miR414-1	miR414-3
ppa001562m	AT1G13160.1	Symbols: | ARM repeat superfamily protein | chr1:4484634-4488388FORWARD LENGTH=804	3.5	miR395-1	miR414-1	miR414-2	miR172-6	miR172-7	miR414-3	miR172-2	miR156-8
ppa000008m	AT1G55860.2	Symbols: UPL1 | ubiquitin-protein ligase 1 | chr1:20879900-20892910REVERSE LENGTH=3681	3.5	miR5021-2	miR5021-3	miR5021-4	miR395-1	miR414-1	miR5021-5	miR5021-5	miR5021-5	miR414-2	miR5021-10	miR172-6	miR172-7	miR5021-12	miR414-3	miR5021-15	miR5021-10	miR395-2	miR5021-12	miR172-2	miR535-1
ppa001173m	AT5G47040.1	Symbols: LON2 | lon protease 2 | chr5:19093356-19098678 REVERSELENGTH=888	3.5	miR414-1
ppb017269m	AT2G25800.1	Symbols: | Protein of unknown function (DUF810) |chr2:11006138-11009728 REVERSE LENGTH=987	3.5	miR414-1	miR5021-10
ppa011434m	AT5G47310.1	Symbols: | PPPDE putative thiol peptidase family protein |chr5:19201325-19202674 FORWARD LENGTH=245	3.5	miR414-1
ppa002799m	AT5G10200.1	Symbols: | ARM-repeat/Tetratricopeptide repeat (TPR)-like protein| chr5:3202378-3204367 FORWARD LENGTH=631	3.5	miR414-1	miR414-1	miR414-2
ppa016293m	-	-	3.5	miR5021-2	miR5021-5	miR5021-11	miR5021-13	miR5021-10	miR5021-20	miR5021-1
ppa008424m	AT4G08950.1	Symbols: EXO | Phosphate-responsive 1 family protein |chr4:5740378-5741322 FORWARD LENGTH=314	3.5	miR5021-2	miR5021-3	miR5021-4	miR5021-5	miR5021-10	miR5021-10	miR5021-1	miR5021-13
ppa000839m	AT2G29110.1	Symbols: ATGLR2.8, GLR2.8 | glutamate receptor 2.8 |chr2:12506880-12510552 REVERSE LENGTH=947	3.5	miR5021-2	miR5021-3	miR5021-4	miR5021-5	miR5021-5	miR5021-5	miR5021-10	miR5021-11	miR5021-12	miR5021-15	miR5021-10	miR5021-11	miR5021-1	miR5021-13
ppa008439m	AT4G08950.1	Symbols: EXO | Phosphate-responsive 1 family protein |chr4:5740378-5741322 FORWARD LENGTH=314	3.5	miR5021-2	miR5021-3	miR5021-4	miR5021-5	miR159-2	miR5021-10	miR5021-10	miR5021-1	miR5021-1	miR5021-13
ppa015975m	AT1G14790.1	Symbols: RDR1, ATRDRP1 | RNA-dependent RNA polymerase 1 |chr1:5094317-5097817 REVERSE LENGTH=1107	3.5	miR5021-2	miR5021-3	miR5021-4	miR5021-5	miR5021-5	miR5021-10	miR5021-12	miR5021-10	miR5021-11	miR5021-12
ppa021140m	AT5G20635.1	Symbols: | FUNCTIONS IN: molecular_function unknown; INVOLVEDIN: biological_process unknown; LOCATED IN: keratinfilament, chloroplast; CONTAINS InterPro DOMAIN/s:Keratin, high sulphur B2 protein (InterPro:IPR002494);Has 6153 Blast hits to 2882 proteins in 265 species:Archae - 6; Bacteria - 47; Metazoa - 4777; Fungi - 68;Plants - 187; Viruses - 30; Other Eukaryotes - 1038(source: NCBI BLink). | ch…	3.5	miR5021-2	miR5021-3	miR5021-4	miR5021-5	miR5021-10	miR5021-12	miR5021-10	miR5021-11	miR5021-12
ppa018010m	AT5G04820.1	Symbols: ATOFP13, OFP13 | ovate family protein 13 |chr5:1399685-1400467 FORWARD LENGTH=260	3.5	miR5021-2	miR5021-3	miR5021-5	miR5021-5	miR5021-10	miR5021-13	miR473-1	miR5021-10	miR5021-20
ppa022322m	AT1G14790.1	Symbols: RDR1, ATRDRP1 | RNA-dependent RNA polymerase 1 |chr1:5094317-5097817 REVERSE LENGTH=1107	3.5	miR5021-2	miR5021-3	miR5021-4	miR5021-5	miR5021-5	miR5021-10	miR5021-12	miR5021-10	miR5021-11	miR5021-12
ppa015476m	-	-	3.5	miR5021-2	miR5021-2	miR5021-3	miR5021-3	miR5021-4	miR5021-4	miR5021-5	miR5021-5	miR5021-10	miR5021-11	miR5021-12	miR5021-13	miR5021-10	miR5021-10	miR5021-17	miR5021-12	miR5021-20	miR5021-13
ppa016293m	-	-	3.5	miR5021-2	miR5021-5	miR5021-11	miR5021-13	miR5021-10	miR5021-20	miR5021-1
ppa015476m	-	-	3.5	miR5021-2	miR5021-2	miR5021-3	miR5021-3	miR5021-4	miR5021-4	miR5021-5	miR5021-5	miR5021-10	miR5021-11	miR5021-12	miR5021-13	miR5021-10	miR5021-10	miR5021-17	miR5021-12	miR5021-20	miR5021-13
ppa013258m	-	-	3.5	miR5021-3	miR2118-1	miR5021-12
ppb010735m	-	-	3.5	miR5021-3	miR5021-5	miR5021-12	miR5021-13	miR5021-20	miR5021-1
ppa000507m	AT5G13390.1	Symbols: NEF1 | no exine formation 1 | chr5:4292809-4296572 FORWARDLENGTH=1123	3.5	miR5021-5	miR5021-5	miR2919-1	miR5021-15
ppa003606m	AT3G24515.1	Symbols: UBC37 | ubiquitin-conjugating enzyme 37 |chr3:8934569-8936207 REVERSE LENGTH=409	3.5	miR2919-1
ppa016886m	AT4G29990.1	Symbols: | Leucine-rich repeat transmembrane protein kinaseprotein | chr4:14665802-14669438 REVERSE LENGTH=876	3.5	miR5021-4	miR5021-5	miR5021-10	miR5021-11	miR5021-12	miR5021-17	miR5021-11	miR5021-13
ppa000565m	AT4G12750.1	Symbols: | Homeodomain-like transcriptional regulator |chr4:7498009-7503920 REVERSE LENGTH=1131	3.5	miR395-3	miR395-4	miR395-5	miR395-6	miR395-1	miR395-7	miR2919-1	miR395-2
ppb012503m	AT4G12750.1	Symbols: | Homeodomain-like transcriptional regulator |chr4:7498009-7503920 REVERSE LENGTH=1131	3.5	miR395-3	miR395-4	miR395-5	miR395-6	miR395-1	miR395-7	miR395-2
ppa004522m	AT2G36730.1	Symbols: | Pentatricopeptide repeat (PPR) superfamily protein |chr2:15405068-15406573 REVERSE LENGTH=501	3.5	miR395-1	miR395-2
ppa022204m	AT4G13260.1	Symbols: YUC2 | Flavin-binding monooxygenase family protein |chr4:7721840-7723616 REVERSE LENGTH=415	3.5	miR395-1	miR395-2
ppa010817m	AT4G31330.1	Symbols: | Protein of unknown function, DUF599 |chr4:15202354-15203151 FORWARD LENGTH=239	3.5	miR395-1	miR395-2
ppa025388m	AT5G48820.1	Symbols: KRP3, ICK6 | inhibitor/interactor with cyclin-dependentkinase | chr5:19792608-19794346 REVERSE LENGTH=222	3.5	miR395-1	miR395-2
ppa000075m	AT5G40480.1	Symbols: EMB3012 | embryo defective 3012 | chr5:16213361-16223982FORWARD LENGTH=1923	3.5	miR395-1	miR395-2
ppa025931m	AT5G36930.1	Symbols: | Disease resistance protein (TIR-NBS-LRR class) family |chr5:14567771-14571907 REVERSE LENGTH=1188	3.5	miR2118-1
ppa020421m	AT5G36930.1	Symbols: | Disease resistance protein (TIR-NBS-LRR class) family |chr5:14567771-14571907 REVERSE LENGTH=1188	3.5	miR2118-1	miR5021-5	miR5021-5	miR171-1	miR5021-15
ppa019385m	AT5G36930.1	Symbols: | Disease resistance protein (TIR-NBS-LRR class) family |chr5:14567771-14571907 REVERSE LENGTH=1188	3.5	miR2118-1
ppa005445m	AT5G65760.1	Symbols: | Serine carboxypeptidase S28 family protein |chr5:26308289-26310891 FORWARD LENGTH=515	3.5	miR2118-1	miR2919-1	miR5021-1
ppa007101m	AT5G65760.1	Symbols: | Serine carboxypeptidase S28 family protein |chr5:26308289-26310891 FORWARD LENGTH=515	3.5	miR2118-1	miR2919-1	miR5021-1
ppa021014m	AT3G14470.1	Symbols: | NB-ARC domain-containing disease resistance protein |chr3:4857940-4861104 FORWARD LENGTH=1054	3.5	miR2118-1
ppa005479m	AT1G74380.1	Symbols: XXT5 | xyloglucan xylosyltransferase 5 |chr1:27959848-27961221 FORWARD LENGTH=457	3.5	miR2118-1
ppa016293m	-	-	3.5	miR5021-2	miR5021-5	miR5021-11	miR5021-13	miR5021-10	miR5021-20	miR5021-1
ppa015476m	-	-	3.5	miR5021-2	miR5021-2	miR5021-3	miR5021-3	miR5021-4	miR5021-4	miR5021-5	miR5021-5	miR5021-10	miR5021-11	miR5021-12	miR5021-13	miR5021-10	miR5021-10	miR5021-17	miR5021-12	miR5021-20	miR5021-13
ppa004946m	AT1G28520.1	Symbols: VOZ1, ATVOZ1 | vascular plant one zinc finger protein |chr1:10029713-10031479 FORWARD LENGTH=486	3.5	miR4414-1
ppa004951m	AT1G28520.1	Symbols: VOZ1, ATVOZ1 | vascular plant one zinc finger protein |chr1:10029713-10031479 FORWARD LENGTH=486	3.5	miR4414-1
ppa001271m	AT2G47820.1	Symbols: | unknown protein; BEST Arabidopsis thaliana proteinmatch is: unknown protein (TAIR:AT1G09040.1); Has 628Blast hits to 543 proteins in 149 species: Archae - 0;Bacteria - 106; Metazoa - 145; Fungi - 69; Plants - 97;Viruses - 10; Other Eukaryotes - 201 (source: NCBIBLink). | chr2:19588122-19590629 FORWARD LENGTH=805	3.5	miR394-1	miR394-2
ppa004502m	AT1G72480.1	Symbols: | Lung seven transmembrane receptor family protein |chr1:27286304-27288339 REVERSE LENGTH=509	3.5	miR5021-5	miR5021-5	miR414-3	miR169-10	miR5021-15
ppa014523m	-	-	3.5	miR5021-3	miR5021-5	miR5021-11	miR5021-12	miR5021-1	miR5021-5	miR5021-17	miR5021-11	miR5021-12	miR5021-13
ppa020150m	AT4G29090.1	Symbols: | Ribonuclease H-like superfamily protein |chr4:14333528-14335255 FORWARD LENGTH=575	3.5	miR5021-5	miR159-4
ppa004843m	AT4G00710.1	Symbols: BSK3 | BR-signaling kinase 3 | chr4:290807-293096 FORWARDLENGTH=489	3.5	miR5021-5
ppb010735m	-	-	3.5	miR5021-3	miR5021-5	miR5021-12	miR5021-13	miR5021-20	miR5021-1
ppa016177m	AT4G00980.1	Symbols: | zinc knuckle (CCHC-type) family protein |chr4:422732-424580 REVERSE LENGTH=488	3.5	miR396-3
ppa026439m	AT4G00980.1	Symbols: | zinc knuckle (CCHC-type) family protein |chr4:422732-424580 REVERSE LENGTH=488	3.5	miR396-3
ppa005743m	-	-	3.5	miR2118-1	miR156-8
ppa013258m	-	-	3.5	miR5021-3	miR2118-1	miR5021-12
ppb010735m	-	-	3.5	miR5021-3	miR5021-5	miR5021-12	miR5021-13	miR5021-20	miR5021-1
ppa014124m	-	-	3.5	miR5021-3	miR5021-5	miR5021-5	miR5021-5	miR5021-12	miR5021-1	miR5021-5	miR2919-1	miR5021-15	miR5021-12	miR5021-1
ppa008978m	AT2G33800.1	Symbols: | Ribosomal protein S5 family protein |chr2:14300925-14302352 REVERSE LENGTH=303	3.5	miR166-1	miR171-4
ppa016293m	-	-	3.5	miR5021-2	miR5021-5	miR5021-11	miR5021-13	miR5021-10	miR5021-20	miR5021-1
ppb010735m	-	-	3.5	miR5021-3	miR5021-5	miR5021-12	miR5021-13	miR5021-20	miR5021-1
ppa015476m	-	-	3.5	miR5021-2	miR5021-2	miR5021-3	miR5021-3	miR5021-4	miR5021-4	miR5021-5	miR5021-5	miR5021-10	miR5021-11	miR5021-12	miR5021-13	miR5021-10	miR5021-10	miR5021-17	miR5021-12	miR5021-20	miR5021-13
ppa000454m	AT4G18820.1	Symbols: | AAA-type ATPase family protein | chr4:10330371-10334090FORWARD LENGTH=1097	3.5	miR2111-1	miR2111-2
ppa001819m	AT1G64260.1	Symbols: | MuDR family transposase | chr1:23847756-23849915FORWARD LENGTH=719	3.5	miR156-6	miR157-2	miR156-7	miR156-11	miR156-4	miR1088-2	miR156-5	miR2275-3
ppa020619m	AT1G18290.1	Symbols: | unknown protein; FUNCTIONS IN: molecular_functionunknown; INVOLVED IN: N-terminal protein myristoylation;LOCATED IN: chloroplast; EXPRESSED IN: root; Has 94Blast hits to 94 proteins in 12 species: Archae - 0;Bacteria - 0; Metazoa - 0; Fungi - 0; Plants - 94;Viruses - 0; Other Eukaryotes - 0 (source: NCBI BLink).| chr1:6297436-6297966 FORWARD LENGTH=176	3.5	miR403-1	miR5021-12
ppa007350m	AT5G67260.1	Symbols: CYCD3;2 | CYCLIN D3;2 | chr5:26836313-26837665 FORWARDLENGTH=367	3.5	miR408-1
ppa000020m	AT2G25730.2	Symbols: | unknown protein; LOCATED IN: cellular_componentunknown; EXPRESSED IN: 23 plant structures; EXPRESSEDDURING: 14 growth stages. | chr2:10956751-10972729REVERSE LENGTH=2487	3.5	miR408-1	miR2109-1	miR2109-2
ppa000027m	AT2G25730.2	Symbols: | unknown protein; LOCATED IN: cellular_componentunknown; EXPRESSED IN: 23 plant structures; EXPRESSEDDURING: 14 growth stages. | chr2:10956751-10972729REVERSE LENGTH=2487	3.5	miR408-1	miR2109-1	miR2109-2
ppa004802m	AT4G14040.1	Symbols: EDA38, SBP2 | selenium-binding protein 2 |chr4:8100691-8102828 REVERSE LENGTH=487	3.5	miR408-1
ppa019594m	AT2G25060.1	Symbols: ENODL14, AtENODL14 | early nodulin-like protein 14 |chr2:10662308-10662930 FORWARD LENGTH=182	3.5	miR530-1	miR172-6	miR172-7	miR172-2	miR530-2
ppa025991m	ATMG00860.1	Symbols: ORF158 | DNA/RNA polymerases superfamily protein |chrM:235916-236392 FORWARD LENGTH=158	3.5	miR530-1	miR530-2
ppa000878m	AT1G50840.1	Symbols: POLGAMMA2 | polymerase gamma 2 | chr1:18839277-18844313FORWARD LENGTH=1050	3.5	miR530-1	miR530-2
ppa027003m	AT2G25060.1	Symbols: ENODL14, AtENODL14 | early nodulin-like protein 14 |chr2:10662308-10662930 FORWARD LENGTH=182	3.5	miR530-1	miR172-2	miR530-2
ppa001021m	AT5G60700.1	Symbols: | glycosyltransferase family protein 2 |chr5:24402329-24404729 REVERSE LENGTH=668	3.5	miR396-3
ppa014688m	AT2G30900.1	Symbols: TBL43 | TRICHOME BIREFRINGENCE-LIKE 43 |chr2:13150481-13152417 FORWARD LENGTH=368	3.5	miR156-6
ppa003616m	AT1G31410.1	Symbols: | putrescine-binding periplasmic protein-related |chr1:11247094-11249345 REVERSE LENGTH=524	3.5	miR414-2	miR169-10
ppa002444m	AT4G13460.1	Symbols: SDG22, SUVH9, SET22 | SU(VAR)3-9 homolog 9 |chr4:7824653-7826605 REVERSE LENGTH=650	3.5	miR414-2
ppb021745m	AT5G37010.1	Symbols: | unknown protein; FUNCTIONS IN: molecular_functionunknown; INVOLVED IN: N-terminal protein myristoylation;EXPRESSED IN: 22 plant structures; EXPRESSED DURING: 13growth stages; BEST Arabidopsis thaliana protein matchis: unknown protein (TAIR:AT1G65710.1); Has 6746 Blasthits to 5259 proteins in 486 species: Archae - 7;Bacteria - 485; Metazoa - 3508; Fungi - 577; Plants -378; Viruses - 50;…	3.5	miR414-2	miR414-3
ppa019971m	AT1G65440.2	Symbols: GTB1 | global transcription factor group B1 |chr1:24306908-24314327 REVERSE LENGTH=1642	3.5	miR414-2	miR172-6	miR172-7	miR172-2
ppa025949m	AT1G27650.1	Symbols: ATU2AF35A | U2 snRNP auxiliary factor small subunit,putative | chr1:9615152-9616042 FORWARD LENGTH=296	3.5	miR414-2
ppa025397m	AT2G40260.1	Symbols: | Homeodomain-like superfamily protein |chr2:16816818-16818473 REVERSE LENGTH=410	3.5	miR414-2	miR414-3
ppa010967m	AT5G22950.1	Symbols: VPS24.1 | SNF7 family protein | chr5:7681380-7682720FORWARD LENGTH=229	3.5	miR414-2
ppa025974m	AT2G42250.1	Symbols: CYP712A1 | cytochrome P450, family 712, subfamily A,polypeptide 1 | chr2:17600075-17601709 REVERSELENGTH=514	3.5	miR414-2
ppa023469m	AT3G23600.1	Symbols: | alpha/beta-Hydrolases superfamily protein |chr3:8473833-8475655 FORWARD LENGTH=239	3.5	miR159-4	miR159-2	miR159-3	miR159-1
ppa010356m	AT5G14240.1	Symbols: | Thioredoxin superfamily protein |chr5:4596223-4597568 REVERSE LENGTH=256	3.5	miR159-4
ppa008219m	AT2G03120.1	Symbols: ATSPP, SPP | signal peptide peptidase | chr2:937554-940083FORWARD LENGTH=344	3.5	miR159-4
ppa015931m	AT2G36670.2	Symbols: | Eukaryotic aspartyl protease family protein |chr2:15364949-15368016 REVERSE LENGTH=507	3.5	miR159-4	miR159-3
ppa006641m	AT5G66330.1	Symbols: | Leucine-rich repeat (LRR) family protein |chr5:26500531-26501787 REVERSE LENGTH=418	3.5	miR159-4
ppa018820m	AT5G01950.1	Symbols: | Leucine-rich repeat protein kinase family protein |chr5:365040-369532 REVERSE LENGTH=951	3.5	miR159-4	miR164-5
ppa020089m	AT5G01950.1	Symbols: | Leucine-rich repeat protein kinase family protein |chr5:365040-369532 REVERSE LENGTH=951	3.5	miR159-4	miR164-5
ppa001429m	AT5G65450.1	Symbols: UBP17 | ubiquitin-specific protease 17 |chr5:26157863-26161096 FORWARD LENGTH=731	3.5	miR159-2
ppa006956m	AT5G25480.1	Symbols: DNMT2, AtDNMT2 | DNA methyltransferase-2 |chr5:8870069-8872199 REVERSE LENGTH=383	3.5	miR159-2
ppa026737m	AT2G01050.1	Symbols: | zinc ion binding;nucleic acid binding |chr2:68337-69884 REVERSE LENGTH=515	3.5	miR159-2	miR319-4	miR159-3	miR319-1	miR319-2	miR319-3
ppa008637m	AT1G78700.1	Symbols: BEH4 | BES1/BZR1 homolog 4 | chr1:29599854-29601539FORWARD LENGTH=325	3.5	miR159-2	miR159-3	miR156-8
ppa010333m	AT5G10870.1	Symbols: ATCM2, CM2 | chorismate mutase 2 | chr5:3430691-3432272REVERSE LENGTH=265	3.5	miR159-2	miR1446-1
ppa011131m	AT5G10870.1	Symbols: ATCM2, CM2 | chorismate mutase 2 | chr5:3430691-3432272REVERSE LENGTH=265	3.5	miR159-2	miR1446-1
ppa011896m	AT5G10870.1	Symbols: ATCM2, CM2 | chorismate mutase 2 | chr5:3430691-3432272REVERSE LENGTH=265	3.5	miR159-2
ppa007369m	AT4G30510.1	Symbols: ATATG18B, ATG18B, G18B | homolog of yeast autophagy 18(ATG18) B | chr4:14905299-14906915 REVERSE LENGTH=312	3.5	miR159-2	miR159-3
ppa008265m	AT1G55480.1	Symbols: ZKT | protein containing PDZ domain, a K-box domain, and aTPR region | chr1:20713822-20715351 FORWARD LENGTH=335	3.5	miR159-2	miR395-2
ppa016293m	-	-	3.5	miR5021-2	miR5021-5	miR5021-11	miR5021-13	miR5021-10	miR5021-20	miR5021-1
ppa015476m	-	-	3.5	miR5021-2	miR5021-2	miR5021-3	miR5021-3	miR5021-4	miR5021-4	miR5021-5	miR5021-5	miR5021-10	miR5021-11	miR5021-12	miR5021-13	miR5021-10	miR5021-10	miR5021-17	miR5021-12	miR5021-20	miR5021-13
ppa016293m	-	-	3.5	miR5021-2	miR5021-5	miR5021-11	miR5021-13	miR5021-10	miR5021-20	miR5021-1
ppa015476m	-	-	3.5	miR5021-2	miR5021-2	miR5021-3	miR5021-3	miR5021-4	miR5021-4	miR5021-5	miR5021-5	miR5021-10	miR5021-11	miR5021-12	miR5021-13	miR5021-10	miR5021-10	miR5021-17	miR5021-12	miR5021-20	miR5021-13
ppa014223m	-	-	3.5	miR5021-5	miR5021-5	miR5021-10	miR5021-13	miR5021-15	miR5021-20
ppa007562m	AT3G47600.1	Symbols: MYB94, ATMYBCP70, ATMYB94 | myb domain protein 94 |chr3:17539627-17541035 REVERSE LENGTH=333	3.5	miR172-6	miR172-7	miR172-2
ppa022250m	AT3G48810.1	Symbols: | Pentatricopeptide repeat (PPR) superfamily protein |chr3:18097048-18099027 FORWARD LENGTH=659	3.5	miR172-6	miR172-7	miR172-2
ppa005049m	AT1G73480.1	Symbols: | alpha/beta-Hydrolases superfamily protein |chr1:27629266-27632486 FORWARD LENGTH=463	3.5	miR172-6	miR172-7	miR5021-12	miR172-2
ppa006210m	AT2G20420.1	Symbols: | ATP citrate lyase (ACL) family protein |chr2:8805574-8807858 FORWARD LENGTH=421	3.5	miR172-6	miR172-7	miR172-2
ppa010539m	AT2G24765.1	Symbols: ARF3, ARL1, ATARL1 | ADP-ribosylation factor 3 |chr2:10562822-10564961 FORWARD LENGTH=182	3.5	miR172-6	miR172-7	miR172-2
ppb022117m	AT4G29090.1	Symbols: | Ribonuclease H-like superfamily protein |chr4:14333528-14335255 FORWARD LENGTH=575	3.5	miR172-6	miR172-7	miR172-2
ppa004195m	AT3G49000.1	Symbols: | RNA polymerase III subunit RPC82 family protein |chr3:18162903-18165846 FORWARD LENGTH=523	3.5	miR172-6	miR172-7	miR172-2
ppa011397m	AT1G54250.1	Symbols: ATRPABC16.5, NRPB8A, NRPE8A | RNA polymerase Rpb8 |chr1:20255210-20256335 FORWARD LENGTH=146	3.5	miR172-6	miR172-7	miR172-2
ppa012082m	AT2G22230.1	Symbols: | Thioesterase superfamily protein |chr2:9450042-9451427 FORWARD LENGTH=220	3.5	miR172-6	miR172-7	miR172-2
ppa004113m	AT3G26590.1	Symbols: | MATE efflux family protein | chr3:9761927-9765259REVERSE LENGTH=500	3.5	miR172-6	miR172-7	miR172-2
ppa021820m	AT3G11560.3	Symbols: | LETM1-like protein | chr3:3639553-3645506 FORWARDLENGTH=872	3.5	miR172-6	miR172-7	miR172-2
ppa015455m	AT1G09450.1	Symbols: | Protein kinase superfamily protein |chr1:3049066-3052858 FORWARD LENGTH=599	3.5	miR172-6	miR172-7	miR172-2
ppa015686m	AT2G04865.1	Symbols: | Aminotransferase-like, plant mobile domain familyprotein | chr2:1712149-1714599 FORWARD LENGTH=667	3.5	miR172-6	miR172-6	miR172-7	miR172-7	miR414-3	miR172-2	miR172-2
ppa001539m	AT4G08180.1	Symbols: ORP1C | OSBP(oxysterol binding protein)-related protein 1C| chr4:5169727-5173360 FORWARD LENGTH=814	3.5	miR172-6	miR172-7	miR172-2
ppb002505m	AT1G08070.1	Symbols: OTP82 | Tetratricopeptide repeat (TPR)-like superfamilyprotein | chr1:2514374-2516599 REVERSE LENGTH=741	3.5	miR172-6	miR172-7
ppa017809m	AT2G22540.1	Symbols: SVP, AGL22 | K-box region and MADS-box transcriptionfactor family protein | chr2:9580417-9583603 FORWARDLENGTH=240	3.5	miR172-6	miR172-7	miR172-2
ppa003397m	AT3G18520.1	Symbols: HDA15, ATHDA15 | histone deacetylase 15 |chr3:6361605-6365367 FORWARD LENGTH=552	3.5	miR172-6	miR172-7
ppa010096m	AT3G03560.1	Symbols: | unknown protein; LOCATED IN: plasma membrane; EXPRESSEDIN: 22 plant structures; EXPRESSED DURING: 13 growthstages; BEST Arabidopsis thaliana protein match is:unknown protein (TAIR:AT5G23490.1); Has 157 Blast hits to146 proteins in 38 species: Archae - 3; Bacteria - 14;Metazoa - 8; Fungi - 0; Plants - 120; Viruses - 0; OtherEukaryotes - 12 (source: NCBI BLink). |chr3:853153-856486 REVER…	3.5	miR172-6	miR172-7	miR5021-1	miR172-2
ppa025898m	AT1G09970.1	Symbols: LRR XI-23, RLK7 | Leucine-rich receptor-like proteinkinase family protein | chr1:3252408-3255428 FORWARDLENGTH=976	3.5	miR172-6	miR172-7	miR1088-1	miR156-8
ppa009003m	AT1G70180.2	Symbols: | Sterile alpha motif (SAM) domain-containing protein |chr1:26426768-26429097 FORWARD LENGTH=460	3.5	miR172-6	miR172-7	miR172-2
ppa022249m	AT5G24920.1	Symbols: AtGDU5, GDU5 | glutamine dumper 5 | chr5:8584665-8585060FORWARD LENGTH=131	3.5	miR172-6	miR172-7	miR1446-1	miR172-2	miR396-3
ppa021380m	AT3G17670.1	Symbols: | tetratricopeptide repeat (TPR)-containing protein |chr3:6040857-6042012 FORWARD LENGTH=236	3.5	miR172-6	miR172-7	miR169-11	miR169-10	miR169-9	miR172-2
ppa002260m	AT3G12520.1	Symbols: SULTR4;2 | sulfate transporter 4;2 | chr3:3967976-3971891REVERSE LENGTH=677	3.5	miR172-6	miR172-7	miR172-2
ppa003179m	AT3G12520.1	Symbols: SULTR4;2 | sulfate transporter 4;2 | chr3:3967976-3971891REVERSE LENGTH=677	3.5	miR172-6	miR172-7	miR172-2
ppa003255m	AT3G12520.1	Symbols: SULTR4;2 | sulfate transporter 4;2 | chr3:3967976-3971891REVERSE LENGTH=677	3.5	miR172-6	miR172-7	miR172-2
ppa002202m	AT2G30950.1	Symbols: VAR2, FTSH2 | FtsH extracellular protease family |chr2:13174692-13177064 FORWARD LENGTH=695	3.5	miR172-6	miR172-7	miR172-2
ppa002264m	AT2G30950.1	Symbols: VAR2, FTSH2 | FtsH extracellular protease family |chr2:13174692-13177064 FORWARD LENGTH=695	3.5	miR172-6	miR172-7	miR172-2
ppa017455m	AT1G54250.1	Symbols: ATRPABC16.5, NRPB8A, NRPE8A | RNA polymerase Rpb8 |chr1:20255210-20256335 FORWARD LENGTH=146	3.5	miR172-6	miR172-7	miR172-2
ppa009219m	AT1G32220.1	Symbols: | NAD(P)-binding Rossmann-fold superfamily protein |chr1:11608038-11609591 FORWARD LENGTH=296	3.5	miR172-6	miR172-7	miR172-2
ppa000138m	AT5G47690.2	Symbols: | binding | chr5:19317899-19327014 FORWARD LENGTH=1606	3.5	miR172-6	miR172-5	miR172-7	miR172-4	miR172-2
ppa013309m	-	-	3.5	miR5021-5
ppa015133m	AT2G15490.3	Symbols: UGT73B4 | UDP-glycosyltransferase 73B4 |chr2:6761750-6763398 FORWARD LENGTH=481	3.5	miR172-2
ppa008304m	AT3G14410.1	Symbols: | Nucleotide/sugar transporter family protein |chr3:4815982-4817852 REVERSE LENGTH=340	3.5	miR172-5	miR172-4
ppa007121m	AT1G64500.1	Symbols: | Glutaredoxin family protein | chr1:23953270-23954376FORWARD LENGTH=368	3.5	miR393-1
ppa001305m	AT4G17770.1	Symbols: ATTPS5, TPS5 | trehalose phosphatase/synthase 5 |chr4:9877055-9880084 FORWARD LENGTH=862	3.5	miR393-1	miR390-1	miR390-2
ppb010735m	-	-	3.5	miR5021-3	miR5021-5	miR5021-12	miR5021-13	miR5021-20	miR5021-1
ppb010735m	-	-	3.5	miR5021-3	miR5021-5	miR5021-12	miR5021-13	miR5021-20	miR5021-1
ppa016293m	-	-	3.5	miR5021-2	miR5021-5	miR5021-11	miR5021-13	miR5021-10	miR5021-20	miR5021-1
ppa015476m	-	-	3.5	miR5021-2	miR5021-2	miR5021-3	miR5021-3	miR5021-4	miR5021-4	miR5021-5	miR5021-5	miR5021-10	miR5021-11	miR5021-12	miR5021-13	miR5021-10	miR5021-10	miR5021-17	miR5021-12	miR5021-20	miR5021-13
ppa003885m	AT2G39950.1	Symbols: | unknown protein; Has 978 Blast hits to 254 proteins in81 species: Archae - 0; Bacteria - 8; Metazoa - 109;Fungi - 53; Plants - 41; Viruses - 0; Other Eukaryotes -767 (source: NCBI BLink). | chr2:16676758-16680204REVERSE LENGTH=636	3.5	miR157-1	miR156-9	miR156-10	miR156-11
ppa014124m	-	-	3.5	miR5021-3	miR5021-5	miR5021-5	miR5021-5	miR5021-12	miR5021-1	miR5021-5	miR2919-1	miR5021-15	miR5021-12	miR5021-1
ppa016293m	-	-	3.5	miR5021-2	miR5021-5	miR5021-11	miR5021-13	miR5021-10	miR5021-20	miR5021-1
ppb010735m	-	-	3.5	miR5021-3	miR5021-5	miR5021-12	miR5021-13	miR5021-20	miR5021-1
ppa015476m	-	-	3.5	miR5021-2	miR5021-2	miR5021-3	miR5021-3	miR5021-4	miR5021-4	miR5021-5	miR5021-5	miR5021-10	miR5021-11	miR5021-12	miR5021-13	miR5021-10	miR5021-10	miR5021-17	miR5021-12	miR5021-20	miR5021-13
ppa007653m	AT5G61430.1	Symbols: ANAC100, ATNAC5, NAC100 | NAC domain containing protein100 | chr5:24701328-24702553 REVERSE LENGTH=336	3.5	miR164-1	miR164-2	miR164-3	miR164-4
ppa010845m	AT4G12760.1	Symbols: | unknown protein; Has 30201 Blast hits to 17322proteins in 780 species: Archae - 12; Bacteria - 1396;Metazoa - 17338; Fungi - 3422; Plants - 5037; Viruses -0; Other Eukaryotes - 2996 (source: NCBI BLink). |chr4:7504876-7506091 FORWARD LENGTH=258	3.5	miR414-3
ppa019139m	AT3G25060.1	Symbols: | Tetratricopeptide repeat (TPR)-like superfamily protein| chr3:9128516-9130321 FORWARD LENGTH=601	3.5	miR414-3
ppa009580m	AT2G38250.1	Symbols: | Homeodomain-like superfamily protein |chr2:16018384-16019500 FORWARD LENGTH=289	3.5	miR414-3	miR414-3	miR473-1	miR477-1
ppa002608m	AT5G19600.1	Symbols: SULTR3;5 | sulfate transporter 3;5 | chr5:6613113-6616891REVERSE LENGTH=634	3.5	miR414-3
ppa021902m	AT4G33800.1	Symbols: | unknown protein; Has 30201 Blast hits to 17322proteins in 780 species: Archae - 12; Bacteria - 1396;Metazoa - 17338; Fungi - 3422; Plants - 5037; Viruses -0; Other Eukaryotes - 2996 (source: NCBI BLink). |chr4:16210404-16211307 REVERSE LENGTH=170	3.5	miR414-3
ppa019745m	AT4G14465.1	Symbols: AHL20 | AT-hook motif nuclear-localized protein 20 |chr4:8320972-8321817 FORWARD LENGTH=281	3.5	miR414-3	miR535-1
ppa023748m	AT4G37630.1	Symbols: CYCD5;1 | cyclin d5;1 | chr4:17679497-17680788 FORWARDLENGTH=323	3.5	miR414-3
ppa026803m	AT3G42880.1	Symbols: | Leucine-rich repeat protein kinase family protein |chr3:14954587-14956577 FORWARD LENGTH=633	3.5	miR414-3	miR2919-1	miR5021-1
ppa017748m	AT5G09380.1	Symbols: | RNA polymerase III RPC4 | chr5:2911313-2913136REVERSE LENGTH=272	3.5	miR2275-4	miR2275-5	miR2275-2	miR2275-3
ppa014124m	-	-	3.5	miR5021-3	miR5021-5	miR5021-5	miR5021-5	miR5021-12	miR5021-1	miR5021-5	miR2919-1	miR5021-15	miR5021-12	miR5021-1
ppb010735m	-	-	3.5	miR5021-3	miR5021-5	miR5021-12	miR5021-13	miR5021-20	miR5021-1
ppb010735m	-	-	3.5	miR5021-3	miR5021-5	miR5021-12	miR5021-13	miR5021-20	miR5021-1
ppa016293m	-	-	3.5	miR5021-2	miR5021-5	miR5021-11	miR5021-13	miR5021-10	miR5021-20	miR5021-1
ppa015476m	-	-	3.5	miR5021-2	miR5021-2	miR5021-3	miR5021-3	miR5021-4	miR5021-4	miR5021-5	miR5021-5	miR5021-10	miR5021-11	miR5021-12	miR5021-13	miR5021-10	miR5021-10	miR5021-17	miR5021-12	miR5021-20	miR5021-13
ppa007305m	AT5G24060.1	Symbols: | Pentatricopeptide repeat (PPR) superfamily protein |chr5:8130273-8133269 REVERSE LENGTH=481	3.5	miR169-10
ppa012216m	AT1G24267.1	Symbols: | Protein of unknown function (DUF1664) |chr1:8604451-8607241 REVERSE LENGTH=343	3.5	miR169-10
ppa002439m	AT1G06290.1	Symbols: ACX3, ATACX3 | acyl-CoA oxidase 3 | chr1:1922423-1926002FORWARD LENGTH=675	3.5	miR169-10	miR390-1	miR390-2
ppa014124m	-	-	3.5	miR5021-3	miR5021-5	miR5021-5	miR5021-5	miR5021-12	miR5021-1	miR5021-5	miR2919-1	miR5021-15	miR5021-12	miR5021-1
ppa005398m	AT5G67630.1	Symbols: | P-loop containing nucleoside triphosphate hydrolasessuperfamily protein | chr5:26967535-26969306 REVERSELENGTH=469	3.5	miR396-3
ppa012499m	-	-	3.5	miR5021-3	miR5021-4	miR5021-11	miR5021-12	miR5021-1	miR5021-5	miR5021-17	miR5021-12	miR5021-1
ppa000031m	AT5G44800.1	Symbols: CHR4, PKR1 | chromatin remodeling 4 |chr5:18083659-18092162 REVERSE LENGTH=2223	3.5	miR166-1
ppb010735m	-	-	3.5	miR5021-3	miR5021-5	miR5021-12	miR5021-13	miR5021-20	miR5021-1
ppa003008m	AT5G13000.1	Symbols: ATGSL12, gsl12 | glucan synthase-like 12 |chr5:4110445-4121202 REVERSE LENGTH=1955	3.5	miR168-1	miR168-2
ppa013258m	-	-	3.5	miR5021-3	miR2118-1	miR5021-12
ppa016293m	-	-	3.5	miR5021-2	miR5021-5	miR5021-11	miR5021-13	miR5021-10	miR5021-20	miR5021-1
ppa015476m	-	-	3.5	miR5021-2	miR5021-2	miR5021-3	miR5021-3	miR5021-4	miR5021-4	miR5021-5	miR5021-5	miR5021-10	miR5021-11	miR5021-12	miR5021-13	miR5021-10	miR5021-10	miR5021-17	miR5021-12	miR5021-20	miR5021-13
ppa014124m	-	-	3.5	miR5021-3	miR5021-5	miR5021-5	miR5021-5	miR5021-12	miR5021-1	miR5021-5	miR2919-1	miR5021-15	miR5021-12	miR5021-1
ppa014124m	-	-	3.5	miR5021-3	miR5021-5	miR5021-5	miR5021-5	miR5021-12	miR5021-1	miR5021-5	miR2919-1	miR5021-15	miR5021-12	miR5021-1
ppa006855m	AT4G21470.1	Symbols: ATFMN/FHY, FMN/FHY | riboflavin kinase/FMN hydrolase |chr4:11431284-11433197 FORWARD LENGTH=379	3.5	miR395-2
ppa024004m	AT4G15140.1	Symbols: | unknown protein; Has 26 Blast hits to 26 proteins in10 species: Archae - 0; Bacteria - 0; Metazoa - 0; Fungi- 0; Plants - 26; Viruses - 0; Other Eukaryotes - 0(source: NCBI BLink). | chr4:8639683-8640261 REVERSELENGTH=165	3.5	miR395-2
ppa001005m	AT1G07650.1	Symbols: | Leucine-rich repeat transmembrane protein kinase |chr1:2359817-2366423 REVERSE LENGTH=1014	3.5	miR390-1	miR390-2
ppa000741m	AT3G14840.2	Symbols: | Leucine-rich repeat transmembrane protein kinase |chr3:4988271-4993891 FORWARD LENGTH=1020	3.5	miR390-1	miR390-2
ppa000742m	AT3G14840.2	Symbols: | Leucine-rich repeat transmembrane protein kinase |chr3:4988271-4993891 FORWARD LENGTH=1020	3.5	miR390-1	miR390-2
ppa015476m	-	-	3.5	miR5021-2	miR5021-2	miR5021-3	miR5021-3	miR5021-4	miR5021-4	miR5021-5	miR5021-5	miR5021-10	miR5021-11	miR5021-12	miR5021-13	miR5021-10	miR5021-10	miR5021-17	miR5021-12	miR5021-20	miR5021-13
ppa001113m	AT1G77760.1	Symbols: NIA1, GNR1, NR1 | nitrate reductase 1 |chr1:29236005-29239367 REVERSE LENGTH=917	3.5	miR164-5
ppa016293m	-	-	3.5	miR5021-2	miR5021-5	miR5021-11	miR5021-13	miR5021-10	miR5021-20	miR5021-1
ppb010735m	-	-	3.5	miR5021-3	miR5021-5	miR5021-12	miR5021-13	miR5021-20	miR5021-1
ppa015476m	-	-	3.5	miR5021-2	miR5021-2	miR5021-3	miR5021-3	miR5021-4	miR5021-4	miR5021-5	miR5021-5	miR5021-10	miR5021-11	miR5021-12	miR5021-13	miR5021-10	miR5021-10	miR5021-17	miR5021-12	miR5021-20	miR5021-13
ppb010735m	-	-	3.5	miR5021-3	miR5021-5	miR5021-12	miR5021-13	miR5021-20	miR5021-1
ppb010735m	-	-	3.5	miR5021-3	miR5021-5	miR5021-12	miR5021-13	miR5021-20	miR5021-1
ppa023146m	AT2G13620.1	Symbols: ATCHX15, CHX15 | cation/hydrogen exchanger 15 |chr2:5678006-5680621 FORWARD LENGTH=821	3.5	miR5021-1	miR167-4
ppa018433m	AT1G19100.1	Symbols: | Histidine kinase-, DNA gyrase B-, and HSP90-like ATPasefamily protein | chr1:6595560-6601159 FORWARD LENGTH=663	3.5	miR396-1	miR396-2
ppa000682m	AT1G20980.1	Symbols: SPL14, FBR6, SPL1R2, ATSPL14 | squamosa promoter bindingprotein-like 14 | chr1:7325042-7328933 FORWARDLENGTH=1035	3.5	miR396-1	miR396-2
ppa003215m	AT4G32450.1	Symbols: | Pentatricopeptide repeat (PPR) superfamily protein |chr4:15661092-15662705 FORWARD LENGTH=537	3.5	miR396-1
ppa001074m	AT1G11720.1	Symbols: ATSS3, SS3 | starch synthase 3 | chr1:3952460-3956840FORWARD LENGTH=1042	3.5	miR396-3	miR167-4
ppa014184m	-	-	3.5	miR396-3
ppa022505m	AT1G08840.1	Symbols: emb2411 | DNA replication helicase, putative |chr1:2829579-2838369 REVERSE LENGTH=1296	3.5	miR396-3
ppa010465m	AT3G15150.1	Symbols: HPY2, MMS21, ATMMS21 | RING/U-box superfamily protein |chr3:5102210-5104082 REVERSE LENGTH=249	3.5	miR396-3
ppa021385m	AT1G02460.1	Symbols: | Pectin lyase-like superfamily protein |chr1:504897-507099 REVERSE LENGTH=491	3.5	miR396-3
ppa026236m	-	-	3.5	miR414-3
ppa014124m	-	-	3.5	miR5021-3	miR5021-5	miR5021-5	miR5021-5	miR5021-12	miR5021-1	miR5021-5	miR2919-1	miR5021-15	miR5021-12	miR5021-1
ppa026574m	AT4G16110.1	Symbols: ARR2, RR2 | response regulator 2 | chr4:9112979-9115785FORWARD LENGTH=664	3.5	miR535-1
ppa014921m	AT4G33495.1	Symbols: RPD1 | Ubiquitin carboxyl-terminal hydrolase familyprotein | chr4:16111349-16112578 REVERSE LENGTH=409	3.5	miR535-1
ppb010735m	-	-	3.5	miR5021-3	miR5021-5	miR5021-12	miR5021-13	miR5021-20	miR5021-1
ppa014124m	-	-	3.5	miR5021-3	miR5021-5	miR5021-5	miR5021-5	miR5021-12	miR5021-1	miR5021-5	miR2919-1	miR5021-15	miR5021-12	miR5021-1
ppa014124m	-	-	3.5	miR5021-3	miR5021-5	miR5021-5	miR5021-5	miR5021-12	miR5021-1	miR5021-5	miR2919-1	miR5021-15	miR5021-12	miR5021-1
ppa009328m	AT5G24090.1	Symbols: ATCHIA, CHIA | chitinase A | chr5:8143805-8145153REVERSE LENGTH=302	3.5	miR2628-1
ppa019790m	AT1G66930.1	Symbols: | Protein kinase superfamily protein |chr1:24970523-24973069 FORWARD LENGTH=674	3.5	miR156-8
ppa010336m	AT4G01200.1	Symbols: | Calcium-dependent lipid-binding (CaLB domain) familyprotein | chr4:506783-507535 REVERSE LENGTH=250	3.5	miR156-8
ppa004708m	AT4G29490.1	Symbols: | Metallopeptidase M24 family protein |chr4:14487943-14491321 FORWARD LENGTH=486	3.5	miR156-8
ppa014295m	-	-	3.5	miR156-8
ppa006677m	AT3G04600.1	Symbols: | Nucleotidylyl transferase superfamily protein |chr3:1243152-1245958 FORWARD LENGTH=402	3.5	miR156-8
ppa022613m	AT3G13780.1	Symbols: | SMAD/FHA domain-containing protein |chr3:4525108-4526214 FORWARD LENGTH=309	3.5	miR156-8
ppa016883m	AT2G43820.1	Symbols: GT, UGT74F2, ATSAGT1, SGT1, SAGT1 |UDP-glucosyltransferase 74F2 | chr2:18152279-18153715FORWARD LENGTH=449	3.5	miR156-8
ppa013063m	AT5G20180.1	Symbols: | Ribosomal protein L36 | chr5:6811312-6811910 FORWARDLENGTH=103	3.5	miR156-8
ppa006666m	AT3G04600.1	Symbols: | Nucleotidylyl transferase superfamily protein |chr3:1243152-1245958 FORWARD LENGTH=402	3.5	miR156-8
ppa007185m	AT5G03290.1	Symbols: IDH-V | isocitrate dehydrogenase V | chr5:794043-795939FORWARD LENGTH=374	3.5	miR156-8
ppa009076m	AT3G60800.1	Symbols: | DHHC-type zinc finger family protein |chr3:22467486-22469273 REVERSE LENGTH=307	3.5	miR156-8
ppa004585m	AT2G36360.1	Symbols: | Galactose oxidase/kelch repeat superfamily protein |chr2:15243461-15247523 REVERSE LENGTH=496	4	miR167-5	miR167-3	miR167-1	miR167-2
ppa008800m	AT2G40010.1	Symbols: | Ribosomal protein L10 family protein |chr2:16708578-16710448 REVERSE LENGTH=317	4	miR167-5	miR167-3	miR167-1	miR167-2
ppa022820m	AT5G49100.1	Symbols: | unknown protein; BEST Arabidopsis thaliana proteinmatch is: unknown protein (TAIR:AT3G06868.1); Has 30201Blast hits to 17322 proteins in 780 species: Archae - 12;Bacteria - 1396; Metazoa - 17338; Fungi - 3422; Plants -5037; Viruses - 0; Other Eukaryotes - 2996 (source: NCBIBLink). | chr5:19897700-19898890 REVERSE LENGTH=396	4	miR5021-2	miR5021-3	miR5021-5	miR5021-10	miR5021-12	miR5021-1	miR5021-13	miR5021-5	miR2919-1	miR5021-10	miR5021-20	miR5021-1	miR1088-1
ppa018964m	AT5G36930.1	Symbols: | Disease resistance protein (TIR-NBS-LRR class) family |chr5:14567771-14571907 REVERSE LENGTH=1188	4	miR5021-4	miR414-1	miR5021-5	miR5021-5	miR5021-5	miR2109-1	miR2109-2	miR172-6	miR172-7	miR5021-12	miR5021-1	miR5021-5	miR5021-15
ppa004242m	AT5G08260.1	Symbols: scpl35 | serine carboxypeptidase-like 35 |chr5:2657236-2661272 FORWARD LENGTH=480	4	miR5021-2	miR5021-3	miR5021-5	miR5021-5	miR5021-5	miR5021-10	miR5021-11	miR5021-12	miR5021-1	miR5021-1	miR5021-13	miR5021-5	miR5021-5	miR5021-10	miR5021-17	miR5021-17	miR5021-12	miR5021-20	miR5021-13
ppa012062m	AT1G64160.1	Symbols: | Disease resistance-responsive (dirigent-like protein)family protein | chr1:23814063-23814611 FORWARDLENGTH=182	4	miR5021-5	miR5021-10	miR5021-1	miR5021-5	miR5021-13
ppa025495m	AT4G11140.1	Symbols: CRF1 | cytokinin response factor 1 |chr4:6794930-6795793 REVERSE LENGTH=287	4	miR5021-2	miR5021-3	miR5021-4	miR5021-5	miR5021-5	miR5021-5	miR5021-10	miR5021-1	miR5021-1	miR5021-13	miR5021-5	miR5021-5	miR5021-10	miR5021-20	miR5021-13
ppa021293m	AT3G53470.1	Symbols: | unknown protein; FUNCTIONS IN: molecular_functionunknown; INVOLVED IN: biological_process unknown;LOCATED IN: chloroplast thylakoid membrane, chloroplast;EXPRESSED IN: 22 plant structures; EXPRESSED DURING: 13growth stages; Has 35 Blast hits to 35 proteins in 13species: Archae - 0; Bacteria - 0; Metazoa - 0; Fungi -0; Plants - 35; Viruses - 0; Other Eukaryotes - 0(source: NCBI BLink). …	4	miR5021-2	miR5021-5	miR5021-5	miR5021-5	miR5021-10	miR5021-1	miR5021-13	miR5021-5	miR5021-15	miR5021-10	miR5021-20	miR5021-13
ppa016494m	AT5G48050.1	Symbols: | CONTAINS InterPro DOMAIN/s: Retrotransposon gagprotein (InterPro:IPR005162); BEST Arabidopsis thalianaprotein match is: unknown protein (TAIR:AT1G34070.1);Has 1807 Blast hits to 1807 proteins in 277 species:Archae - 0; Bacteria - 0; Metazoa - 736; Fungi - 347;Plants - 385; Viruses - 0; Other Eukaryotes - 339(source: NCBI BLink). | chr5:19472661-19473770 REVERSELENGTH=369	4	miR5021-2	miR5021-5	miR5021-10	miR5021-12	miR5021-1	miR5021-5	miR5021-10
ppa004359m	AT1G03840.1	Symbols: MGP | C2H2 and C2HC zinc fingers superfamily protein |chr1:967596-970058 REVERSE LENGTH=506	4	miR414-1	miR414-2	miR5021-12	miR5021-1	miR5021-5
ppa005996m	AT4G32180.2	Symbols: ATPANK2, PANK2 | pantothenate kinase 2 |chr4:15538340-15543715 REVERSE LENGTH=783	4	miR5021-12	miR5021-1	miR5021-5	miR5021-13
ppa014311m	-	-	4	miR5021-2	miR5021-10	miR5021-1	miR5021-5	miR5021-10
ppa002400m	AT5G55830.1	Symbols: | Concanavalin A-like lectin protein kinase familyprotein | chr5:22594655-22596700 FORWARD LENGTH=681	4	miR5021-3	miR5021-5	miR5021-1	miR2275-1	miR5021-5	miR5021-15
ppa006014m	AT1G21920.1	Symbols: | Histone H3 K4-specific methyltransferase SET7/9 familyprotein | chr1:7704454-7705866 REVERSE LENGTH=417	4	miR5021-2	miR5021-4	miR5021-5	miR5021-5	miR5021-10	miR5021-1	miR5021-13	miR5021-5	miR5021-10	miR5021-11	miR5021-20	miR5021-13
ppa000640m	AT5G17680.1	Symbols: | disease resistance protein (TIR-NBS-LRR class),putative | chr5:5822999-5827153 FORWARD LENGTH=1294	4	miR5021-2	miR2118-1	miR2109-1	miR2109-2	miR5021-10	miR5021-12	miR5021-1	miR5021-5	miR5021-10	miR5021-13
ppa005315m	AT5G11520.1	Symbols: ASP3, YLS4 | aspartate aminotransferase 3 |chr5:3685257-3687721 REVERSE LENGTH=449	4	miR5021-3	miR5021-4	miR5021-5	miR5021-5	miR5021-5	miR5021-11	miR5021-12	miR5021-1	miR5021-13	miR5021-5	miR5021-17	miR5021-11	miR5021-20	miR5021-1	miR5021-13
ppa023798m	AT1G12700.1	Symbols: | ATP binding;nucleic acid binding;helicases |chr1:4323722-4326227 REVERSE LENGTH=735	4	miR5021-2	miR5021-4	miR5021-5	miR5021-5	miR5021-5	miR5021-10	miR5021-1	miR5021-5	miR5021-15	miR5021-10	miR5021-1
ppa004982m	AT1G32500.1	Symbols: ATNAP6, NAP6 | non-intrinsic ABC protein 6 |chr1:11750091-11751994 REVERSE LENGTH=475	4	miR5021-2	miR5021-5	miR5021-10	miR5021-12	miR5021-1	miR5021-5	miR162-1	miR5021-10	miR5021-1
ppa026766m	AT3G47570.1	Symbols: | Leucine-rich repeat protein kinase family protein |chr3:17527611-17530748 FORWARD LENGTH=1010	4	miR5021-2	miR5021-4	miR5021-10	miR5021-1	miR5021-5	miR5021-10	miR5021-11	miR5021-13
ppb001748m	AT1G45616.1	Symbols: AtRLP6, RLP6 | receptor like protein 6 |chr1:17183550-17186534 REVERSE LENGTH=994	4	miR5021-2	miR5021-10	miR5021-11	miR5021-1	miR5021-5	miR5021-10	miR5021-11	miR5021-12	miR5021-1
ppa011478m	AT5G51520.1	Symbols: | Plant invertase/pectin methylesterase inhibitorsuperfamily protein | chr5:20925980-20926594 FORWARDLENGTH=204	4	miR5021-2	miR5021-3	miR5021-4	miR5021-5	miR5021-5	miR5021-5	miR5021-5	miR5021-10	miR5021-1	miR5021-5	miR5021-15	miR5021-10	miR5021-1
ppa009730m	AT1G08530.1	Symbols: | unknown protein; FUNCTIONS IN: molecular_functionunknown; INVOLVED IN: biological_process unknown;LOCATED IN: chloroplast; BEST Arabidopsis thalianaprotein match is: unknown protein (TAIR:AT5G09995.2);Has 140 Blast hits to 140 proteins in 53 species: Archae- 0; Bacteria - 63; Metazoa - 0; Fungi - 0; Plants - 76;Viruses - 0; Other Eukaryotes - 1 (source: NCBI BLink).| chr1:2701252-27029…	4	miR5021-2	miR5021-5	miR5021-5	miR530-1	miR5021-10	miR5021-12	miR5021-1	miR5021-13	miR5021-5	miR5021-10	miR5021-20	miR530-2	miR5021-13
ppa018032m	AT3G07390.1	Symbols: AIR12 | auxin-responsive family protein |chr3:2365452-2366273 FORWARD LENGTH=273	4	miR5021-2	miR5021-3	miR5021-5	miR5021-11	miR5021-1	miR5021-13	miR5021-5	miR5021-10	miR5021-17	miR5021-20	miR5021-13
ppa020173m	AT3G26932.1	Symbols: DRB3 | dsRNA-binding protein 3 | chr3:9930460-9931714REVERSE LENGTH=359	4	miR5021-3	miR5021-5	miR5021-1	miR5021-5
ppa003384m	AT4G26900.1	Symbols: AT-HF, HISN4 | HIS HF | chr4:13515514-13519608 FORWARDLENGTH=592	4	miR5021-3	miR5021-10	miR5021-12	miR5021-1	miR5021-13	miR5021-5	miR2919-1	miR5021-20
ppa002224m	AT5G42120.1	Symbols: | Concanavalin A-like lectin protein kinase familyprotein | chr5:16833073-16835148 REVERSE LENGTH=691	4	miR5021-3	miR5021-5	miR5021-1	miR5021-5	miR5021-1
ppa023151m	AT3G07390.1	Symbols: AIR12 | auxin-responsive family protein |chr3:2365452-2366273 FORWARD LENGTH=273	4	miR5021-2	miR5021-3	miR5021-5	miR5021-5	miR5021-11	miR5021-1	miR5021-13	miR5021-5	miR5021-15	miR5021-10	miR5021-17	miR5021-20	miR5021-13
ppa017638m	AT3G53980.1	Symbols: | Bifunctional inhibitor/lipid-transfer protein/seedstorage 2S albumin superfamily protein |chr3:19987760-19988203 REVERSE LENGTH=114	4	miR5021-3	miR5021-5	miR5021-5	miR5021-5	miR5021-5	miR5021-12	miR5021-12	miR5021-1	miR5021-1	miR5021-5	miR5021-5	miR5021-15	miR5021-15
ppa023503m	AT5G36930.1	Symbols: | Disease resistance protein (TIR-NBS-LRR class) family |chr5:14567771-14571907 REVERSE LENGTH=1188	4	miR5021-4	miR5021-5	miR5021-5	miR5021-5	miR2109-1	miR2109-2	miR5021-12	miR5021-1	miR5021-5	miR5021-15
ppa001103m	AT5G11720.1	Symbols: | Glycosyl hydrolases family 31 protein |chr5:3776840-3780025 FORWARD LENGTH=902	4	miR5021-2	miR5021-3	miR395-1	miR5021-5	miR5021-5	miR5021-10	miR5021-12	miR5021-12	miR5021-1	miR5021-13	miR5021-5	miR5021-10	miR390-1	miR390-2	miR5021-20	miR5021-1	miR5021-13	miR156-8
ppa000501m	AT5G18360.1	Symbols: | Disease resistance protein (TIR-NBS-LRR class) family |chr5:6080049-6083027 REVERSE LENGTH=900	4	miR5021-5	miR2109-1	miR2109-2	miR5021-12	miR5021-1	miR5021-5
ppa026893m	AT1G57765.1	Symbols: | unknown protein; FUNCTIONS IN: molecular_functionunknown; INVOLVED IN: biological_process unknown;LOCATED IN: endomembrane system; BEST Arabidopsisthaliana protein match is: unknown protein(TAIR:AT1G09645.1); Has 68 Blast hits to 68 proteins in13 species: Archae - 0; Bacteria - 0; Metazoa - 0; Fungi- 0; Plants - 68; Viruses - 0; Other Eukaryotes - 0(source: NCBI BLink). | chr1:21393493…	4	miR5021-2	miR5021-5	miR5021-10	miR5021-12	miR5021-1	miR5021-13	miR5021-5	miR5021-10	miR5021-20
ppa005457m	AT1G28110.1	Symbols: SCPL45 | serine carboxypeptidase-like 45 |chr1:9804153-9806832 REVERSE LENGTH=461	4	miR5021-2	miR5021-5	miR5021-10	miR5021-12	miR5021-1	miR5021-5	miR5021-10	miR5021-1
ppa003506m	AT1G20510.1	Symbols: OPCL1 | OPC-8:0 CoA ligase1 | chr1:7103645-7105856 REVERSELENGTH=546	4	miR5021-2	miR5021-5	miR5021-10	miR5021-1	miR5021-5	miR5021-10
ppa007826m	AT5G06720.1	Symbols: ATPA2, PA2 | peroxidase 2 | chr5:2077567-2078857 REVERSELENGTH=335	4	miR5021-2	miR5021-5	miR5021-10	miR5021-12	miR5021-1	miR5021-5	miR5021-10	miR5021-1
ppa014999m	AT1G66930.1	Symbols: | Protein kinase superfamily protein |chr1:24970523-24973069 FORWARD LENGTH=674	4	miR5021-5	miR5021-1	miR5021-5	miR5021-13
ppa004735m	AT5G20590.1	Symbols: TBL5 | TRICHOME BIREFRINGENCE-LIKE 5 |chr5:6963517-6966006 FORWARD LENGTH=485	4	miR5021-2	miR5021-5	miR5021-10	miR5021-12	miR5021-1	miR5021-5	miR5021-10	miR5021-1
ppa021808m	AT5G17680.1	Symbols: | disease resistance protein (TIR-NBS-LRR class),putative | chr5:5822999-5827153 FORWARD LENGTH=1294	4	miR5021-2	miR2118-1	miR2109-1	miR2109-2	miR5021-10	miR5021-12	miR5021-1	miR5021-5	miR5021-10	miR5021-13
ppa005024m	AT5G53390.1	Symbols: | O-acyltransferase (WSD1-like) family protein |chr5:21656951-21659207 REVERSE LENGTH=486	4	miR5021-2	miR5021-3	miR5021-5	miR5021-5	miR5021-10	miR5021-1	miR5021-13	miR5021-5	miR5021-10	miR5021-20	miR5021-13
ppa001098m	AT5G11720.1	Symbols: | Glycosyl hydrolases family 31 protein |chr5:3776840-3780025 FORWARD LENGTH=902	4	miR5021-2	miR5021-3	miR5021-5	miR5021-10	miR5021-12	miR5021-1	miR5021-13	miR5021-5	miR5021-10	miR390-1	miR390-2	miR5021-20	miR5021-1	miR5021-13
ppa003488m	AT4G08500.1	Symbols: MEKK1, ATMEKK1, MAPKKK8, ARAKIN | MAPK/ERK kinase kinase 1| chr4:5404272-5407062 REVERSE LENGTH=608	4	miR5021-3	miR5021-5	miR5021-5	miR5021-12	miR5021-1	miR5021-13	miR5021-5	miR5021-20	miR5021-1	miR396-3
ppa021914m	ATMG01250.1	Symbols: ORF102 | RNA-directed DNA polymerase (reversetranscriptase) | chrM:310514-310882 FORWARD LENGTH=122	4	miR5021-5	miR5021-5	miR5021-5	miR5021-10	miR5021-11	miR5021-12	miR5021-1	miR5021-5	miR5021-17	miR5021-12	miR5021-1	miR5021-13
ppa026767m	AT1G63080.1	Symbols: | Pentatricopeptide repeat (PPR) superfamily protein |chr1:23388884-23390728 REVERSE LENGTH=614	4	miR5021-2	miR5021-4	miR5021-5	miR5021-5	miR5021-5	miR5021-10	miR5021-1	miR5021-5	miR5021-15	miR5021-10	miR5021-1
ppa019859m	AT5G02440.1	Symbols: | unknown protein; Has 71 Blast hits to 71 proteins in12 species: Archae - 0; Bacteria - 0; Metazoa - 0; Fungi- 0; Plants - 71; Viruses - 0; Other Eukaryotes - 0(source: NCBI BLink). | chr5:531066-532725 FORWARDLENGTH=176	4	miR5021-2	miR5021-5	miR5021-10	miR5021-1	miR5021-5	miR5021-10	miR5021-13
ppa009503m	AT2G15290.1	Symbols: ATTIC21, TIC21, CIA5, PIC1 | translocon at innermembrane of chloroplasts 21 | chr2:6642512-6644011REVERSE LENGTH=296	4	miR5021-2	miR5021-3	miR5021-5	miR5021-5	miR159-4	miR5021-10	miR5021-11	miR5021-1	miR5021-13	miR5021-5	miR5021-10	miR5021-17	miR5021-12	miR5021-20	miR5021-13
ppa023271m	AT4G16860.1	Symbols: RPP4 | Disease resistance protein (TIR-NBS-LRR class)family | chr4:9488584-9495700 REVERSE LENGTH=1147	4	miR530-1	miR2109-1	miR2109-2	miR530-2
ppa014887m	AT5G36930.1	Symbols: | Disease resistance protein (TIR-NBS-LRR class) family |chr5:14567771-14571907 REVERSE LENGTH=1188	4	miR2109-1	miR2109-2	miR2919-1
ppa025692m	AT5G17680.1	Symbols: | disease resistance protein (TIR-NBS-LRR class),putative | chr5:5822999-5827153 FORWARD LENGTH=1294	4	miR2109-1	miR2109-2
ppa019676m	AT5G17680.1	Symbols: | disease resistance protein (TIR-NBS-LRR class),putative | chr5:5822999-5827153 FORWARD LENGTH=1294	4	miR2109-1	miR2109-2
ppa026065m	AT5G17680.1	Symbols: | disease resistance protein (TIR-NBS-LRR class),putative | chr5:5822999-5827153 FORWARD LENGTH=1294	4	miR2118-1	miR2109-1	miR2109-2
ppa000268m	AT1G27170.1	Symbols: | transmembrane receptors;ATP binding |chr1:9434718-9439219 FORWARD LENGTH=1384	4	miR395-3	miR395-4	miR395-5	miR395-6	miR395-1	miR395-7	miR2109-1	miR2109-2	miR395-2
ppa026101m	AT5G17680.1	Symbols: | disease resistance protein (TIR-NBS-LRR class),putative | chr5:5822999-5827153 FORWARD LENGTH=1294	4	miR5021-4	miR414-1	miR414-2	miR414-2	miR5021-11	miR5021-13	miR396-3
ppa000489m	AT5G17680.1	Symbols: | disease resistance protein (TIR-NBS-LRR class),putative | chr5:5822999-5827153 FORWARD LENGTH=1294	4	miR5021-2	miR5021-3	miR5021-4	miR5021-5	miR5021-5	miR5021-5	miR2109-1	miR2109-2	miR5021-10	miR172-6	miR172-6	miR172-7	miR172-7	miR5021-11	miR5021-12	miR5021-13	miR5021-10	miR5021-17	miR5021-11	miR5021-12	miR5021-20	miR5021-1	miR172-2	miR5021-13
ppa012992m	-	-	4	miR414-1	miR414-1	miR414-1	miR414-2	miR414-2	miR414-2	miR414-3	miR414-3	miR414-3
ppa000259m	AT3G45830.1	Symbols: | unknown protein; FUNCTIONS IN: molecular_functionunknown; INVOLVED IN: biological_process unknown; LOCATEDIN: cellular_component unknown; EXPRESSED IN: 24 plantstructures; EXPRESSED DURING: 15 growth stages; BESTArabidopsis thaliana protein match is: unknown protein(TAIR:AT1G02290.1); Has 499 Blast hits to 438 proteins in100 species: Archae - 0; Bacteria - 7; Metazoa - 236;Fungi - 15; …	4	miR414-1	miR414-3
ppa007222m	AT1G25550.1	Symbols: | myb-like transcription factor family protein |chr1:8976644-8977942 FORWARD LENGTH=344	4	miR414-1
ppa026967m	AT1G76710.1	Symbols: SDG26 | SET domain group 26 | chr1:28789887-28792371REVERSE LENGTH=492	4	miR414-1
ppa023941m	AT3G26120.1	Symbols: TEL1 | terminal EAR1-like 1 | chr3:9546398-9549186 FORWARDLENGTH=615	4	miR414-1	miR414-2	miR477-1
ppa000850m	AT2G04270.1	Symbols: RNEE/G | RNAse E/G-like | chr2:1474961-1480014 FORWARDLENGTH=996	4	miR414-1
ppa007560m	AT5G11270.1	Symbols: OCP3 | overexpressor of cationic peroxidase 3 |chr5:3595557-3597076 REVERSE LENGTH=354	4	miR414-1	miR414-1	miR414-2	miR414-2	miR414-2	miR414-3	miR414-3	miR414-3	miR414-3
ppa011678m	AT3G12390.1	Symbols: | Nascent polypeptide-associated complex (NAC), alphasubunit family protein | chr3:3942344-3943595 FORWARDLENGTH=203	4	miR414-1	miR414-1
ppb019765m	AT1G22110.1	Symbols: | structural constituent of ribosome |chr1:7801625-7802473 REVERSE LENGTH=282	4	miR414-1	miR414-1	miR5021-5	miR5021-5	miR414-2	miR414-3	miR5021-15
ppa009690m	AT4G00752.1	Symbols: | UBX domain-containing protein | chr4:317771-320793REVERSE LENGTH=469	4	miR414-1
ppa013634m	AT5G67490.1	Symbols: | unknown protein; CONTAINS InterPro DOMAIN/s: Proteinof unknown function DUF1674 (InterPro:IPR012875); Has30201 Blast hits to 17322 proteins in 780 species:Archae - 12; Bacteria - 1396; Metazoa - 17338; Fungi -3422; Plants - 5037; Viruses - 0; Other Eukaryotes -2996 (source: NCBI BLink). | chr5:26934368-26934694REVERSE LENGTH=108	4	miR414-1	miR414-2	miR414-3
ppa000098m	AT4G33240.2	Symbols: FAB1A | 1-phosphatidylinositol-4-phosphate 5-kinases;zincion binding;1-phosphatidylinositol-3-phosphate 5-kinases| chr4:16029504-16037278 REVERSE LENGTH=1756	4	miR414-1	miR414-3	miR414-3
ppa016007m	AT3G42800.1	Symbols: | unknown protein; BEST Arabidopsis thaliana proteinmatch is: unknown protein (TAIR:AT1G54200.1); Has 853Blast hits to 340 proteins in 98 species: Archae - 0;Bacteria - 94; Metazoa - 145; Fungi - 62; Plants - 95;Viruses - 0; Other Eukaryotes - 457 (source: NCBI BLink).| chr3:14905837-14906862 FORWARD LENGTH=341	4	miR5021-2	miR5021-3	miR414-1	miR5021-5	miR5021-5	miR5021-10	miR5021-15	miR5021-10	miR5021-12	miR5021-1
ppa000176m	AT3G28030.1	Symbols: UVH3, UVR1 | 5'-3' exonuclease family protein |chr3:10424321-10431178 FORWARD LENGTH=1479	4	miR414-1	miR414-1	miR414-2
ppa007977m	AT5G49710.3	Symbols: | unknown protein; BEST Arabidopsis thaliana proteinmatch is: unknown protein (TAIR:AT4G24590.1); Has 35333Blast hits to 34131 proteins in 2444 species: Archae -798; Bacteria - 22429; Metazoa - 974; Fungi - 991; Plants- 531; Viruses - 0; Other Eukaryotes - 9610 (source: NCBIBLink). | chr5:20195561-20197188 FORWARD LENGTH=235	4	miR414-1	miR414-2	miR2111-1	miR2111-2
ppa008016m	AT5G49710.3	Symbols: | unknown protein; BEST Arabidopsis thaliana proteinmatch is: unknown protein (TAIR:AT4G24590.1); Has 35333Blast hits to 34131 proteins in 2444 species: Archae -798; Bacteria - 22429; Metazoa - 974; Fungi - 991; Plants- 531; Viruses - 0; Other Eukaryotes - 9610 (source: NCBIBLink). | chr5:20195561-20197188 FORWARD LENGTH=235	4	miR414-1	miR414-2	miR2111-1	miR2111-2
ppa005068m	AT1G12680.1	Symbols: PEPKR2 | phosphoenolpyruvate carboxylase-related kinase 2| chr1:4320123-4322269 REVERSE LENGTH=470	4	miR414-1
ppa005077m	AT1G12680.1	Symbols: PEPKR2 | phosphoenolpyruvate carboxylase-related kinase 2| chr1:4320123-4322269 REVERSE LENGTH=470	4	miR414-1
ppa006812m	AT2G03500.1	Symbols: | Homeodomain-like superfamily protein |chr2:1059926-1062259 FORWARD LENGTH=432	4	miR414-1	miR414-3
ppa001071m	AT2G17410.2	Symbols: | ARID/BRIGHT DNA-binding domain-containing protein |chr2:7559869-7563474 FORWARD LENGTH=780	4	miR414-1	miR172-6	miR172-7
ppa012481m	AT1G56200.1	Symbols: emb1303 | embryo defective 1303 | chr1:21030852-21031886FORWARD LENGTH=154	4	miR414-1	miR414-2
ppa000349m	AT1G05910.1	Symbols: | cell division cycle protein 48-related / CDC48-related| chr1:1790796-1796503 FORWARD LENGTH=1210	4	miR414-1	miR414-1	miR414-2	miR414-2
ppa001319m	AT5G21160.2	Symbols: | LA RNA-binding protein | chr5:7198817-7203879 REVERSELENGTH=832	4	miR414-1	miR414-3
ppa008185m	AT3G57670.1	Symbols: NTT, WIP2 | C2H2-type zinc finger family protein |chr3:21370936-21373121 FORWARD LENGTH=383	4	miR414-1	miR414-2
ppa005410m	AT2G05210.2	Symbols: AtPOT1a | Nucleic acid-binding, OB-fold-like protein |chr2:1891814-1894196 FORWARD LENGTH=467	4	miR414-1
ppa000102m	AT3G14270.1	Symbols: FAB1B | phosphatidylinositol-4-phosphate 5-kinase familyprotein | chr3:4754624-4761185 FORWARD LENGTH=1791	4	miR414-1	miR414-3
ppa001023m	AT3G01810.1	Symbols: | FUNCTIONS IN: molecular_function unknown; INVOLVED IN:biological_process unknown; LOCATED IN: plasma membrane;EXPRESSED IN: 21 plant structures; EXPRESSED DURING: 13growth stages; BEST Arabidopsis thaliana protein matchis: nucleolar protein gar2-related (TAIR:AT2G42320.2);Has 1327 Blast hits to 470 proteins in 132 species:Archae - 2; Bacteria - 131; Metazoa - 139; Fungi - 114;Plants - …	4	miR414-1	miR414-1	miR414-2
ppa022212m	AT4G38180.1	Symbols: FRS5 | FAR1-related sequence 5 | chr4:17906702-17909404REVERSE LENGTH=788	4	miR414-1	miR414-2
ppa024339m	AT1G64260.1	Symbols: | MuDR family transposase | chr1:23847756-23849915FORWARD LENGTH=719	4	miR414-1	miR414-3
ppa025643m	AT2G33400.1	Symbols: | unknown protein; BEST Arabidopsis thaliana proteinmatch is: unknown protein (TAIR:AT1G04030.1); Has 3875Blast hits to 2949 proteins in 323 species: Archae - 6;Bacteria - 281; Metazoa - 960; Fungi - 593; Plants -281; Viruses - 98; Other Eukaryotes - 1656 (source: NCBIBLink). | chr2:14153331-14154401 REVERSE LENGTH=272	4	miR414-1
ppa019042m	AT1G18265.1	Symbols: | Protein of unknown function, DUF593 |chr1:6282338-6283180 REVERSE LENGTH=280	4	miR414-1	miR414-1	miR414-2
ppa007335m	AT1G55530.1	Symbols: | RING/U-box superfamily protein |chr1:20729472-20730527 REVERSE LENGTH=351	4	miR414-1	miR414-2
ppa001245m	AT3G06670.1	Symbols: | binding | chr3:2105908-2113136 REVERSE LENGTH=865	4	miR414-1
ppa005899m	AT1G36730.1	Symbols: | Translation initiation factor IF2/IF5 |chr1:13898706-13900025 REVERSE LENGTH=439	4	miR414-1	miR156-8
ppa019752m	AT4G24150.1	Symbols: AtGRF8, GRF8 | growth-regulating factor 8 |chr4:12535972-12539387 FORWARD LENGTH=493	4	miR414-1	miR396-1	miR396-2
ppa000459m	AT5G25520.2	Symbols: | SPOC domain / Transcription elongation factor S-IIprotein | chr5:8885550-8889484 FORWARD LENGTH=997	4	miR414-1	miR414-2
ppa018757m	AT5G54300.1	Symbols: | Protein of unknown function (DUF761) |chr5:22054270-22055342 REVERSE LENGTH=326	4	miR414-1	miR3629-1	miR3629-2	miR5021-13
ppa004933m	AT5G15080.1	Symbols: | Protein kinase superfamily protein |chr5:4886414-4888555 FORWARD LENGTH=493	4	miR414-1
ppa007328m	AT2G19480.2	Symbols: NFA02, NFA2, NAP1;2 | nucleosome assembly protein 1;2 |chr2:8438601-8441040 FORWARD LENGTH=373	4	miR414-1	miR414-2	miR414-3	miR414-3
ppa007485m	AT2G19480.3	Symbols: NAP1;2 | nucleosome assembly protein 1;2 |chr2:8438601-8441040 FORWARD LENGTH=372	4	miR414-1	miR414-2	miR414-3	miR414-3
ppa004167m	AT5G47810.1	Symbols: PFK2 | phosphofructokinase 2 | chr5:19356569-19357989REVERSE LENGTH=444	4	miR414-1	miR414-3	miR473-1	miR477-1
ppa000473m	AT3G03050.1	Symbols: CSLD3, KJK, ATCSLD3 | cellulose synthase-like D3 |chr3:687873-691629 FORWARD LENGTH=1145	4	miR414-1	miR414-2	miR414-3	miR535-1
ppa012424m	AT3G51880.3	Symbols: HMGB1, NFD1 | high mobility group B1 |chr3:19247241-19248491 REVERSE LENGTH=178	4	miR414-1	miR414-2
ppa025266m	AT5G62990.1	Symbols: emb1692 | Ubiquitin carboxyl-terminal hydrolase familyprotein | chr5:25277828-25279312 FORWARD LENGTH=494	4	miR414-1	miR2109-1	miR2109-2	miR414-2
ppa003586m	AT4G22285.1	Symbols: | Ubiquitin C-terminal hydrolases superfamily protein |chr4:11779063-11781898 REVERSE LENGTH=541	4	miR414-1	miR156-9	miR414-3	miR156-10	miR157-2	miR156-7	miR156-11	miR156-4	miR156-5
ppa008070m	AT5G65330.1	Symbols: AGL78 | AGAMOUS-like 78 | chr5:26110326-26111351 FORWARDLENGTH=341	4	miR414-1	miR414-2	miR414-3
ppa003060m	AT4G36280.1	Symbols: | Histidine kinase-, DNA gyrase B-, and HSP90-like ATPasefamily protein | chr4:17165513-17169277 REVERSELENGTH=626	4	miR414-1	miR414-2	miR172-6	miR172-7	miR172-2
ppa011793m	AT5G40690.1	Symbols: | CONTAINS InterPro DOMAIN/s: EF-Hand 1,calcium-binding site (InterPro:IPR018247); BESTArabidopsis thaliana protein match is: unknown protein(TAIR:AT2G41730.1); Has 1807 Blast hits to 1807 proteinsin 277 species: Archae - 0; Bacteria - 0; Metazoa - 736;Fungi - 347; Plants - 385; Viruses - 0; Other Eukaryotes- 339 (source: NCBI BLink). | chr5:16290770-16291402FORWARD LENGTH=210	4	miR414-1	miR414-3
ppa000080m	AT4G38600.1	Symbols: KAK, UPL3 | HEAT repeat ;HECT-domain(ubiquitin-transferase) | chr4:18041503-18049292 REVERSELENGTH=1888	4	miR414-1	miR5021-5	miR156-6	miR5021-13	miR157-2	miR156-7	miR5021-20	miR535-1
ppa004168m	AT4G01037.1	Symbols: WTF1, AtWTF1 | Ubiquitin carboxyl-terminal hydrolasefamily protein | chr4:451444-453030 REVERSE LENGTH=528	4	miR414-1	miR414-3
ppa007024m	AT5G65330.1	Symbols: AGL78 | AGAMOUS-like 78 | chr5:26110326-26111351 FORWARDLENGTH=341	4	miR414-1	miR414-2	miR414-3
ppa006992m	AT1G07480.1	Symbols: | Transcription factor IIA, alpha/beta subunit |chr1:2296706-2299215 REVERSE LENGTH=375	4	miR414-1
ppa011807m	AT3G02220.1	Symbols: | unknown protein; CONTAINS InterPro DOMAIN/s: Proteinof unknown function DUF2039 (InterPro:IPR019351); Has215 Blast hits to 215 proteins in 94 species: Archae -2; Bacteria - 2; Metazoa - 125; Fungi - 4; Plants - 38;Viruses - 0; Other Eukaryotes - 44 (source: NCBI BLink).| chr3:412210-413536 REVERSE LENGTH=227	4	miR414-1	miR414-1	miR414-2	miR414-3
ppa007941m	AT5G09330.3	Symbols: anac082, VNI1, NAC082 | NAC domain containing protein 82 |chr5:2892623-2894708 REVERSE LENGTH=489	4	miR169-1	miR169-2	miR169-6	miR169-3	miR169-4	miR169-5	miR169-7	miR169-11	miR169-8	miR169-9
ppa008065m	AT3G17860.2	Symbols: JAZ3, JAI3, TIFY6B | jasmonate-zim-domain protein 3 |chr3:6121083-6122691 FORWARD LENGTH=339	4	miR169-1	miR169-2	miR169-6	miR169-3	miR169-4	miR169-5	miR169-7	miR169-11	miR169-8	miR169-9
ppa006028m	AT5G64060.1	Symbols: anac103, NAC103 | NAC domain containing protein 103 |chr5:25633818-25635152 REVERSE LENGTH=356	4	miR169-1	miR169-2	miR169-6	miR169-3	miR169-4	miR169-5	miR169-7	miR169-11	miR169-8	miR169-9
ppa001203m	AT3G16290.1	Symbols: EMB2083 | AAA-type ATPase family protein |chr3:5521187-5524995 REVERSE LENGTH=876	4	miR5021-2	miR5021-10	miR1446-1	miR5021-10	miR396-1
ppa019099m	AT1G69640.1	Symbols: SBH1 | sphingoid base hydroxylase 1 |chr1:26193933-26195466 REVERSE LENGTH=260	4	miR5021-2	miR5021-3	miR5021-5	miR5021-10	miR5021-12	miR5021-13	miR5021-10	miR5021-20	miR5021-1
ppa002456m	AT2G43990.1	Symbols: | unknown protein; FUNCTIONS IN: molecular_functionunknown; INVOLVED IN: biological_process unknown; LOCATEDIN: chloroplast; EXPRESSED IN: 9 plant structures;EXPRESSED DURING: 6 growth stages; Has 1419 Blast hits to494 proteins in 144 species: Archae - 0; Bacteria - 300;Metazoa - 246; Fungi - 102; Plants - 31; Viruses - 2;Other Eukaryotes - 738 (source: NCBI BLink). |chr2:18211974-182138…	4	miR5021-2	miR5021-3	miR5021-5	miR5021-10	miR5021-10	miR5021-1	miR5021-13
ppa012245m	AT5G23550.1	Symbols: | Got1/Sft2-like vescicle transport protein family |chr5:7939914-7941479 REVERSE LENGTH=175	4	miR5021-2	miR5021-3	miR5021-10	miR5021-10
ppa019079m	AT3G16290.1	Symbols: EMB2083 | AAA-type ATPase family protein |chr3:5521187-5524995 REVERSE LENGTH=876	4	miR5021-2	miR5021-10	miR1446-1	miR5021-10	miR396-1
ppa020554m	AT3G06430.1	Symbols: EMB2750 | Tetratricopeptide repeat (TPR)-like superfamilyprotein | chr3:1956658-1958240 REVERSE LENGTH=486	4	miR5021-2	miR5021-5	miR5021-10	miR396-1	miR396-2
ppa019498m	AT1G71960.1	Symbols: ABCG25, ATABCG25 | ATP-binding casette family G25 |chr1:27082587-27088163 REVERSE LENGTH=662	4	miR5021-2	miR5021-5	miR5021-5	miR5021-15	miR5021-10
ppa006380m	AT1G71990.1	Symbols: FUT13, ATFUT13, FUCTC, FT4-M, ATFT4 | fucosyltransferase13 | chr1:27100345-27102097 FORWARD LENGTH=401	4	miR5021-2	miR5021-3	miR5021-4	miR5021-5	miR5021-10	miR5021-12	miR5021-10	miR5021-1	miR5021-13
ppa025178m	AT1G05805.1	Symbols: | basic helix-loop-helix (bHLH) DNA-binding superfamilyprotein | chr1:1744843-1747427 FORWARD LENGTH=362	4	miR5021-2	miR5021-10	miR5021-11	miR5021-10
ppa014594m	AT1G26470.1	Symbols: | FUNCTIONS IN: molecular_function unknown; INVOLVEDIN: regulation of transcription; LOCATED IN: nucleus,H4/H2A histone acetyltransferase complex; EXPRESSED IN:23 plant structures; EXPRESSED DURING: 15 growth stages;CONTAINS InterPro DOMAIN/s: CT20 (InterPro:IPR012423);Has 60 Blast hits to 60 proteins in 27 species: Archae -0; Bacteria - 0; Metazoa - 26; Fungi - 2; Plants - 30;Viruses - …	4	miR5021-2	miR5021-3	miR5021-10	miR5021-10
ppa011598m	AT5G50200.2	Symbols: WR3 | nitrate transmembrane transporters |chr5:20436612-20437535 FORWARD LENGTH=210	4	miR5021-2	miR5021-3	miR5021-4	miR5021-5	miR5021-12	miR5021-10	miR5021-12
ppa026957m	AT5G53110.1	Symbols: | RING/U-box superfamily protein | chr5:21529022-21533008FORWARD LENGTH=382	4	miR5021-2	miR5021-10	miR5021-11	miR5021-10
ppa001942m	AT5G04130.1	Symbols: GYRB2 | DNA GYRASE B2 | chr5:1122084-1128031 REVERSELENGTH=732	4	miR5021-2	miR5021-3	miR5021-10
ppa018265m	AT5G53110.1	Symbols: | RING/U-box superfamily protein | chr5:21529022-21533008FORWARD LENGTH=382	4	miR5021-2	miR5021-10	miR5021-11	miR5021-10
ppa024657m	AT4G38040.1	Symbols: | Exostosin family protein | chr4:17867501-17869131FORWARD LENGTH=425	4	miR5021-2	miR5021-3	miR5021-4	miR5021-5	miR5021-10
ppa003850m	AT1G72330.1	Symbols: ALAAT2 | alanine aminotransferase 2 |chr1:27233637-27236571 FORWARD LENGTH=540	4	miR5021-2	miR5021-10	miR5021-12
ppa009922m	AT2G15890.1	Symbols: MEE14 | maternal effect embryo arrest 14 |chr2:6921196-6921978 REVERSE LENGTH=203	4	miR5021-2	miR5021-10	miR5021-10	miR5021-1
ppa004439m	AT5G26340.1	Symbols: MSS1, STP13, ATSTP13 | Major facilitator superfamilyprotein | chr5:9243851-9246994 REVERSE LENGTH=526	4	miR5021-2	miR5021-3	miR5021-4	miR5021-5	miR530-1	miR5021-10	miR5021-10	miR530-2
ppa026401m	AT3G55100.1	Symbols: | ABC-2 type transporter family protein |chr3:20420352-20422340 REVERSE LENGTH=662	4	miR5021-2	miR5021-5	miR5021-10	miR5021-10	miR5021-12
ppa002004m	AT2G45620.1	Symbols: | Nucleotidyltransferase family protein |chr2:18792943-18795750 FORWARD LENGTH=764	4	miR5021-2	miR5021-3	miR5021-4	miR5021-5	miR5021-5	miR5021-5	miR5021-10	miR5021-12	miR5021-13	miR5021-15	miR5021-10	miR5021-11	miR5021-20	miR5021-13
ppa022895m	-	-	4	miR5021-2	miR5021-4	miR5021-5	miR5021-5	miR5021-10	miR5021-15	miR5021-10	miR5021-11
ppa004257m	AT1G11870.1	Symbols: ATSRS, OVA7, SRS | Seryl-tRNA synthetase |chr1:4003895-4006556 FORWARD LENGTH=512	4	miR5021-2	miR5021-4	miR5021-5	miR166-1	miR5021-10
ppa003070m	AT3G62980.1	Symbols: TIR1 | F-box/RNI-like superfamily protein |chr3:23273479-23276181 REVERSE LENGTH=594	4	miR5021-2	miR5021-3	miR5021-10
ppa002208m	AT5G66850.1	Symbols: MAPKKK5 | mitogen-activated protein kinase kinase kinase 5| chr5:26695965-26699159 REVERSE LENGTH=716	4	miR5021-2	miR5021-3	miR5021-4	miR5021-4	miR5021-5	miR5021-5	miR5021-10	miR5021-10	miR5021-11	miR5021-1
ppa022895m	-	-	4	miR5021-2	miR5021-4	miR5021-5	miR5021-5	miR5021-10	miR5021-15	miR5021-10	miR5021-11
ppa018539m	AT2G37710.1	Symbols: RLK | receptor lectin kinase | chr2:15814934-15816961REVERSE LENGTH=675	4	miR5021-3
ppa018489m	AT4G29090.1	Symbols: | Ribonuclease H-like superfamily protein |chr4:14333528-14335255 FORWARD LENGTH=575	4	miR5021-3	miR2919-1	miR5021-12
ppa012761m	AT2G22880.1	Symbols: | VQ motif-containing protein | chr2:9741119-9741463REVERSE LENGTH=114	4	miR5021-3	miR5021-12	miR5021-1	miR5021-13
ppa017015m	AT3G25700.1	Symbols: | Eukaryotic aspartyl protease family protein |chr3:9358937-9360295 FORWARD LENGTH=452	4	miR5021-3	miR5021-4	miR5021-13
ppa023113m	AT4G29090.1	Symbols: | Ribonuclease H-like superfamily protein |chr4:14333528-14335255 FORWARD LENGTH=575	4	miR5021-3	miR2919-1	miR5021-12
ppa013990m	AT4G10270.1	Symbols: | Wound-responsive family protein |chr4:6374805-6375077 FORWARD LENGTH=90	4	miR5021-3	miR5021-4	miR5021-5	miR5021-5
ppa017605m	AT3G42180.1	Symbols: | Exostosin family protein | chr3:14324300-14328644REVERSE LENGTH=470	4	miR5021-3	miR5021-4	miR5021-5	miR5021-5	miR5021-5	miR5021-5	miR5021-11	miR5021-15	miR5021-17	miR5021-1	miR5021-13
ppa017084m	AT2G34060.1	Symbols: | Peroxidase superfamily protein | chr2:14384914-14386530FORWARD LENGTH=346	4	miR5021-3	miR5021-5	miR5021-5	miR5021-11	miR5021-12	miR5021-13	miR5021-17	miR5021-20	miR5021-13
ppa021048m	AT1G11310.1	Symbols: MLO2, ATMLO2, PMR2 | Seven transmembrane MLO familyprotein | chr1:3800899-3803870 REVERSE LENGTH=573	4	miR5021-3
ppa024899m	AT2G14900.1	Symbols: | Gibberellin-regulated family protein |chr2:6404210-6405043 FORWARD LENGTH=108	4	miR5021-3	miR5021-5	miR5021-5	miR5021-5	miR5021-11	miR5021-12	miR5021-15	miR5021-1
ppa016461m	AT1G49010.1	Symbols: | Duplicated homeodomain-like superfamily protein |chr1:18132714-18133778 FORWARD LENGTH=314	4	miR5021-3	miR5021-4	miR5021-5	miR5021-5	miR5021-12	miR5021-15
ppa018324m	AT5G55950.1	Symbols: | Nucleotide/sugar transporter family protein |chr5:22658411-22660253 REVERSE LENGTH=398	4	miR5021-3	miR5021-12	miR5021-1
ppa002571m	AT1G76550.1	Symbols: | Phosphofructokinase family protein |chr1:28722900-28726929 REVERSE LENGTH=617	4	miR5021-3	miR156-6
ppa019175m	AT4G10270.1	Symbols: | Wound-responsive family protein |chr4:6374805-6375077 FORWARD LENGTH=90	4	miR5021-3	miR5021-4	miR5021-5	miR5021-5	miR5021-12	miR5021-12	miR167-3	miR167-1	miR167-2
ppa006075m	AT1G67820.1	Symbols: | Protein phosphatase 2C family protein |chr1:25429882-25431484 FORWARD LENGTH=445	4	miR5021-3
ppa020037m	AT3G15355.1	Symbols: UBC25, PFU1 | ubiquitin-conjugating enzyme 25 |chr3:5183858-5186669 FORWARD LENGTH=609	4	miR5021-3	miR5021-4
ppa012499m	-	-	4	miR5021-3	miR5021-4	miR5021-11	miR5021-12	miR5021-1	miR5021-5	miR5021-17	miR5021-12	miR5021-1
ppa003910m	AT4G17230.1	Symbols: SCL13 | SCARECROW-like 13 | chr4:9661218-9662807 REVERSELENGTH=529	4	miR1511-1
ppa006961m	AT1G08280.1	Symbols: | Glycosyltransferase family 29 (sialyltransferase)family protein | chr1:2608408-2609604 FORWARD LENGTH=398	4	miR1511-1
ppa007345m	AT2G01410.1	Symbols: | NHL domain-containing protein | chr2:175209-176372REVERSE LENGTH=387	4	miR395-1	miR2919-1	miR395-2
ppa013876m	AT5G65495.1	Symbols: | unknown protein; Has 9 Blast hits to 9 proteins in 5species: Archae - 0; Bacteria - 0; Metazoa - 0; Fungi -0; Plants - 9; Viruses - 0; Other Eukaryotes - 0(source: NCBI BLink). | chr5:26180507-26180791 FORWARDLENGTH=94	4	miR2919-1
ppa018626m	AT1G73880.1	Symbols: UGT89B1 | UDP-glucosyl transferase 89B1 |chr1:27785143-27786564 FORWARD LENGTH=473	4	miR2118-1	miR390-1	miR390-2
ppa003022m	AT3G60850.1	Symbols: | unknown protein; FUNCTIONS IN: molecular_functionunknown; INVOLVED IN: biological_process unknown; LOCATEDIN: cellular_component unknown; EXPRESSED IN: 22 plantstructures; EXPRESSED DURING: 11 growth stages; Has 42Blast hits to 42 proteins in 12 species: Archae - 0;Bacteria - 0; Metazoa - 4; Fungi - 0; Plants - 37;Viruses - 0; Other Eukaryotes - 1 (source: NCBI BLink). |chr3:22482053-2…	4	miR172-6	miR172-7	miR2919-1	miR172-2
ppa001520m	AT5G02830.1	Symbols: | Tetratricopeptide repeat (TPR)-like superfamily protein| chr5:644458-648421 REVERSE LENGTH=852	4	miR5021-5	miR5021-5	miR5021-5	miR5021-15	miR1030-1	miR2275-3
ppa004937m	AT2G39980.1	Symbols: | HXXXD-type acyl-transferase family protein |chr2:16688437-16689885 REVERSE LENGTH=482	4	miR414-2
ppa025212m	AT2G27770.1	Symbols: | Plant protein of unknown function (DUF868) |chr2:11833089-11834051 REVERSE LENGTH=320	4	miR2919-1	miR2919-1	miR2919-1
ppa002631m	AT5G63200.1	Symbols: | tetratricopeptide repeat (TPR)-containing protein |chr5:25349043-25352899 FORWARD LENGTH=649	4	miR172-6	miR172-7	miR2919-1	miR172-2	miR1030-1
ppa003622m	AT2G01480.1	Symbols: | O-fucosyltransferase family protein |chr2:216980-220341 FORWARD LENGTH=567	4	miR2919-1
ppa003491m	AT5G19280.1	Symbols: KAPP, RAG1 | kinase associated protein phosphatase |chr5:6488450-6493182 FORWARD LENGTH=581	4	miR5021-4	miR5021-11	miR156-8
ppb025250m	AT4G29090.1	Symbols: | Ribonuclease H-like superfamily protein |chr4:14333528-14335255 FORWARD LENGTH=575	4	miR5021-4
ppa004313m	AT2G43980.1	Symbols: AtITPK4, ITPK4 | inositol 1,3,4-trisphosphate 5/6-kinase 4| chr2:18208437-18211604 REVERSE LENGTH=488	4	miR5021-4	miR5021-5	miR5021-5	miR5021-5	miR5021-11	miR5021-15	miR5021-17	miR5021-11	miR5021-12	miR5021-1	miR5021-13
ppa015878m	AT4G32320.1	Symbols: APX6 | ascorbate peroxidase 6 | chr4:15602777-15605234FORWARD LENGTH=329	4	miR5021-4
ppa024432m	AT3G60650.1	Symbols: | unknown protein; Has 10 Blast hits to 10 proteins in5 species: Archae - 0; Bacteria - 0; Metazoa - 0; Fungi- 0; Plants - 10; Viruses - 0; Other Eukaryotes - 0(source: NCBI BLink). | chr3:22419951-22420274 FORWARDLENGTH=107	4	miR5021-4
ppa015853m	-	-	4	miR5021-2	miR5021-3	miR5021-4	miR5021-5	miR5021-12	miR2919-1	miR5021-10	miR5021-11	miR5021-1	miR5021-13
ppa018432m	AT2G37740.1	Symbols: ATZFP10, ZFP10 | zinc-finger protein 10 |chr2:15827706-15828620 REVERSE LENGTH=304	4	miR5021-4	miR5021-5	miR5021-5	miR5021-15	miR5021-11	miR5021-13	miR159-1	miR156-8
ppa015628m	AT3G24068.1	Symbols: | Plant self-incompatibility protein S1 family |chr3:8692266-8692667 REVERSE LENGTH=133	4	miR5021-4
ppa018620m	AT1G74055.1	Symbols: | unknown protein; FUNCTIONS IN: molecular_functionunknown; INVOLVED IN: biological_process unknown;LOCATED IN: chloroplast; EXPRESSED IN: 15 plantstructures; EXPRESSED DURING: 6 growth stages; Has 24Blast hits to 24 proteins in 9 species: Archae - 0;Bacteria - 0; Metazoa - 0; Fungi - 0; Plants - 24;Viruses - 0; Other Eukaryotes - 0 (source: NCBI BLink).| chr1:27849279-27849713 FORWARD L…	4	miR5021-4	miR5021-5	miR5021-5	miR5021-11	miR5021-12	miR5021-17	miR5021-11	miR5021-1	miR5021-13
ppa021998m	AT1G65870.1	Symbols: | Disease resistance-responsive (dirigent-like protein)family protein | chr1:24503624-24504193 FORWARDLENGTH=189	4	miR5021-4	miR5021-5	miR5021-11	miR5021-17	miR5021-1	miR5021-13
ppa013122m	-	-	4	miR5021-2	miR5021-4	miR5021-5	miR5021-5	miR5021-10	miR5021-12	miR5021-1	miR5021-5	miR5021-10	miR5021-11	miR5021-1	miR5021-13
ppa010443m	AT1G69530.1	Symbols: ATEXPA1, EXP1, AT-EXP1, ATEXP1, ATHEXP ALPHA 1.2, EXPA1| expansin A1 | chr1:26142034-26143051 FORWARDLENGTH=250	4	miR5021-4	miR5021-5	miR5021-10	miR5021-11	miR5021-11
ppa021550m	AT4G10310.1	Symbols: HKT1, ATHKT1 | high-affinity K+ transporter 1 |chr4:6392008-6395667 FORWARD LENGTH=506	4	miR5021-4	miR5021-12	miR5021-12
ppa008878m	AT3G59470.1	Symbols: | Far-red impaired responsive (FAR1) family protein |chr3:21979099-21980097 REVERSE LENGTH=251	4	miR5021-4
ppa002956m	AT1G27200.1	Symbols: | Domain of unknown function (DUF23) |chr1:9449812-9451539 REVERSE LENGTH=575	4	miR5021-4	miR5021-5
ppa015476m	-	-	4	miR5021-2	miR5021-2	miR5021-3	miR5021-3	miR5021-4	miR5021-4	miR5021-5	miR5021-5	miR5021-10	miR5021-11	miR5021-12	miR5021-13	miR5021-10	miR5021-10	miR5021-17	miR5021-12	miR5021-20	miR5021-13
ppa001246m	AT3G07660.1	Symbols: | Kinase-related protein of unknown function (DUF1296) |chr3:2445275-2450372 REVERSE LENGTH=841	4	miR5021-4
ppa009267m	AT5G16440.1	Symbols: IPP1 | isopentenyl diphosphate isomerase 1 |chr5:5371765-5373575 FORWARD LENGTH=291	4	miR5021-4
ppa026707m	AT5G24900.1	Symbols: CYP714A2 | cytochrome P450, family 714, subfamily A,polypeptide 2 | chr5:8563853-8566771 REVERSE LENGTH=525	4	miR5021-4
ppa021602m	ATMG00310.1	Symbols: ORF154 | RNA-directed DNA polymerase (reversetranscriptase)-related family protein | chrM:90883-91347REVERSE LENGTH=154	4	miR5021-4
ppa003866m	AT1G73240.1	Symbols: | CONTAINS InterPro DOMAIN/s: Nucleoporin proteinNdc1-Nup (InterPro:IPR019049); Has 36 Blast hits to 36proteins in 17 species: Archae - 0; Bacteria - 0; Metazoa- 1; Fungi - 0; Plants - 35; Viruses - 0; OtherEukaryotes - 0 (source: NCBI BLink). |chr1:27542397-27544668 REVERSE LENGTH=519	4	miR5021-4	miR5021-5	miR5021-5	miR5021-5	miR5021-10
ppa025955m	-	-	4	miR5021-2	miR5021-3	miR5021-4	miR5021-5	miR5021-12	miR2919-1	miR5021-10	miR5021-11	miR5021-1	miR5021-13
ppa004529m	AT2G20900.3	Symbols: DGK5, ATDGK5 | diacylglycerol kinase 5 |chr2:8989794-8992798 REVERSE LENGTH=491	4	miR5021-4	miR5021-5	miR5021-10	miR5021-11
ppa001792m	AT5G12080.2	Symbols: MSL10, ATMSL10 | mechanosensitive channel of smallconductance-like 10 | chr5:3898182-3900923 REVERSELENGTH=734	4	miR5021-4
ppa017709m	AT5G58010.1	Symbols: LRL3 | LJRHL1-like 3 | chr5:23483670-23484889 REVERSELENGTH=297	4	miR5021-4	miR5021-12	miR5021-11
ppa023536m	AT5G16560.1	Symbols: KAN, KAN1 | Homeodomain-like superfamily protein |chr5:5407365-5411092 REVERSE LENGTH=403	4	miR395-3	miR395-4	miR395-5	miR395-6	miR395-1	miR395-7	miR395-2
ppa015166m	AT3G10050.1	Symbols: OMR1 | L-O-methylthreonine resistant 1 |chr3:3099164-3101741 REVERSE LENGTH=592	4	miR395-3	miR395-3	miR395-4	miR395-4	miR395-5	miR395-5	miR395-6	miR395-6	miR395-7	miR395-7	miR395-2
ppa020832m	AT5G10250.1	Symbols: DOT3 | Phototropic-responsive NPH3 family protein |chr5:3217028-3219368 REVERSE LENGTH=607	4	miR395-1
ppb017076m	AT5G13210.1	Symbols: | Uncharacterised conserved protein UCP015417, vWA |chr5:4214567-4216588 FORWARD LENGTH=673	4	miR395-1	miR395-2
ppa013186m	AT1G23750.1	Symbols: | Nucleic acid-binding, OB-fold-like protein |chr1:8400638-8401171 FORWARD LENGTH=137	4	miR395-1	miR395-2
ppa024376m	AT5G01120.1	Symbols: | Protein of unknown function (DUF674) | chr5:45281-46986FORWARD LENGTH=510	4	miR395-1	miR395-2
ppa024236m	-	-	4	miR395-1	miR395-2
ppa009311m	AT2G03050.1	Symbols: EMB93, SOLDAT10 | Mitochondrial transcriptiontermination factor family protein | chr2:900094-900945REVERSE LENGTH=283	4	miR395-1	miR395-2
ppa003816m	AT1G15960.1	Symbols: NRAMP6, ATNRAMP6 | NRAMP metal ion transporter 6 |chr1:5482202-5485066 REVERSE LENGTH=527	4	miR395-1	miR395-2
ppa003799m	AT4G14900.1	Symbols: | FRIGIDA-like protein | chr4:8521759-8523607 REVERSELENGTH=532	4	miR395-1	miR395-2
ppa011720m	AT1G54860.1	Symbols: | Glycoprotein membrane precursor GPI-anchored |chr1:20457522-20458434 REVERSE LENGTH=200	4	miR395-1	miR5021-11	miR5021-13
ppa005855m	AT1G73740.1	Symbols: | UDP-Glycosyltransferase superfamily protein |chr1:27734451-27736008 FORWARD LENGTH=431	4	miR1850.1-1
ppa020265m	AT3G07870.1	Symbols: | F-box and associated interaction domains-containingprotein | chr3:2510871-2512124 FORWARD LENGTH=417	4	miR1850.1-1
ppa001756m	AT5G67360.1	Symbols: ARA12 | Subtilase family protein | chr5:26872192-26874465REVERSE LENGTH=757	4	miR1850.1-1	miR1088-1	miR156-8
ppb014811m	AT1G77850.1	Symbols: ARF17 | auxin response factor 17 |chr1:29272405-29275193 FORWARD LENGTH=585	4	miR2118-1
ppa022619m	AT3G07250.1	Symbols: | nuclear transport factor 2 (NTF2) family protein / RNArecognition motif (RRM)-containing protein |chr3:2300579-2308305 REVERSE LENGTH=1294	4	miR2118-1
ppa015709m	AT2G37710.1	Symbols: RLK | receptor lectin kinase | chr2:15814934-15816961REVERSE LENGTH=675	4	miR2118-1
ppa022498m	AT4G27190.1	Symbols: | NB-ARC domain-containing disease resistance protein |chr4:13620977-13623934 REVERSE LENGTH=985	4	miR2118-1	miR482-1
ppa022987m	AT5G34930.1	Symbols: | arogenate dehydrogenase | chr5:13233391-13235522FORWARD LENGTH=640	4	miR2118-1
ppa026937m	AT5G17680.1	Symbols: | disease resistance protein (TIR-NBS-LRR class),putative | chr5:5822999-5827153 FORWARD LENGTH=1294	4	miR2118-1
ppa004130m	AT4G32050.1	Symbols: | neurochondrin family protein | chr4:15496620-15500717FORWARD LENGTH=618	4	miR2118-1
ppa017920m	AT2G37710.1	Symbols: RLK | receptor lectin kinase | chr2:15814934-15816961REVERSE LENGTH=675	4	miR2118-1
ppa002353m	AT3G19830.1	Symbols: NTMC2TYPE5.2, NTMC2T5.2 | Calcium-dependent lipid-binding(CaLB domain) family protein | chr3:6886338-6889974REVERSE LENGTH=693	4	miR2118-1	miR414-3	miR396-1
ppa017078m	AT3G14470.1	Symbols: | NB-ARC domain-containing disease resistance protein |chr3:4857940-4861104 FORWARD LENGTH=1054	4	miR2118-1	miR2118-1	miR159-2	miR482-1
ppa022895m	-	-	4	miR5021-2	miR5021-4	miR5021-5	miR5021-5	miR5021-10	miR5021-15	miR5021-10	miR5021-11
ppa023225m	AT1G10320.1	Symbols: | Zinc finger C-x8-C-x5-C-x3-H type family protein |chr1:3384164-3388373 REVERSE LENGTH=757	4	miR4414-1	miR1088-1	miR535-1
ppa026645m	AT3G11680.1	Symbols: | Aluminium activated malate transporter family protein |chr3:3686995-3689329 REVERSE LENGTH=488	4	miR4414-1
ppa012992m	-	-	4	miR414-1	miR414-1	miR414-1	miR414-2	miR414-2	miR414-2	miR414-3	miR414-3	miR414-3
ppa010908m	AT5G14750.1	Symbols: WER, ATMYB66, WER1, MYB66 | myb domain protein 66 |chr5:4763656-4764738 REVERSE LENGTH=203	4	miR394-1	miR394-2	miR828-1
ppa002626m	AT1G62330.1	Symbols: | O-fucosyltransferase family protein |chr1:23046965-23050053 FORWARD LENGTH=652	4	miR394-1	miR394-2	miR414-3	miR169-11	miR783-1
ppa000240m	AT3G03300.3	Symbols: DCL2 | dicer-like 2 | chr3:768020-774833 REVERSELENGTH=1388	4	miR394-1	miR394-2
ppa002503m	AT2G39750.1	Symbols: | S-adenosyl-L-methionine-dependent methyltransferasessuperfamily protein | chr2:16578986-16582281 REVERSELENGTH=694	4	miR394-1	miR394-2	miR530-1	miR530-2
ppa025401m	AT3G02910.1	Symbols: | AIG2-like (avirulence induced gene) family protein |chr3:649986-650549 FORWARD LENGTH=187	4	miR5021-5	miR5021-1
ppa004621m	AT3G45290.1	Symbols: MLO3, ATMLO3 | Seven transmembrane MLO family protein |chr3:16617586-16621352 FORWARD LENGTH=508	4	miR5021-5	miR5021-5	miR5021-5	miR172-6	miR172-7	miR5021-12	miR5021-15	miR172-2
ppa026035m	AT1G72300.1	Symbols: | Leucine-rich receptor-like protein kinase familyprotein | chr1:27217679-27220966 REVERSE LENGTH=1095	4	miR5021-5	miR5021-5	miR156-6	miR5021-15
ppa014462m	-	-	4	miR5021-3	miR5021-5	miR5021-17
ppa004540m	AT5G60960.1	Symbols: | Pentatricopeptide repeat (PPR) superfamily protein |chr5:24528423-24529988 REVERSE LENGTH=521	4	miR5021-5	miR5021-5	miR5021-15
ppa018814m	AT3G07040.1	Symbols: RPM1, RPS3 | NB-ARC domain-containing disease resistanceprotein | chr3:2226244-2229024 REVERSE LENGTH=926	4	miR5021-5	miR5021-5	miR5021-15
ppa001957m	AT4G35300.1	Symbols: TMT2 | tonoplast monosaccharide transporter2 |chr4:16796432-16799071 REVERSE LENGTH=739	4	miR5021-5	miR5021-5	miR5021-15
ppa001955m	AT4G35300.1	Symbols: TMT2 | tonoplast monosaccharide transporter2 |chr4:16796432-16799071 REVERSE LENGTH=739	4	miR5021-5	miR5021-5	miR5021-15
ppa001959m	AT4G35300.1	Symbols: TMT2 | tonoplast monosaccharide transporter2 |chr4:16796432-16799071 REVERSE LENGTH=739	4	miR5021-5	miR5021-5	miR5021-15
ppa019093m	AT5G22100.1	Symbols: | RNA cyclase family protein | chr5:7329015-7330718FORWARD LENGTH=375	4	miR5021-5	miR5021-5	miR5021-15	miR395-2	miR5021-11
ppa006321m	AT5G65960.1	Symbols: | GTP binding | chr5:26385413-26387197 FORWARD LENGTH=393	4	miR5021-5	miR5021-5	miR172-6	miR172-7	miR5021-15	miR172-2
ppa021840m	AT1G72300.1	Symbols: | Leucine-rich receptor-like protein kinase familyprotein | chr1:27217679-27220966 REVERSE LENGTH=1095	4	miR5021-5	miR5021-5	miR5021-15
ppa1027213m	AT3G18830.1	Symbols: ATPLT5, PMT5, ATPMT5 | polyol/monosaccharide transporter 5| chr3:6489000-6491209 REVERSE LENGTH=539	4	miR5021-5	miR5021-11	miR5021-13
ppa026250m	AT1G28540.1	Symbols: | unknown protein; Has 25 Blast hits to 25 proteins in10 species: Archae - 0; Bacteria - 0; Metazoa - 0; Fungi- 0; Plants - 25; Viruses - 0; Other Eukaryotes - 0(source: NCBI BLink). | chr1:10035696-10036007 FORWARDLENGTH=103	4	miR5021-5	miR5021-11
ppa002009m	AT1G65800.1	Symbols: ARK2, RK2 | receptor kinase 2 | chr1:24473166-24476523FORWARD LENGTH=847	4	miR5021-5	miR5021-13	miR5021-20
ppa019838m	AT3G18600.1	Symbols: | P-loop containing nucleoside triphosphate hydrolasessuperfamily protein | chr3:6399724-6403007 REVERSELENGTH=568	4	miR5021-5	miR5021-13	miR5021-17	miR5021-20
ppa003882m	AT3G61880.1	Symbols: CYP78A9 | cytochrome p450 78a9 | chr3:22906114-22907890REVERSE LENGTH=534	4	miR5021-5
ppa020581m	AT1G44800.1	Symbols: | nodulin MtN21 /EamA-like transporter family protein |chr1:16914342-16916858 REVERSE LENGTH=370	4	miR5021-5	miR156-6
ppa011449m	AT5G03370.1	Symbols: | acylphosphatase family | chr5:825798-827020 REVERSELENGTH=171	4	miR5021-5	miR5021-11	miR5021-12	miR5021-17	miR5021-13
ppa014027m	-	-	4	miR5021-5	miR5021-5	miR5021-5	miR5021-10	miR5021-13	miR5021-15	miR5021-11	miR5021-20	miR5021-1
ppa023843m	AT3G19940.1	Symbols: | Major facilitator superfamily protein |chr3:6938211-6939975 FORWARD LENGTH=514	4	miR5021-5	miR5021-11	miR395-2	miR5021-17	miR5021-13
ppa000309m	AT3G06880.1	Symbols: | Transducin/WD40 repeat-like superfamily protein |chr3:2169899-2175686 REVERSE LENGTH=1261	4	miR5021-5	miR5021-5	miR5021-11	miR5021-12	miR5021-15	miR5021-17	miR5021-13
ppa000736m	AT3G07400.1	Symbols: | lipase class 3 family protein | chr3:2367456-2372238FORWARD LENGTH=1003	4	miR5021-5	miR156-1	miR156-2	miR5021-11	miR5021-12	miR414-3	miR156-3
ppa003181m	AT5G36950.1	Symbols: DegP10 | DegP protease 10 | chr5:14594992-14598216 FORWARDLENGTH=586	4	miR5021-5	miR5021-5	miR5021-5	miR530-1	miR156-6	miR5021-11	miR156-11	miR5021-15	miR530-2
ppb017342m	AT5G53110.1	Symbols: | RING/U-box superfamily protein |chr5:21529022-21533008 FORWARD LENGTH=382	4	miR5021-5
ppa012359m	AT5G56170.1	Symbols: LLG1 | LORELEI-LIKE-GPI-ANCHORED PROTEIN 1 |chr5:22736072-22737108 FORWARD LENGTH=168	4	miR5021-5	miR5021-11	miR5021-13
ppa012766m	-	-	4	miR5021-5	miR5021-5	miR5021-5	miR5021-10	miR5021-13	miR5021-15	miR5021-11	miR5021-20	miR5021-1
ppa013442m	-	-	4	miR5021-5	miR5021-5	miR5021-5	miR5021-10	miR5021-13	miR5021-15	miR5021-11	miR5021-20
ppa003191m	AT3G18600.1	Symbols: | P-loop containing nucleoside triphosphate hydrolasessuperfamily protein | chr3:6399724-6403007 REVERSELENGTH=568	4	miR5021-5	miR5021-13	miR5021-17	miR5021-20
ppa017079m	-	-	4	miR5021-5	miR5021-5	miR5021-5	miR5021-10	miR5021-13	miR5021-15	miR5021-11	miR5021-20
ppa002019m	AT3G16030.1	Symbols: CES101 | lectin protein kinase family protein |chr3:5439609-5442802 FORWARD LENGTH=850	4	miR5021-5	miR5021-13	miR5021-20
ppa019747m	AT3G18600.1	Symbols: | P-loop containing nucleoside triphosphate hydrolasessuperfamily protein | chr3:6399724-6403007 REVERSELENGTH=568	4	miR5021-5	miR5021-13	miR5021-17	miR5021-20
ppa013219m	AT4G13195.1	Symbols: CLE44 | CLAVATA3/ESR-RELATED 44 | chr4:7662664-7663002REVERSE LENGTH=112	4	miR5021-5	miR530-1	miR530-2
ppa002035m	AT3G53510.1	Symbols: | ABC-2 type transporter family protein |chr3:19837302-19839521 REVERSE LENGTH=739	4	miR5021-5	miR5021-13	miR5021-12	miR5021-20
ppa019335m	AT1G11940.1	Symbols: | Core-2/I-branchingbeta-1,6-N-acetylglucosaminyltransferase family protein |chr1:4031768-4033946 REVERSE LENGTH=383	4	miR5021-5	miR1511-2
ppa025660m	AT4G21760.1	Symbols: BGLU47 | beta-glucosidase 47 | chr4:11561229-11563871FORWARD LENGTH=535	4	miR5021-5	miR5021-11
ppa008722m	AT2G26680.1	Symbols: | CONTAINS InterPro DOMAIN/s: Methyltransferase FkbM(InterPro:IPR006342); Has 1073 Blast hits to 1073proteins in 243 species: Archae - 45; Bacteria - 509;Metazoa - 0; Fungi - 4; Plants - 60; Viruses - 4; OtherEukaryotes - 451 (source: NCBI BLink). |chr2:11344003-11345288 REVERSE LENGTH=319	4	miR5021-5
ppa000047m	-	-	4	miR5021-5	miR393-1	miR162-1
ppa012302m	AT3G50260.1	Symbols: CEJ1, ATERF#011, DEAR1 | cooperatively regulated byethylene and jasmonate 1 | chr3:18634687-18635148FORWARD LENGTH=153	4	miR5021-5
ppa012304m	AT3G50260.1	Symbols: CEJ1, ATERF#011, DEAR1 | cooperatively regulated byethylene and jasmonate 1 | chr3:18634687-18635148FORWARD LENGTH=153	4	miR5021-5
ppa1027207m	AT4G33590.1	Symbols: | unknown protein; BEST Arabidopsis thaliana proteinmatch is: unknown protein (TAIR:AT4G33600.1); Has 126Blast hits to 126 proteins in 35 species: Archae - 0;Bacteria - 12; Metazoa - 0; Fungi - 21; Plants - 62;Viruses - 0; Other Eukaryotes - 31 (source: NCBI BLink).| chr4:16142585-16143985 REVERSE LENGTH=466	4	miR5021-5	miR414-3
ppa011029m	AT2G43290.1	Symbols: MSS3 | Calcium-binding EF-hand family protein |chr2:17991308-17991955 REVERSE LENGTH=215	4	miR5021-5
ppa007676m	AT5G43190.1	Symbols: | Galactose oxidase/kelch repeat superfamily protein |chr5:17340300-17341511 REVERSE LENGTH=403	4	miR5021-5
ppa002361m	AT3G57170.1	Symbols: | N-acetylglucosaminyl transferase component familyprotein / Gpi1 family protein | chr3:21159620-21162259REVERSE LENGTH=560	4	miR5021-5
ppa023581m	AT3G07300.1	Symbols: | NagB/RpiA/CoA transferase-like superfamily protein |chr3:2324967-2327380 REVERSE LENGTH=407	4	miR5021-5	miR414-3
ppa015224m	AT2G32300.1	Symbols: UCC1 | uclacyanin 1 | chr2:13722510-13723464 FORWARDLENGTH=261	4	miR5021-5
ppa021885m	-	-	4	miR5021-2	miR5021-5	miR5021-10	miR5021-10	miR5021-1
ppa024632m	AT3G01840.1	Symbols: | Protein kinase superfamily protein | chr3:296582-298634REVERSE LENGTH=654	4	miR5021-5
ppa019588m	AT2G32300.1	Symbols: UCC1 | uclacyanin 1 | chr2:13722510-13723464 FORWARDLENGTH=261	4	miR5021-5
ppa026210m	AT5G13620.1	Symbols: | unknown protein; BEST Arabidopsis thaliana proteinmatch is: unknown protein (TAIR:AT1G49290.1); Has 1807Blast hits to 1807 proteins in 277 species: Archae - 0;Bacteria - 0; Metazoa - 736; Fungi - 347; Plants - 385;Viruses - 0; Other Eukaryotes - 339 (source: NCBIBLink). | chr5:4385385-4386373 REVERSE LENGTH=301	4	miR5021-5	miR5021-5	miR5021-13	miR5021-15	miR5021-20	miR396-1	miR396-2
ppa004431m	AT3G54090.1	Symbols: FLN1 | fructokinase-like 1 | chr3:20028145-20029835FORWARD LENGTH=471	4	miR5021-5	miR5021-5	miR5021-13	miR5021-20
ppa012749m	AT4G14385.1	Symbols: | FUNCTIONS IN: molecular_function unknown; INVOLVEDIN: biological_process unknown; LOCATED IN: vacuole;EXPRESSED IN: 24 plant structures; EXPRESSED DURING: 15growth stages; CONTAINS InterPro DOMAIN/s: Histone H4acetyltransferase, NuA4 complex, Eaf6(InterPro:IPR015418); Has 30201 Blast hits to 17322proteins in 780 species: Archae - 12; Bacteria - 1396;Metazoa - 17338; Fungi - 3422; Plant…	4	miR156-1	miR156-2	miR157-1	miR156-9	miR156-10	miR156-11	miR156-5	miR156-3
ppa013053m	AT4G14385.1	Symbols: | FUNCTIONS IN: molecular_function unknown; INVOLVEDIN: biological_process unknown; LOCATED IN: vacuole;EXPRESSED IN: 24 plant structures; EXPRESSED DURING: 15growth stages; CONTAINS InterPro DOMAIN/s: Histone H4acetyltransferase, NuA4 complex, Eaf6(InterPro:IPR015418); Has 30201 Blast hits to 17322proteins in 780 species: Archae - 12; Bacteria - 1396;Metazoa - 17338; Fungi - 3422; Plant…	4	miR156-1	miR156-2	miR157-1	miR156-9	miR156-10	miR156-11	miR156-5	miR156-3
ppa013638m	AT4G14385.1	Symbols: | FUNCTIONS IN: molecular_function unknown; INVOLVEDIN: biological_process unknown; LOCATED IN: vacuole;EXPRESSED IN: 24 plant structures; EXPRESSED DURING: 15growth stages; CONTAINS InterPro DOMAIN/s: Histone H4acetyltransferase, NuA4 complex, Eaf6(InterPro:IPR015418); Has 30201 Blast hits to 17322proteins in 780 species: Archae - 12; Bacteria - 1396;Metazoa - 17338; Fungi - 3422; Plant…	4	miR156-1	miR156-2	miR157-1	miR156-9	miR156-10	miR156-11	miR156-5	miR156-3
ppa007165m	AT5G53110.1	Symbols: | RING/U-box superfamily protein | chr5:21529022-21533008FORWARD LENGTH=382	4	miR5021-5	miR5021-13
ppa018497m	-	-	4	miR5021-2	miR5021-3	miR5021-5	miR5021-5	miR5021-10	miR5021-12	miR5021-10	miR5021-1
ppa026810m	AT5G53950.1	Symbols: CUC2, ANAC098, ATCUC2 | NAC (No Apical Meristem) domaintranscriptional regulator superfamily protein |chr5:21901966-21903795 REVERSE LENGTH=375	4	miR5021-5	miR5021-12	miR164-1	miR164-2	miR164-3	miR5021-1	miR164-4
ppa014095m	AT2G23270.1	Symbols: | unknown protein; FUNCTIONS IN: molecular_functionunknown; INVOLVED IN: biological_process unknown;LOCATED IN: endomembrane system; EXPRESSED IN: stem,sperm cell, root, stamen; EXPRESSED DURING: 4 anthesis;BEST Arabidopsis thaliana protein match is: unknownprotein (TAIR:AT4G37290.1); Has 36 Blast hits to 35proteins in 6 species: Archae - 0; Bacteria - 0; Metazoa- 0; Fungi - 0; Plants - …	4	miR5021-5
ppa002045m	AT3G12380.1	Symbols: ATARP5, ARP5 | actin-related protein 5 |chr3:3938309-3941785 REVERSE LENGTH=724	4	miR5021-5	miR159-4
ppa006907m	AT5G48220.2	Symbols: | Aldolase-type TIM barrel family protein |chr5:19550439-19552046 FORWARD LENGTH=316	4	miR5021-5	miR5021-15
ppa003273m	AT5G03450.1	Symbols: | Transducin/WD40 repeat-like superfamily protein |chr5:858954-862238 REVERSE LENGTH=630	4	miR414-3
ppa000069m	AT5G02310.1	Symbols: PRT6 | proteolysis 6 | chr5:474279-482552 FORWARDLENGTH=2006	4	miR530-1	miR530-2
ppa000004m	AT4G17140.2	Symbols: | pleckstrin homology (PH) domain-containing protein |chr4:9613617-9636618 REVERSE LENGTH=4218	4	miR172-6	miR172-7	miR2919-1	miR156-8
ppa020575m	AT5G04560.1	Symbols: DME | HhH-GPD base excision DNA repair family protein |chr5:1310671-1318091 FORWARD LENGTH=1729	4	miR172-1	miR162-1	miR172-3
ppa001366m	AT5G11490.1	Symbols: | adaptin family protein | chr5:3671964-3676144 FORWARDLENGTH=841	4	miR530-1	miR530-2
ppa006914m	AT1G54150.1	Symbols: | E3 Ubiquitin ligase family protein |chr1:20215480-20217303 FORWARD LENGTH=383	4	miR5083-1
ppa001618m	AT5G54090.1	Symbols: | DNA mismatch repair protein MutS, type 2 |chr5:21948283-21952550 REVERSE LENGTH=796	4	miR156-6	miR5021-13
ppa009607m	AT1G08530.1	Symbols: | unknown protein; FUNCTIONS IN: molecular_functionunknown; INVOLVED IN: biological_process unknown;LOCATED IN: chloroplast; BEST Arabidopsis thalianaprotein match is: unknown protein (TAIR:AT5G09995.2);Has 140 Blast hits to 140 proteins in 53 species: Archae- 0; Bacteria - 63; Metazoa - 0; Fungi - 0; Plants - 76;Viruses - 0; Other Eukaryotes - 1 (source: NCBI BLink).| chr1:2701252-27029…	4	miR166-1
ppa017121m	AT2G15880.1	Symbols: | Leucine-rich repeat (LRR) family protein |chr2:6918039-6920319 REVERSE LENGTH=727	4	miR5021-12	miR5021-1	miR5021-13
ppa027002m	AT3G51325.1	Symbols: | RING/U-box superfamily protein |chr3:19052259-19052531 FORWARD LENGTH=90	4	miR5021-13
ppa012499m	-	-	4	miR5021-3	miR5021-4	miR5021-11	miR5021-12	miR5021-1	miR5021-5	miR5021-17	miR5021-12	miR5021-1
ppa018497m	-	-	4	miR5021-2	miR5021-3	miR5021-5	miR5021-5	miR5021-10	miR5021-12	miR5021-10	miR5021-1
ppa014311m	-	-	4	miR5021-2	miR5021-10	miR5021-1	miR5021-5	miR5021-10
ppa016447m	AT3G14470.1	Symbols: | NB-ARC domain-containing disease resistance protein |chr3:4857940-4861104 FORWARD LENGTH=1054	4	miR172-4	miR156-8
ppb010572m	-	-	4	miR5021-1
ppa012992m	-	-	4	miR414-1	miR414-1	miR414-1	miR414-2	miR414-2	miR414-2	miR414-3	miR414-3	miR414-3
ppa011981m	AT1G34000.1	Symbols: OHP2 | one-helix protein 2 | chr1:12358151-12358902REVERSE LENGTH=172	4	miR5021-13	miR5021-20	miR2628-1
ppa002047m	AT1G79680.1	Symbols: WAKL10, ATWAKL10 | WALL ASSOCIATED KINASE (WAK)-LIKE 10 |chr1:29980188-29982749 REVERSE LENGTH=769	4	miR390-1	miR390-2
ppa000923m	AT1G50200.1	Symbols: ALATS, ACD | Alanyl-tRNA synthetase |chr1:18591429-18598311 REVERSE LENGTH=1003	4	miR482-1	miR156-8
ppa007155m	AT1G03170.1	Symbols: | Protein of unknown function (DUF3049) |chr1:769805-770527 FORWARD LENGTH=240	4	miR3629-1	miR3629-2
ppa020851m	AT1G26540.1	Symbols: | Agenet domain-containing protein |chr1:9167783-9170795 REVERSE LENGTH=695	4	miR414-3
ppa023743m	AT5G06700.1	Symbols: TBR | Plant protein of unknown function (DUF828) |chr5:2063638-2065810 FORWARD LENGTH=608	4	miR5021-1
ppa004284m	AT1G19440.1	Symbols: KCS4 | 3-ketoacyl-CoA synthase 4 | chr1:6729119-6730669FORWARD LENGTH=516	4	miR408-1
ppb025124m	AT2G02850.1	Symbols: ARPN | plantacyanin | chr2:826630-827720 REVERSELENGTH=129	4	miR408-1
ppa005751m	AT1G51760.1	Symbols: IAR3, JR3 | peptidase M20/M25/M40 family protein |chr1:19199562-19201424 FORWARD LENGTH=440	4	miR408-1
ppa010525m	AT3G55520.1	Symbols: | FKBP-like peptidyl-prolyl cis-trans isomerase familyprotein | chr3:20594177-20595128 FORWARD LENGTH=190	4	miR408-1
ppa004706m	AT1G33110.1	Symbols: | MATE efflux family protein | chr1:12005084-12008618FORWARD LENGTH=494	4	miR408-1
ppa009672m	AT3G15260.1	Symbols: | Protein phosphatase 2C family protein |chr3:5138842-5140242 FORWARD LENGTH=289	4	miR408-1
ppa015399m	AT5G65880.1	Symbols: | unknown protein; FUNCTIONS IN: molecular_functionunknown; INVOLVED IN: biological_process unknown;LOCATED IN: endomembrane system; EXPRESSED IN: 21 plantstructures; EXPRESSED DURING: 13 growth stages; Has 1807Blast hits to 1807 proteins in 277 species: Archae - 0;Bacteria - 0; Metazoa - 736; Fungi - 347; Plants - 385;Viruses - 0; Other Eukaryotes - 339 (source: NCBIBLink). | chr5:26353…	4	miR408-1
ppa009168m	AT1G33800.1	Symbols: | Protein of unknown function (DUF579) |chr1:12261480-12262456 FORWARD LENGTH=297	4	miR5021-5	miR5021-15
ppa017622m	-	-	4	miR5021-5	miR5021-5	miR5021-15
ppa019236m	AT1G19310.1	Symbols: | RING/U-box superfamily protein | chr1:6676424-6677104REVERSE LENGTH=226	4	miR5021-5	miR5021-15
ppa007330m	AT4G26500.1	Symbols: EMB1374, CPSUFE, ATSUFE, SUFE1 | chloroplast sulfur E |chr4:13382456-13383571 REVERSE LENGTH=371	4	miR5021-5	miR5021-15
ppa014124m	-	-	4	miR5021-3	miR5021-5	miR5021-5	miR5021-5	miR5021-12	miR5021-1	miR5021-5	miR2919-1	miR5021-15	miR5021-12	miR5021-1
ppa006590m	AT5G26040.2	Symbols: HDA2 | histone deacetylase 2 | chr5:9099321-9101598REVERSE LENGTH=387	4	miR5021-5	miR5021-15
ppa008161m	AT5G26040.2	Symbols: HDA2 | histone deacetylase 2 | chr5:9099321-9101598REVERSE LENGTH=387	4	miR5021-5	miR5021-15
ppa002737m	AT1G51720.1	Symbols: | Amino acid dehydrogenase family protein |chr1:19181741-19186297 FORWARD LENGTH=637	4	miR1530-1	miR1530-2
ppa020444m	AT3G06240.1	Symbols: | F-box family protein | chr3:1887336-1888619 FORWARDLENGTH=427	4	miR1530-1	miR1530-2
ppa012992m	-	-	4	miR414-1	miR414-1	miR414-1	miR414-2	miR414-2	miR414-2	miR414-3	miR414-3	miR414-3
ppa001579m	AT3G01680.1	Symbols: | CONTAINS InterPro DOMAIN/s: Mediator complex subunitMed28 (InterPro:IPR021640); BEST Arabidopsis thalianaprotein match is: unknown protein (TAIR:AT3G01670.1); Has122 Blast hits to 112 proteins in 13 species: Archae - 0;Bacteria - 0; Metazoa - 0; Fungi - 0; Plants - 122;Viruses - 0; Other Eukaryotes - 0 (source: NCBI BLink). |chr3:252033-255246 FORWARD LENGTH=740	4	miR530-1	miR530-1	miR530-2	miR530-2
ppa001688m	AT4G24690.1	Symbols: | ubiquitin-associated (UBA)/TS-N domain-containingprotein / octicosapeptide/Phox/Bemp1 (PB1)domain-containing protein | chr4:12741191-12744202FORWARD LENGTH=704	4	miR530-1	miR530-2
ppa020420m	AT2G20340.1	Symbols: | Pyridoxal phosphate (PLP)-dependent transferasessuperfamily protein | chr2:8779804-8782490 FORWARDLENGTH=490	4	miR530-1	miR530-2
ppa002525m	AT3G56050.1	Symbols: | Protein kinase family protein | chr3:20798322-20800706REVERSE LENGTH=499	4	miR530-1	miR414-2	miR414-3	miR530-2
ppa001742m	AT3G23660.1	Symbols: | Sec23/Sec24 protein transport family protein |chr3:8513666-8517729 REVERSE LENGTH=765	4	miR530-1	miR530-2
ppa001747m	AT3G23660.1	Symbols: | Sec23/Sec24 protein transport family protein |chr3:8513666-8517729 REVERSE LENGTH=765	4	miR530-1	miR530-2
ppa003892m	AT1G31970.1	Symbols: STRS1 | DEA(D/H)-box RNA helicase family protein |chr1:11479921-11482707 FORWARD LENGTH=537	4	miR530-1	miR530-2
ppa001355m	AT4G20430.1	Symbols: | Subtilase family protein | chr4:11017656-11021105REVERSE LENGTH=856	4	miR530-1	miR159-2	miR530-2	miR159-1
ppa011326m	AT4G02160.1	Symbols: | unknown protein; BEST Arabidopsis thaliana proteinmatch is: unknown protein (TAIR:AT5G61710.1); Has 35Blast hits to 35 proteins in 9 species: Archae - 0;Bacteria - 0; Metazoa - 0; Fungi - 0; Plants - 35;Viruses - 0; Other Eukaryotes - 0 (source: NCBI BLink).| chr4:955101-955652 REVERSE LENGTH=183	4	miR530-1	miR159-4	miR530-2
ppa019796m	AT2G26270.1	Symbols: | FUNCTIONS IN: molecular_function unknown; INVOLVED IN:biological_process unknown; LOCATED IN: endomembranesystem; BEST Arabidopsis thaliana protein match is: BRCTdomain-containing DNA repair protein (TAIR:AT3G43930.1);Has 29 Blast hits to 29 proteins in 9 species: Archae -0; Bacteria - 0; Metazoa - 0; Fungi - 0; Plants - 29;Viruses - 0; Other Eukaryotes - 0 (source: NCBI BLink). |chr2:…	4	miR530-1	miR530-2
ppa010583m	AT4G04860.1	Symbols: DER2.2 | DERLIN-2.2 | chr4:2460135-2461378 FORWARDLENGTH=244	4	miR530-1	miR530-2
ppa026384m	AT3G54770.1	Symbols: | RNA-binding (RRM/RBD/RNP motifs) family protein |chr3:20273863-20275827 REVERSE LENGTH=261	4	miR530-1	miR530-2
ppa005868m	AT1G10790.1	Symbols: | BEST Arabidopsis thaliana protein match is:hydroxyproline-rich glycoprotein family protein(TAIR:AT3G56590.2); Has 78 Blast hits to 78 proteins in11 species: Archae - 0; Bacteria - 0; Metazoa - 0; Fungi- 0; Plants - 78; Viruses - 0; Other Eukaryotes - 0(source: NCBI BLink). | chr1:3596360-3597847 FORWARDLENGTH=336	4	miR530-1	miR530-2
ppa004781m	AT4G21540.1	Symbols: SPHK1 | sphingosine kinase 1 | chr4:11459609-11462356FORWARD LENGTH=485	4	miR530-1	miR530-2
ppa018744m	AT1G66390.1	Symbols: ATMYB90, PAP2, MYB90 | myb domain protein 90 |chr1:24764052-24765400 FORWARD LENGTH=249	4	miR530-1	miR530-2
ppa014408m	AT3G13275.1	Symbols: | unknown protein; FUNCTIONS IN: molecular_functionunknown; INVOLVED IN: biological_process unknown;LOCATED IN: endomembrane system; Has 29 Blast hits to 29proteins in 10 species: Archae - 0; Bacteria - 0;Metazoa - 0; Fungi - 0; Plants - 29; Viruses - 0; OtherEukaryotes - 0 (source: NCBI BLink). |chr3:4289425-4289634 REVERSE LENGTH=69	4	miR530-1	miR530-2
ppa025710m	AT3G15850.1	Symbols: FAD5, FADB, JB67, ADS3 | fatty acid desaturase 5 |chr3:5359087-5360998 FORWARD LENGTH=371	4	miR156-6
ppa003370m	AT5G42350.1	Symbols: | Galactose oxidase/kelch repeat superfamily protein |chr5:16932106-16933797 FORWARD LENGTH=563	4	miR156-6	miR156-9	miR156-10	miR156-11
ppa009775m	AT2G27830.1	Symbols: | unknown protein; BEST Arabidopsis thaliana proteinmatch is: unknown protein (TAIR:AT4G22758.1); Has 131Blast hits to 131 proteins in 17 species: Archae - 0;Bacteria - 0; Metazoa - 0; Fungi - 0; Plants - 131;Viruses - 0; Other Eukaryotes - 0 (source: NCBI BLink).| chr2:11860734-11861306 FORWARD LENGTH=190	4	miR156-6
ppa024242m	-	-	4	miR156-6
ppa001259m	AT5G53480.1	Symbols: | ARM repeat superfamily protein | chr5:21714016-21716709FORWARD LENGTH=870	4	miR156-6	miR157-1	miR156-9	miR156-10	miR156-11	miR1088-2	miR156-5
ppa024973m	-	-	4	miR156-6
ppa017607m	AT1G72640.2	Symbols: | NAD(P)-binding Rossmann-fold superfamily protein |chr1:27346409-27348147 REVERSE LENGTH=311	4	miR156-6
ppa019903m	-	-	4	miR156-6
ppa001250m	AT5G53480.1	Symbols: | ARM repeat superfamily protein | chr5:21714016-21716709FORWARD LENGTH=870	4	miR156-6	miR172-6	miR172-7	miR157-1	miR156-9	miR156-10	miR156-11	miR172-2	miR1088-2	miR156-5
ppa024947m	AT3G15850.1	Symbols: FAD5, FADB, JB67, ADS3 | fatty acid desaturase 5 |chr3:5359087-5360998 FORWARD LENGTH=371	4	miR156-6
ppa000124m	AT3G48190.1	Symbols: ATM, ATATM | ataxia-telangiectasia mutated |chr3:17797628-17828361 FORWARD LENGTH=3845	4	miR156-6	miR159-4
ppa003941m	AT3G05060.1	Symbols: | NOP56-like pre RNA processing ribonucleoprotein |chr3:1413174-1415564 REVERSE LENGTH=533	4	miR156-6
ppa005334m	AT1G75420.1	Symbols: | UDP-Glycosyltransferase superfamily protein |chr1:28305469-28307317 FORWARD LENGTH=463	4	miR156-6
ppa018037m	AT2G34960.1	Symbols: CAT5 | cationic amino acid transporter 5 |chr2:14744175-14745884 REVERSE LENGTH=569	4	miR156-6	miR157-1	miR156-9	miR156-10	miR156-11	miR156-4	miR156-5
ppa003071m	AT5G09420.1	Symbols: ATTOC64-V, MTOM64, TOC64-V, OM64, AtmtOM64 | translocon atthe outer membrane of chloroplasts 64-V |chr5:2928316-2931750 FORWARD LENGTH=603	4	miR156-6
ppa009708m	AT2G25570.1	Symbols: | binding | chr2:10885881-10887842 REVERSE LENGTH=288	4	miR156-6	miR156-11
ppb015086m	AT1G66910.1	Symbols: | Protein kinase superfamily protein |chr1:24961634-24963941 REVERSE LENGTH=666	4	miR156-6	miR5021-1	miR396-1	miR396-2
ppa018565m	AT4G28200.1	Symbols: | FUNCTIONS IN: molecular_function unknown; INVOLVED IN:RNA processing; LOCATED IN: intracellular; EXPRESSED IN:22 plant structures; EXPRESSED DURING: 13 growth stages;CONTAINS InterPro DOMAIN/s: RNA-processing protein, HAThelix (InterPro:IPR003107), U3 small nucleolarRNA-associated protein 6 (InterPro:IPR013949); Has 492Blast hits to 480 proteins in 206 species: Archae - 0;Bacteria - 2;…	4	miR156-6	miR156-4	miR1088-2	miR156-5
ppa012459m	AT3G61460.1	Symbols: BRH1 | brassinosteroid-responsive RING-H2 |chr3:22741701-22742213 REVERSE LENGTH=170	4	miR156-6
ppa005118m	AT1G75420.1	Symbols: | UDP-Glycosyltransferase superfamily protein |chr1:28305469-28307317 FORWARD LENGTH=463	4	miR156-6	miR156-8
ppa026015m	AT3G15850.1	Symbols: FAD5, FADB, JB67, ADS3 | fatty acid desaturase 5 |chr3:5359087-5360998 FORWARD LENGTH=371	4	miR156-6
ppa017670m	AT1G32450.1	Symbols: NRT1.5 | nitrate transporter 1.5 | chr1:11715337-11719807REVERSE LENGTH=614	4	miR156-6	miR157-2	miR156-7
ppa014102m	-	-	4	miR156-6	miR2919-1
ppa010803m	AT2G45740.2	Symbols: PEX11D | peroxin 11D | chr2:18839865-18841102 FORWARDLENGTH=236	4	miR156-6
ppa026003m	AT5G36930.1	Symbols: | Disease resistance protein (TIR-NBS-LRR class) family |chr5:14567771-14571907 REVERSE LENGTH=1188	4	miR2109-1	miR2109-2
ppa006257m	AT5G48330.2	Symbols: | Regulator of chromosome condensation (RCC1) familyprotein | chr5:19585989-19587729 FORWARD LENGTH=454	4	miR2109-1	miR2109-2
ppa012992m	-	-	4	miR414-1	miR414-1	miR414-1	miR414-2	miR414-2	miR414-2	miR414-3	miR414-3	miR414-3
ppa021769m	AT5G64920.1	Symbols: CIP8 | COP1-interacting protein 8 |chr5:25944338-25945342 REVERSE LENGTH=334	4	miR414-2
ppa024166m	AT1G78960.1	Symbols: ATLUP2, LUP2 | lupeol synthase 2 |chr1:29696722-29701024 FORWARD LENGTH=763	4	miR414-2
ppa023142m	AT5G60440.1	Symbols: AGL62 | AGAMOUS-like 62 | chr5:24306329-24307520 FORWARDLENGTH=299	4	miR414-2
ppa012050m	AT5G52200.1	Symbols: | phosphoprotein phosphatase inhibitors |chr5:21202818-21204719 REVERSE LENGTH=191	4	miR414-2
ppa012049m	AT5G52200.1	Symbols: | phosphoprotein phosphatase inhibitors |chr5:21202818-21204719 REVERSE LENGTH=191	4	miR414-2
ppa012460m	AT5G52200.1	Symbols: | phosphoprotein phosphatase inhibitors |chr5:21202818-21204719 REVERSE LENGTH=191	4	miR414-2
ppa000251m	AT1G64570.1	Symbols: DUO3 | Homeodomain-like superfamily protein |chr1:23978868-23983925 FORWARD LENGTH=1239	4	miR414-2
ppa005593m	AT3G15355.1	Symbols: UBC25, PFU1 | ubiquitin-conjugating enzyme 25 |chr3:5183858-5186669 FORWARD LENGTH=609	4	miR414-2
ppa001797m	AT1G78950.1	Symbols: | Terpenoid cyclases family protein |chr1:29684558-29688673 REVERSE LENGTH=759	4	miR414-2
ppa000257m	AT1G76810.1	Symbols: | eukaryotic translation initiation factor 2 (eIF-2)family protein | chr1:28831366-28836310 REVERSELENGTH=1294	4	miR414-2	miR414-3
ppa018824m	AT1G56090.1	Symbols: | Tetratricopeptide repeat (TPR)-like superfamilyprotein | chr1:20977989-20979185 REVERSE LENGTH=272	4	miR414-2
ppa026444m	-	-	4	miR414-2
ppa026700m	AT5G62300.1	Symbols: | Ribosomal protein S10p/S20e family protein |chr5:25021388-25022235 REVERSE LENGTH=124	4	miR159-4	miR156-5
ppa022314m	AT1G59750.2	Symbols: ARF1 | auxin response factor 1 | chr1:21980414-21984193FORWARD LENGTH=662	4	miR159-4	miR159-2
ppa007851m	AT2G35490.1	Symbols: | Plastid-lipid associated protein PAP / fibrillin familyprotein | chr2:14912309-14913797 REVERSE LENGTH=376	4	miR159-4
ppa020469m	AT1G35710.1	Symbols: | Protein kinase family protein with leucine-richrepeat domain | chr1:13220940-13224386 FORWARDLENGTH=1120	4	miR159-4
ppa000397m	AT1G04700.1	Symbols: | PB1 domain-containing protein tyrosine kinase |chr1:1316919-1320653 FORWARD LENGTH=1042	4	miR159-4	miR5021-11
ppa010170m	AT3G58730.1	Symbols: | vacuolar ATP synthase subunit D (VATD) / V-ATPase Dsubunit / vacuolar proton pump D subunit (VATPD) |chr3:21718495-21719280 REVERSE LENGTH=261	4	miR159-4	miR172-1	miR159-3	miR172-3
ppa020463m	AT3G26210.1	Symbols: CYP71B23 | cytochrome P450, family 71, subfamily B,polypeptide 23 | chr3:9593329-9595202 REVERSE LENGTH=501	4	miR159-4	miR159-2	miR169-9
ppa020779m	AT1G15530.1	Symbols: | Concanavalin A-like lectin protein kinase familyprotein | chr1:5339961-5341931 REVERSE LENGTH=656	4	miR159-4	miR159-2	miR159-3	miR159-1
ppa002916m	AT1G30755.1	Symbols: | Protein of unknown function (DUF668) |chr1:10905991-10908773 REVERSE LENGTH=615	4	miR159-4
ppa018218m	AT5G38520.1	Symbols: | alpha/beta-Hydrolases superfamily protein |chr5:15421605-15423234 FORWARD LENGTH=362	4	miR159-4
ppa005786m	AT4G23060.1	Symbols: IQD22 | IQ-domain 22 | chr4:12087283-12090408 FORWARDLENGTH=484	4	miR159-4
ppa016953m	AT2G36690.1	Symbols: | 2-oxoglutarate (2OG) and Fe(II)-dependent oxygenasesuperfamily protein | chr2:15379930-15381987 FORWARDLENGTH=366	4	miR159-4
ppa011188m	AT1G04760.1	Symbols: ATVAMP726, VAMP726 | vesicle-associated membrane protein726 | chr1:1334760-1336070 FORWARD LENGTH=220	4	miR159-4
ppa008991m	AT2G34620.1	Symbols: | Mitochondrial transcription termination factor familyprotein | chr2:14577196-14578203 FORWARD LENGTH=303	4	miR159-4
ppa000412m	AT5G11040.1	Symbols: TRS120, AtTRS120 | TRS120 | chr5:3495332-3500610 FORWARDLENGTH=1186	4	miR159-4	miR319-4
ppa005691m	-	-	4	miR159-4	miR159-2	miR159-3	miR159-1
ppa000591m	AT3G14120.2	Symbols: | FUNCTIONS IN: molecular_function unknown; INVOLVED IN:transport; LOCATED IN: nuclear pore; EXPRESSED IN: 23plant structures; EXPRESSED DURING: 13 growth stages;CONTAINS InterPro DOMAIN/s: Nuclear pore protein 84/107(InterPro:IPR007252); Has 271 Blast hits to 268 proteinsin 107 species: Archae - 0; Bacteria - 0; Metazoa - 138;Fungi - 69; Plants - 52; Viruses - 0; Other Eukaryotes -12 (s…	4	miR159-2	miR172-6	miR172-7	miR172-2
ppa001649m	AT3G03140.1	Symbols: | Tudor/PWWP/MBT superfamily protein |chr3:724348-727093 FORWARD LENGTH=769	4	miR159-2	miR172-6	miR172-7
ppa005052m	AT3G21760.1	Symbols: HYR1 | UDP-Glycosyltransferase superfamily protein |chr3:7667099-7668556 FORWARD LENGTH=485	4	miR159-2
ppa020190m	AT2G31180.1	Symbols: ATMYB14, MYB14AT, MYB14 | myb domain protein 14 |chr2:13286806-13288175 REVERSE LENGTH=249	4	miR159-2
ppa008787m	AT3G28480.1	Symbols: | Oxoglutarate/iron-dependent oxygenase |chr3:10676266-10678262 REVERSE LENGTH=316	4	miR159-2	miR159-3
ppa017436m	-	-	4	miR159-2	miR159-3
ppa003388m	AT2G46370.2	Symbols: JAR1, FIN219 | Auxin-responsive GH3 family protein |chr2:19034342-19036369 FORWARD LENGTH=575	4	miR159-2
ppa007009m	AT4G37050.1	Symbols: PLP4, PLA V, AtPLAIVC | PATATIN-like protein 4 |chr4:17457261-17459642 REVERSE LENGTH=428	4	miR159-2
ppa005501m	AT4G28540.1	Symbols: CKL6, PAPK1 | casein kinase I-like 6 |chr4:14107284-14110511 FORWARD LENGTH=479	4	miR159-2	miR159-3
ppa005533m	AT4G28540.1	Symbols: CKL6, PAPK1 | casein kinase I-like 6 |chr4:14107284-14110511 FORWARD LENGTH=479	4	miR159-2	miR159-3
ppa004395m	AT4G03020.1	Symbols: | transducin family protein / WD-40 repeat family protein| chr4:1331704-1334472 REVERSE LENGTH=493	4	miR159-2
ppa009721m	AT1G75900.1	Symbols: | GDSL-like Lipase/Acylhydrolase superfamily protein |chr1:28499179-28500943 FORWARD LENGTH=364	4	miR159-2
ppa019700m	AT4G02610.1	Symbols: | Aldolase-type TIM barrel family protein |chr4:1147662-1149217 FORWARD LENGTH=275	4	miR159-2	miR2275-1
ppa014997m	AT5G55930.1	Symbols: ATOPT1, OPT1 | oligopeptide transporter 1 |chr5:22652988-22655827 FORWARD LENGTH=755	4	miR159-2
ppa022895m	-	-	4	miR5021-2	miR5021-4	miR5021-5	miR5021-5	miR5021-10	miR5021-15	miR5021-10	miR5021-11
ppa022895m	-	-	4	miR5021-2	miR5021-4	miR5021-5	miR5021-5	miR5021-10	miR5021-15	miR5021-10	miR5021-11
ppa023852m	AT1G47890.1	Symbols: AtRLP7, RLP7 | receptor like protein 7 |chr1:17643976-17647035 FORWARD LENGTH=1019	4	miR172-1	miR390-1	miR390-2	miR172-3
ppa004886m	AT4G28610.1	Symbols: PHR1, AtPHR1 | phosphate starvation response 1 |chr4:14133164-14134951 REVERSE LENGTH=409	4	miR172-1	miR172-3
ppa004959m	AT4G28610.1	Symbols: PHR1, AtPHR1 | phosphate starvation response 1 |chr4:14133164-14134951 REVERSE LENGTH=409	4	miR172-1	miR172-3
ppa001477m	AT1G16540.1	Symbols: SIR3, LOS5, ABA3, ATABA3, ACI2 | molybdenum cofactorsulfurase (LOS5) (ABA3) | chr1:5659465-5665201 FORWARDLENGTH=819	4	miR172-6	miR172-7	miR172-2	miR167-4
ppa022713m	AT3G48770.1	Symbols: | DNA binding;ATP binding | chr3:18079261-18086817REVERSE LENGTH=1899	4	miR172-6	miR172-7	miR172-2
ppa012402m	AT2G45180.1	Symbols: | Bifunctional inhibitor/lipid-transfer protein/seedstorage 2S albumin superfamily protein |chr2:18626377-18626781 FORWARD LENGTH=134	4	miR172-6	miR172-7	miR2919-1	miR172-2
ppa006828m	AT3G04460.1	Symbols: PEX12, ATPEX12, APM4 | peroxin-12 | chr3:1186641-1189094FORWARD LENGTH=393	4	miR172-6	miR172-7	miR172-2
ppa001239m	AT3G63340.1	Symbols: | Protein phosphatase 2C family protein |chr3:23392181-23397999 REVERSE LENGTH=1041	4	miR172-6	miR172-7	miR172-2
ppa016742m	AT4G37990.1	Symbols: ELI3-2, ELI3, ATCAD8, CAD-B2 | elicitor-activated gene3-2 | chr4:17855964-17857388 FORWARD LENGTH=359	4	miR172-6	miR172-7	miR172-2	miR156-8
ppa009616m	AT3G57600.1	Symbols: | Integrase-type DNA-binding superfamily protein |chr3:21332841-21333674 FORWARD LENGTH=277	4	miR172-6	miR172-7	miR172-2
ppa004632m	AT4G10200.1	Symbols: | TTF-type zinc finger protein with HAT dimerisationdomain | chr4:6353172-6355591 FORWARD LENGTH=733	4	miR172-6	miR172-7	miR172-2
ppa016874m	AT5G53110.1	Symbols: | RING/U-box superfamily protein | chr5:21529022-21533008FORWARD LENGTH=382	4	miR172-6	miR172-7	miR172-2
ppa000537m	AT3G16785.1	Symbols: PLDP1, PLDZ1, PLDZETA1, PLD ZETA 1 | phospholipase D P1 |chr3:5711329-5718696 FORWARD LENGTH=1096	4	miR172-6	miR172-7	miR172-2	miR535-1
ppa005159m	AT3G13040.1	Symbols: | myb-like HTH transcriptional regulator family protein |chr3:4172415-4174456 REVERSE LENGTH=449	4	miR172-6	miR172-7	miR172-2
ppa007668m	AT4G37990.1	Symbols: ELI3-2, ELI3, ATCAD8, CAD-B2 | elicitor-activated gene 3-2| chr4:17855964-17857388 FORWARD LENGTH=359	4	miR172-6	miR172-7	miR172-2	miR156-8
ppa003128m	AT2G01910.1	Symbols: ATMAP65-6, MAP65-6 | Microtubule associated protein(MAP65/ASE1) family protein | chr2:417191-420182 FORWARDLENGTH=608	4	miR172-6	miR172-7	miR172-2
ppa024231m	AT1G64260.1	Symbols: | MuDR family transposase | chr1:23847756-23849915FORWARD LENGTH=719	4	miR172-6	miR172-7	miR172-2
ppa020890m	AT5G43390.1	Symbols: | Uncharacterised conserved protein UCP015417, vWA |chr5:17422940-17424871 REVERSE LENGTH=643	4	miR172-6	miR172-7	miR172-2
ppa016570m	AT2G01670.1	Symbols: atnudt17, NUDT17 | nudix hydrolase homolog 17 |chr2:296889-297818 REVERSE LENGTH=182	4	miR172-6	miR172-7	miR172-2
ppa015370m	AT4G11610.1	Symbols: | C2 calcium/lipid-binding plantphosphoribosyltransferase family protein |chr4:7013956-7017846 REVERSE LENGTH=1011	4	miR172-6	miR172-7
ppa002642m	AT4G39640.1	Symbols: GGT1 | gamma-glutamyl transpeptidase 1 |chr4:18400608-18402861 FORWARD LENGTH=572	4	miR172-6	miR172-7	miR172-2
ppa002265m	AT3G06340.2	Symbols: | DNAJ heat shock N-terminal domain-containing protein |chr3:1920607-1922628 REVERSE LENGTH=673	4	miR172-6	miR172-7	miR172-2
ppa016455m	AT4G37990.1	Symbols: ELI3-2, ELI3, ATCAD8, CAD-B2 | elicitor-activated gene 3-2| chr4:17855964-17857388 FORWARD LENGTH=359	4	miR172-6	miR172-7	miR172-2	miR156-8
ppa007615m	AT4G37980.1	Symbols: ELI3-1, ELI3, ATCAD7, CAD7 | elicitor-activated gene 3-1 |chr4:17852670-17854302 FORWARD LENGTH=357	4	miR172-6	miR172-7	miR172-2
ppa000325m	AT5G17910.1	Symbols: | unknown protein; FUNCTIONS IN: molecular_functionunknown; INVOLVED IN: biological_process unknown; LOCATEDIN: mitochondrion; EXPRESSED IN: 23 plant structures;EXPRESSED DURING: 15 growth stages; BEST Arabidopsisthaliana protein match is: unknown protein(TAIR:AT2G29620.1); Has 1807 Blast hits to 1807 proteinsin 277 species: Archae - 0; Bacteria - 0; Metazoa - 736;Fungi - 347; Plants - 3…	4	miR172-6	miR172-7
ppa002195m	AT4G30080.1	Symbols: ARF16 | auxin response factor 16 | chr4:14703369-14705564REVERSE LENGTH=670	4	miR172-6	miR160-3	miR172-7	miR160-4
ppa013901m	AT1G76860.1	Symbols: | Small nuclear ribonucleoprotein family protein |chr1:28854594-28855637 REVERSE LENGTH=98	4	miR172-6	miR172-7	miR414-3	miR172-2
ppa000081m	AT2G41700.1	Symbols: ABCA1, AtABCA1 | ATP-binding cassette A1 |chr2:17383239-17396110 REVERSE LENGTH=1882	4	miR172-6	miR172-7	miR5021-11	miR172-2	miR5021-13
ppa007415m	AT5G42050.1	Symbols: | DCD (Development and Cell Death) domain protein |chr5:16815630-16816932 FORWARD LENGTH=349	4	miR172-6	miR172-7	miR172-2
ppa009756m	AT5G42050.1	Symbols: | DCD (Development and Cell Death) domain protein |chr5:16815630-16816932 FORWARD LENGTH=349	4	miR172-6	miR172-7	miR172-2
ppa012987m	AT4G36910.1	Symbols: LEJ2, CDCP2 | Cystathionine beta-synthase (CBS) familyprotein | chr4:17391016-17393218 REVERSE LENGTH=236	4	miR172-6	miR172-7	miR172-2
ppa013128m	AT4G36910.1	Symbols: LEJ2, CDCP2 | Cystathionine beta-synthase (CBS) familyprotein | chr4:17391016-17393218 REVERSE LENGTH=236	4	miR172-6	miR172-7	miR172-2
ppa026855m	AT1G35150.1	Symbols: | General transcription factor 2-related zinc fingerprotein | chr1:12864158-12866238 REVERSE LENGTH=459	4	miR172-6	miR172-7	miR172-2
ppa008422m	AT3G09210.1	Symbols: PTAC13 | plastid transcriptionally active 13 |chr3:2825422-2826850 REVERSE LENGTH=333	4	miR172-6	miR172-7	miR172-2	miR535-1	miR156-8
ppb019685m	AT2G31210.1	Symbols: | basic helix-loop-helix (bHLH) DNA-binding superfamilyprotein | chr2:13296655-13298139 FORWARD LENGTH=428	4	miR172-6	miR172-7	miR172-2
ppa000364m	AT2G37320.1	Symbols: | Tetratricopeptide repeat (TPR)-like superfamily protein| chr2:15667223-15668725 FORWARD LENGTH=500	4	miR172-6	miR172-7	miR172-2	miR5083-1
ppa025606m	AT2G39210.1	Symbols: | Major facilitator superfamily protein |chr2:16366287-16368231 REVERSE LENGTH=601	4	miR172-6	miR172-7	miR172-2
ppa021630m	AT5G23170.1	Symbols: | Protein kinase superfamily protein |chr5:7798411-7799436 REVERSE LENGTH=341	4	miR172-6	miR172-7	miR172-2
ppa005340m	AT1G67180.1	Symbols: | zinc finger (C3HC4-type RING finger) family protein /BRCT domain-containing protein | chr1:25130099-25132169FORWARD LENGTH=453	4	miR172-6	miR172-7
ppa006782m	AT1G51130.1	Symbols: | Nse4, component of Smc5/6 DNA repair complex |chr1:18939480-18941560 REVERSE LENGTH=403	4	miR172-6	miR172-7	miR319-1	miR319-2	miR172-2	miR319-3
ppa012138m	AT1G10630.1	Symbols: ATARFA1F, ARFA1F | ADP-ribosylation factor A1F |chr1:3513189-3514230 REVERSE LENGTH=181	4	miR172-6	miR172-7	miR172-2
ppa021232m	AT4G37980.1	Symbols: ELI3-1, ELI3, ATCAD7, CAD7 | elicitor-activated gene 3-1 |chr4:17852670-17854302 FORWARD LENGTH=357	4	miR172-6	miR172-7	miR172-2
ppa014563m	AT5G45870.1	Symbols: PYL12, RCAR6 | PYR1-like 12 | chr5:18606564-18607043REVERSE LENGTH=159	4	miR172-6	miR172-7	miR172-2
ppa025139m	AT5G59120.1	Symbols: ATSBT4.13, SBT4.13 | subtilase 4.13 |chr5:23864897-23868020 REVERSE LENGTH=732	4	miR172-6	miR172-7	miR172-2
ppa005863m	AT1G03350.1	Symbols: | BSD domain-containing protein | chr1:822834-824246REVERSE LENGTH=470	4	miR172-6	miR172-6	miR172-7	miR172-7	miR172-2
ppa000804m	AT2G01830.3	Symbols: WOL, CRE1, WOL1, AHK4, ATCRE1 | CHASE domain containinghistidine kinase protein | chr2:363332-367429 REVERSELENGTH=1057	4	miR172-6	miR172-7	miR477-1
ppa001387m	AT1G06410.1	Symbols: ATTPS7, TPS7, ATTPSA | trehalose-phosphatase/synthase 7 |chr1:1955413-1958153 FORWARD LENGTH=851	4	miR172-6	miR172-7	miR156-8
ppa009578m	AT3G19500.1	Symbols: | basic helix-loop-helix (bHLH) DNA-binding superfamilyprotein | chr3:6759289-6760893 REVERSE LENGTH=270	4	miR172-6	miR172-7	miR5021-1	miR172-2
ppa011038m	AT2G43280.1	Symbols: | Far-red impaired responsive (FAR1) family protein |chr2:17989739-17990861 FORWARD LENGTH=206	4	miR172-6	miR172-7	miR172-2
ppa003537m	AT5G04550.1	Symbols: | Protein of unknown function (DUF668) |chr5:1303757-1305556 REVERSE LENGTH=599	4	miR172-6	miR172-7	miR172-2
ppa015612m	AT1G16830.1	Symbols: | Pentatricopeptide repeat (PPR) superfamily protein |chr1:5760793-5762619 FORWARD LENGTH=608	4	miR172-6	miR172-7	miR172-2
ppa027076m	AT3G25970.1	Symbols: | Pentatricopeptide repeat (PPR) superfamily protein |chr3:9500116-9502221 REVERSE LENGTH=701	4	miR172-6	miR172-7	miR172-2
ppa014009m	AT1G76860.1	Symbols: | Small nuclear ribonucleoprotein family protein |chr1:28854594-28855637 REVERSE LENGTH=98	4	miR172-6	miR172-7	miR172-2
ppa014013m	AT1G76860.1	Symbols: | Small nuclear ribonucleoprotein family protein |chr1:28854594-28855637 REVERSE LENGTH=98	4	miR172-6	miR172-7	miR172-2
ppa002863m	AT1G68050.1	Symbols: ADO3, FKF1 | flavin-binding, kelch repeat, f box 1 |chr1:25508737-25510697 FORWARD LENGTH=619	4	miR172-6	miR172-7	miR172-2	miR156-8
ppa020944m	AT3G56470.1	Symbols: | F-box family protein | chr3:20934815-20936017 FORWARDLENGTH=367	4	miR172-6	miR172-7
ppa025016m	AT4G27230.1	Symbols: HTA2 | histone H2A 2 | chr4:13637515-13638325 REVERSELENGTH=131	4	miR172-6	miR172-7	miR172-2
ppa023216m	AT3G16730.1	Symbols: | CONTAINS InterPro DOMAIN/s: Non-SMC condensin IIcomplex, subunit H2-like (InterPro:IPR009378); Has 249Blast hits to 211 proteins in 82 species: Archae - 0;Bacteria - 0; Metazoa - 145; Fungi - 8; Plants - 30;Viruses - 0; Other Eukaryotes - 66 (source: NCBI BLink).| chr3:5695633-5698863 REVERSE LENGTH=683	4	miR172-6	miR172-7	miR172-2
ppa019240m	AT5G65560.1	Symbols: | Pentatricopeptide repeat (PPR) superfamily protein |chr5:26201012-26203759 REVERSE LENGTH=915	4	miR172-6	miR172-7	miR172-2
ppa011349m	AT1G79210.2	Symbols: | N-terminal nucleophile aminohydrolases (Ntnhydrolases) superfamily protein | chr1:29796286-29798240REVERSE LENGTH=235	4	miR172-6	miR172-7	miR172-2
ppa009411m	AT2G22475.1	Symbols: GEM | GRAM domain family protein | chr2:9541523-9544778FORWARD LENGTH=299	4	miR172-6	miR172-6	miR172-7	miR172-7	miR172-2	miR172-2
ppa025914m	AT5G20950.1	Symbols: | Glycosyl hydrolase family protein |chr5:7107609-7110775 REVERSE LENGTH=624	4	miR172-6	miR172-7	miR172-2
ppa020635m	AT4G10200.1	Symbols: | TTF-type zinc finger protein with HAT dimerisationdomain | chr4:6353172-6355591 FORWARD LENGTH=733	4	miR172-6	miR172-7	miR172-2
ppa009125m	AT1G28200.1	Symbols: FIP1 | FH interacting protein 1 | chr1:9850395-9852300REVERSE LENGTH=259	4	miR172-6	miR172-7	miR172-2
ppa024479m	AT1G74520.1	Symbols: ATHVA22A, HVA22A | HVA22 homologue A |chr1:28008109-28009156 REVERSE LENGTH=177	4	miR172-6	miR172-7	miR172-2
ppb020961m	AT1G22380.1	Symbols: AtUGT85A3, UGT85A3 | UDP-glucosyl transferase 85A3 |chr1:7900522-7902332 REVERSE LENGTH=488	4	miR160-1	miR157-2	miR156-7
ppa022903m	AT1G16390.1	Symbols: ATOCT3, 3-Oct | organic cation/carnitine transporter 3 |chr1:5602921-5604477 FORWARD LENGTH=518	4	miR160-1
ppa001068m	AT4G14330.1	Symbols: | P-loop containing nucleoside triphosphate hydrolasessuperfamily protein | chr4:8244228-8247286 FORWARDLENGTH=869	4	miR160-1	miR414-3	miR169-10
ppa003501m	AT2G32120.1	Symbols: HSP70T-2 | heat-shock protein 70T-2 |chr2:13651720-13653411 REVERSE LENGTH=563	4	miR393-1
ppa003543m	AT5G48560.1	Symbols: | basic helix-loop-helix (bHLH) DNA-binding superfamilyprotein | chr5:19684160-19686871 FORWARD LENGTH=498	4	miR393-1
ppa006418m	AT5G61840.1	Symbols: GUT1 | Exostosin family protein | chr5:24839365-24841703REVERSE LENGTH=415	4	miR393-1
ppa023638m	AT4G21700.1	Symbols: | Protein of unknown function (DUF2921) |chr4:11529956-11532844 FORWARD LENGTH=962	4	miR393-1	miR5021-1
ppa024074m	AT5G35550.1	Symbols: TT2, ATMYB123, MYB123, ATTT2 | Duplicatedhomeodomain-like superfamily protein |chr5:13726807-13727729 FORWARD LENGTH=258	4	miR828-1	miR414-3
ppa014884m	AT5G14750.1	Symbols: WER, ATMYB66, WER1, MYB66 | myb domain protein 66 |chr5:4763656-4764738 REVERSE LENGTH=203	4	miR828-1
ppa010846m	AT4G38620.1	Symbols: ATMYB4, MYB4 | myb domain protein 4 |chr4:18053866-18054876 FORWARD LENGTH=282	4	miR828-1
ppa004560m	AT2G47460.1	Symbols: MYB12, ATMYB12, PFG1 | myb domain protein 12 |chr2:19476438-19479242 FORWARD LENGTH=371	4	miR828-1
ppa010069m	AT1G66370.1	Symbols: MYB113, AtMYB113 | myb domain protein 113 |chr1:24753634-24754604 FORWARD LENGTH=246	4	miR828-1
ppa019921m	AT3G57650.1	Symbols: LPAT2 | lysophosphatidyl acyltransferase 2 |chr3:21349751-21352839 FORWARD LENGTH=389	4	miR171-1
ppa003969m	AT5G05520.1	Symbols: | Outer membrane OMP85 family protein |chr5:1632912-1635104 FORWARD LENGTH=524	4	miR171-1
ppa018497m	-	-	4	miR5021-2	miR5021-3	miR5021-5	miR5021-5	miR5021-10	miR5021-12	miR5021-10	miR5021-1
ppa019874m	AT2G29110.1	Symbols: ATGLR2.8, GLR2.8 | glutamate receptor 2.8 |chr2:12506880-12510552 REVERSE LENGTH=947	4	miR5021-11
ppa1027219m	AT1G50420.1	Symbols: SCL3, SCL-3 | scarecrow-like 3 | chr1:18678177-18679625REVERSE LENGTH=482	4	miR5021-11
ppa005285m	AT4G23560.1	Symbols: AtGH9B15, GH9B15 | glycosyl hydrolase 9B15 |chr4:12293633-12295788 REVERSE LENGTH=479	4	miR5021-12
ppa022895m	-	-	4	miR5021-2	miR5021-4	miR5021-5	miR5021-5	miR5021-10	miR5021-15	miR5021-10	miR5021-11
ppa022876m	AT3G14470.1	Symbols: | NB-ARC domain-containing disease resistance protein |chr3:4857940-4861104 FORWARD LENGTH=1054	4	miR482-1
ppa000343m	AT3G14470.1	Symbols: | NB-ARC domain-containing disease resistance protein |chr3:4857940-4861104 FORWARD LENGTH=1054	4	miR482-1
ppa021741m	AT3G14470.1	Symbols: | NB-ARC domain-containing disease resistance protein |chr3:4857940-4861104 FORWARD LENGTH=1054	4	miR482-1
ppa018778m	AT5G03555.1	Symbols: | permease, cytosine/purines, uracil, thiamine,allantoin family protein | chr5:898354-900153 REVERSELENGTH=599	4	miR156-9	miR156-10	miR157-2	miR156-7	miR156-11	miR156-4
ppa014311m	-	-	4	miR5021-2	miR5021-10	miR5021-1	miR5021-5	miR5021-10
ppa007955m	AT5G56750.1	Symbols: NDL1 | N-MYC downregulated-like 1 | chr5:22957986-22960606FORWARD LENGTH=346	4	miR164-1	miR164-2	miR164-3	miR164-4
ppa001362m	AT3G01810.1	Symbols: | FUNCTIONS IN: molecular_function unknown; INVOLVED IN:biological_process unknown; LOCATED IN: plasma membrane;EXPRESSED IN: 21 plant structures; EXPRESSED DURING: 13growth stages; BEST Arabidopsis thaliana protein matchis: nucleolar protein gar2-related (TAIR:AT2G42320.2);Has 1327 Blast hits to 470 proteins in 132 species:Archae - 2; Bacteria - 131; Metazoa - 139; Fungi - 114;Plants - …	4	miR414-3	miR396-3
ppa024883m	AT3G25190.1	Symbols: | Vacuolar iron transporter (VIT) family protein |chr3:9174505-9175614 FORWARD LENGTH=219	4	miR414-3
ppa027097m	-	-	4	miR414-3	miR414-3	miR396-3
ppa024666m	AT2G32645.1	Symbols: | Domain of unknown function (DUF313) |chr2:13851989-13852859 REVERSE LENGTH=189	4	miR414-3
ppa024675m	AT1G47410.1	Symbols: | unknown protein; Has 26 Blast hits to 26 proteins in10 species: Archae - 0; Bacteria - 0; Metazoa - 0; Fungi- 0; Plants - 26; Viruses - 0; Other Eukaryotes - 0(source: NCBI BLink). | chr1:17394818-17395508 FORWARDLENGTH=189	4	miR414-3
ppa011344m	AT4G00850.1	Symbols: GIF3 | GRF1-interacting factor 3 | chr4:357675-358928FORWARD LENGTH=223	4	miR414-3
ppa000386m	AT2G21390.1	Symbols: | Coatomer, alpha subunit | chr2:9152428-9156577 FORWARDLENGTH=1218	4	miR414-3
ppa012110m	AT5G22390.1	Symbols: | Protein of unknown function (DUF3049) |chr5:7418383-7418991 REVERSE LENGTH=202	4	miR414-3
ppa015042m	AT1G52540.1	Symbols: | Protein kinase superfamily protein |chr1:19570298-19571884 REVERSE LENGTH=350	4	miR414-3	miR169-10
ppa025138m	AT1G49920.1	Symbols: | MuDR family transposase | chr1:18481798-18484233REVERSE LENGTH=785	4	miR414-3
ppb014821m	AT2G18540.1	Symbols: | RmlC-like cupins superfamily protein |chr2:8042382-8045008 REVERSE LENGTH=707	4	miR414-3	miR414-3
ppa022458m	AT1G65090.2	Symbols: | unknown protein; FUNCTIONS IN: molecular_functionunknown; INVOLVED IN: biological_process unknown;LOCATED IN: cellular_component unknown; BEST Arabidopsisthaliana protein match is: unknown protein(TAIR:AT5G36100.1); Has 1234 Blast hits to 904 proteinsin 178 species: Archae - 0; Bacteria - 58; Metazoa -431; Fungi - 95; Plants - 83; Viruses - 38; OtherEukaryotes - 529 (source: NCBI BLink…	4	miR414-3	miR535-1	miR156-8
ppa004889m	AT1G13030.1	Symbols: | sphere organelles protein-related |chr1:4444284-4447278 REVERSE LENGTH=608	4	miR414-3
ppa025460m	AT1G64260.1	Symbols: | MuDR family transposase | chr1:23847756-23849915FORWARD LENGTH=719	4	miR414-3	miR414-3
ppa002215m	AT5G12080.2	Symbols: MSL10, ATMSL10 | mechanosensitive channel of smallconductance-like 10 | chr5:3898182-3900923 REVERSELENGTH=734	4	miR414-3	miR535-1	miR5083-1
ppa006629m	AT5G07890.1	Symbols: | myosin heavy chain-related | chr5:2517718-2519493REVERSE LENGTH=409	4	miR414-3
ppa010903m	AT3G29310.1	Symbols: | calmodulin-binding protein-related |chr3:11249712-11251452 FORWARD LENGTH=551	4	miR414-3	miR1446-1
ppa004809m	AT3G19640.1	Symbols: MGT4, MRS2-3 | magnesium transporter 4 |chr3:6820969-6823104 FORWARD LENGTH=484	4	miR414-3
ppa004698m	AT2G46710.1	Symbols: | Rho GTPase activating protein withPAK-box/P21-Rho-binding domain | chr2:19192105-19194656FORWARD LENGTH=455	4	miR414-3
ppa003249m	AT5G58700.1	Symbols: ATPLC4, PLC4 | phosphatidylinositol-speciwc phospholipaseC4 | chr5:23713144-23716057 REVERSE LENGTH=597	4	miR414-3
ppa009288m	AT4G27120.1	Symbols: | CONTAINS InterPro DOMAIN/s: DDRGK domain(InterPro:IPR019153); Has 30201 Blast hits to 17322proteins in 780 species: Archae - 12; Bacteria - 1396;Metazoa - 17338; Fungi - 3422; Plants - 5037; Viruses -0; Other Eukaryotes - 2996 (source: NCBI BLink). |chr4:13602210-13604227 REVERSE LENGTH=298	4	miR414-3
ppa001480m	AT2G28470.1	Symbols: BGAL8 | beta-galactosidase 8 | chr2:12169047-12173164REVERSE LENGTH=852	4	miR414-3
ppa001479m	AT2G28470.1	Symbols: BGAL8 | beta-galactosidase 8 | chr2:12169047-12173164REVERSE LENGTH=852	4	miR414-3
ppa011526m	AT1G47410.1	Symbols: | unknown protein; Has 26 Blast hits to 26 proteins in10 species: Archae - 0; Bacteria - 0; Metazoa - 0; Fungi- 0; Plants - 26; Viruses - 0; Other Eukaryotes - 0(source: NCBI BLink). | chr1:17394818-17395508 FORWARDLENGTH=189	4	miR414-3
ppa023224m	AT5G51680.1	Symbols: | hydroxyproline-rich glycoprotein family protein |chr5:20997591-20998755 FORWARD LENGTH=343	4	miR414-3
ppa000827m	AT3G29320.1	Symbols: | Glycosyl transferase, family 35 |chr3:11252871-11257587 FORWARD LENGTH=962	4	miR414-3	miR414-3
ppa024464m	AT5G60440.1	Symbols: AGL62 | AGAMOUS-like 62 | chr5:24306329-24307520 FORWARDLENGTH=299	4	miR414-3
ppa005993m	AT5G52040.1	Symbols: ATRSP41, RS41, At-RS41 | RNA-binding (RRM/RBD/RNP motifs)family protein | chr5:21131081-21133318 FORWARDLENGTH=356	4	miR414-3	miR156-8
ppa024770m	AT1G75950.1	Symbols: SKP1, ASK1, ATSKP1, SKP1A, UIP1 | S phasekinase-associated protein 1 | chr1:28516715-28517454FORWARD LENGTH=160	4	miR414-3
ppa003898m	AT1G78650.1	Symbols: POLD3 | DNA-directed DNA polymerases |chr1:29582987-29585508 FORWARD LENGTH=509	4	miR414-3
ppa026380m	AT1G69550.1	Symbols: | disease resistance protein (TIR-NBS-LRR class) |chr1:26148836-26153374 REVERSE LENGTH=1400	4	miR414-3
ppa000563m	AT2G30110.1	Symbols: ATUBA1, MOS5, UBA1 | ubiquitin-activating enzyme 1 |chr2:12852632-12857369 REVERSE LENGTH=1080	4	miR414-3
ppa007235m	AT3G17860.3	Symbols: JAZ3, JAI3, TIFY6B | jasmonate-zim-domain protein 3 |chr3:6121143-6122691 FORWARD LENGTH=319	4	miR169-6	miR169-7	miR169-8	miR169-9
ppa005179m	AT2G37550.1	Symbols: ASP1, AGD7 | ARF-GAP domain 7 | chr2:15755544-15757456REVERSE LENGTH=456	4	miR169-6	miR169-7	miR169-8	miR169-9
ppa002278m	AT1G19520.1	Symbols: NFD5 | pentatricopeptide (PPR) repeat-containing protein |chr1:6760032-6762581 FORWARD LENGTH=725	4	miR2275-4	miR2275-5	miR2275-1	miR2275-2	miR2275-3
ppb018196m	-	-	4	miR2275-1
ppb017154m	AT4G38180.1	Symbols: FRS5 | FAR1-related sequence 5 | chr4:17906702-17909404REVERSE LENGTH=788	4	miR2275-1
ppa014311m	-	-	4	miR5021-2	miR5021-10	miR5021-1	miR5021-5	miR5021-10
ppa012722m	AT1G01230.1	Symbols: | ORMDL family protein | chr1:97620-99046 FORWARDLENGTH=157	4	miR5021-1
ppa003871m	AT4G05160.1	Symbols: | AMP-dependent synthetase and ligase family protein |chr4:2664451-2666547 FORWARD LENGTH=544	4	miR535-1
ppa015479m	-	-	4	miR1446-1
ppa000118m	AT1G03080.1	Symbols: | kinase interacting (KIP1-like) family protein |chr1:731794-737332 REVERSE LENGTH=1733	4	miR1446-1
ppa002812m	AT5G58300.1	Symbols: | Leucine-rich repeat protein kinase family protein |chr5:23572821-23574871 FORWARD LENGTH=654	4	miR1446-1
ppa004097m	AT1G80460.1	Symbols: NHO1, GLI1 | Actin-like ATPase superfamily protein |chr1:30246960-30249055 REVERSE LENGTH=522	4	miR1446-1
ppa005819m	AT2G44020.1	Symbols: | Mitochondrial transcription termination factor familyprotein | chr2:18217737-18219260 REVERSE LENGTH=507	4	miR1446-1
ppa022895m	-	-	4	miR5021-2	miR5021-4	miR5021-5	miR5021-5	miR5021-10	miR5021-15	miR5021-10	miR5021-11
ppa003308m	AT5G60020.1	Symbols: LAC17, ATLAC17 | laccase 17 | chr5:24168072-24170223FORWARD LENGTH=577	4	miR397-1	miR395-2
ppa006834m	AT1G80150.1	Symbols: | Tetratricopeptide repeat (TPR)-like superfamily protein| chr1:30148738-30149931 FORWARD LENGTH=397	4	miR397-1
ppa005473m	AT1G68820.1	Symbols: | Transmembrane Fragile-X-F-associated protein |chr1:25865852-25868800 FORWARD LENGTH=468	4	miR397-1
ppa009796m	AT5G67500.1	Symbols: VDAC2, ATVDAC2 | voltage dependent anion channel 2 |chr5:26935223-26937123 FORWARD LENGTH=276	4	miR397-1	miR473-1	miR477-1
ppa002847m	AT1G56560.1	Symbols: | Plant neutral invertase family protein |chr1:21192593-21194948 FORWARD LENGTH=616	4	miR169-11	miR156-8
ppa003447m	AT1G28130.1	Symbols: GH3.17 | Auxin-responsive GH3 family protein |chr1:9825431-9827883 FORWARD LENGTH=609	4	miR169-10
ppa016604m	AT3G14460.1	Symbols: | LRR and NB-ARC domains-containing disease resistanceprotein | chr3:4851990-4856264 REVERSE LENGTH=1424	4	miR169-10	miR159-3
ppa019033m	AT3G12060.1	Symbols: TBL1 | Plant protein of unknown function (DUF828) |chr3:3843142-3845150 FORWARD LENGTH=556	4	miR169-10
ppa024463m	AT1G22150.1	Symbols: SULTR1;3 | sulfate transporter 1;3 | chr1:7818361-7821344FORWARD LENGTH=656	4	miR169-10	miR156-8
ppa015599m	AT2G28120.1	Symbols: | Major facilitator superfamily protein |chr2:11985934-11987667 FORWARD LENGTH=577	4	miR169-10
ppa014311m	-	-	4	miR5021-2	miR5021-10	miR5021-1	miR5021-5	miR5021-10
ppa016760m	AT2G43820.1	Symbols: GT, UGT74F2, ATSAGT1, SGT1, SAGT1 |UDP-glucosyltransferase 74F2 | chr2:18152279-18153715FORWARD LENGTH=449	4	miR2111-1	miR2111-2
ppa003439m	AT2G17210.1	Symbols: | Tetratricopeptide repeat (TPR)-like superfamily protein| chr2:7485398-7487602 REVERSE LENGTH=715	4	miR2111-1	miR2111-2	miR529-1
ppa026189m	AT4G17610.1	Symbols: | tRNA/rRNA methyltransferase (SpoU) family protein |chr4:9805652-9814910 REVERSE LENGTH=1850	4	miR535-1	miR156-8
ppa017045m	AT3G25640.1	Symbols: | Protein of unknown function, DUF617 |chr3:9333775-9334578 FORWARD LENGTH=267	4	miR396-1	miR396-3
ppa022447m	AT1G34070.1	Symbols: | CONTAINS InterPro DOMAIN/s: Retrotransposon gagprotein (InterPro:IPR005162); BEST Arabidopsis thalianaprotein match is: unknown protein (TAIR:AT5G48050.1);Has 648 Blast hits to 647 proteins in 29 species: Archae- 0; Bacteria - 0; Metazoa - 16; Fungi - 25; Plants -607; Viruses - 0; Other Eukaryotes - 0 (source: NCBIBLink). | chr1:12402283-12403209 FORWARD LENGTH=308	4	miR2919-1
ppa014124m	-	-	4	miR5021-3	miR5021-5	miR5021-5	miR5021-5	miR5021-12	miR5021-1	miR5021-5	miR2919-1	miR5021-15	miR5021-12	miR5021-1
ppa001689m	AT5G45650.1	Symbols: | subtilase family protein | chr5:18513520-18518790REVERSE LENGTH=791	4	miR2919-1
ppa018386m	AT4G35900.1	Symbols: FD, FD-1, atbzip14 | Basic-leucine zipper (bZIP)transcription factor family protein |chr4:17004746-17005952 FORWARD LENGTH=285	4	miR2919-1
ppa026885m	AT1G05020.1	Symbols: | ENTH/ANTH/VHS superfamily protein |chr1:1435384-1437345 REVERSE LENGTH=653	4	miR166-1
ppb022735m	AT3G11210.1	Symbols: | SGNH hydrolase-type esterase superfamily protein |chr3:3511101-3512899 REVERSE LENGTH=256	4	miR166-1
ppa022308m	AT5G51500.1	Symbols: | Plant invertase/pectin methylesterase inhibitorsuperfamily | chr5:20917929-20919838 REVERSE LENGTH=540	4	miR166-1
ppa018497m	-	-	4	miR5021-2	miR5021-3	miR5021-5	miR5021-5	miR5021-10	miR5021-12	miR5021-10	miR5021-1
ppa004577m	AT3G12570.2	Symbols: FYD | FYD | chr3:3989407-3990876 FORWARD LENGTH=489	4	miR168-1	miR168-2
ppa000699m	AT2G32730.1	Symbols: | 26S proteasome regulatory complex, non-ATPasesubcomplex, Rpn2/Psmd1 subunit | chr2:13880189-13885464FORWARD LENGTH=1004	4	miR162-2
ppa017622m	-	-	4	miR5021-5	miR5021-5	miR5021-15
ppa014124m	-	-	4	miR5021-3	miR5021-5	miR5021-5	miR5021-5	miR5021-12	miR5021-1	miR5021-5	miR2919-1	miR5021-15	miR5021-12	miR5021-1
ppa017622m	-	-	4	miR5021-5	miR5021-5	miR5021-15
ppa002213m	AT2G43490.6	Symbols: | Ypt/Rab-GAP domain of gyp1p superfamily protein |chr2:18055106-18058179 REVERSE LENGTH=741	4	miR396-3
ppa002301m	AT2G43490.6	Symbols: | Ypt/Rab-GAP domain of gyp1p superfamily protein |chr2:18055106-18058179 REVERSE LENGTH=741	4	miR396-3
ppa026393m	AT5G66870.1	Symbols: ASL1, LBD36 | ASYMMETRIC LEAVES 2-like 1 |chr5:26706621-26707562 FORWARD LENGTH=313	4	miR5021-11
ppa021711m	AT2G20880.1	Symbols: | Integrase-type DNA-binding superfamily protein |chr2:8986053-8987063 FORWARD LENGTH=336	4	miR396-1
ppa003051m	AT4G18570.1	Symbols: | Tetratricopeptide repeat (TPR)-like superfamily protein| chr4:10231439-10234534 FORWARD LENGTH=642	4	miR156-8
ppa011668m	AT5G50090.1	Symbols: | unknown protein; FUNCTIONS IN: molecular_functionunknown; INVOLVED IN: N-terminal protein myristoylation;LOCATED IN: cellular_component unknown; BEST Arabidopsisthaliana protein match is: unknown protein(TAIR:AT5G62900.1); Has 1807 Blast hits to 1807 proteinsin 277 species: Archae - 0; Bacteria - 0; Metazoa - 736;Fungi - 347; Plants - 385; Viruses - 0; Other Eukaryotes- 339 (source: NC…	4	miR535-1
ppa000746m	AT1G20780.1	Symbols: PUB44, ATPUB44, SAUL1 | senescence-associated E3 ubiquitinligase 1 | chr1:7217812-7220609 FORWARD LENGTH=801	4	miR5021-1
ppa000403m	AT1G77600.2	Symbols: | ARM repeat superfamily protein | chr1:29152890-29162156REVERSE LENGTH=1410	4	miR399-1
ppa021217m	AT5G13210.1	Symbols: | Uncharacterised conserved protein UCP015417, vWA |chr5:4214567-4216588 FORWARD LENGTH=673	4	miR1088-1
ppa000282m	AT3G08850.1	Symbols: RAPTOR1B, ATRAPTOR1B, RAPTOR1 | HEAT repeat ;WD domain,G-beta repeat protein protein | chr3:2686978-2694911REVERSE LENGTH=1344	4	miR396-1	miR396-3	miR396-2
ppa015476m	-	-	4	miR5021-2	miR5021-2	miR5021-3	miR5021-3	miR5021-4	miR5021-4	miR5021-5	miR5021-5	miR5021-10	miR5021-11	miR5021-12	miR5021-13	miR5021-10	miR5021-10	miR5021-17	miR5021-12	miR5021-20	miR5021-13
ppa022895m	-	-	4	miR5021-2	miR5021-4	miR5021-5	miR5021-5	miR5021-10	miR5021-15	miR5021-10	miR5021-11
ppa014311m	-	-	4	miR5021-2	miR5021-10	miR5021-1	miR5021-5	miR5021-10
ppa014311m	-	-	4	miR5021-2	miR5021-10	miR5021-1	miR5021-5	miR5021-10
ppa001825m	AT3G04160.1	Symbols: | unknown protein; Has 1711 Blast hits to 1353 proteinsin 195 species: Archae - 0; Bacteria - 64; Metazoa - 693;Fungi - 201; Plants - 207; Viruses - 0; Other Eukaryotes- 546 (source: NCBI BLink). | chr3:1091647-1094296REVERSE LENGTH=712	4	miR395-2	miR1088-1	miR156-8	miR156-8
ppa011391m	AT2G35010.1	Symbols: ATO1, TO1 | thioredoxin O1 | chr2:14754398-14755888FORWARD LENGTH=194	4	miR395-2
ppa012206m	-	-	4	miR395-2
ppa012237m	-	-	4	miR395-2
ppa012793m	-	-	4	miR395-2
ppa003024m	AT1G13750.1	Symbols: | Purple acid phosphatases superfamily protein |chr1:4715490-4718091 REVERSE LENGTH=613	4	miR395-2	miR156-8
ppa026390m	AT5G63450.1	Symbols: CYP94B1 | cytochrome P450, family 94, subfamily B,polypeptide 1 | chr5:25408987-25410519 REVERSELENGTH=510	4	miR395-2
ppa012591m	AT1G68300.1	Symbols: | Adenine nucleotide alpha hydrolases-like superfamilyprotein | chr1:25598518-25599261 REVERSE LENGTH=160	4	miR390-1	miR390-2
ppa001746m	AT3G03770.1	Symbols: | Leucine-rich repeat protein kinase family protein |chr3:945303-948436 REVERSE LENGTH=802	4	miR390-1	miR390-2
ppa000762m	AT4G20940.1	Symbols: | Leucine-rich receptor-like protein kinase familyprotein | chr4:11202728-11206038 FORWARD LENGTH=977	4	miR5021-17	miR159-1
ppa023213m	AT2G45550.1	Symbols: CYP76C4 | cytochrome P450, family 76, subfamily C,polypeptide 4 | chr2:18773541-18775654 REVERSE LENGTH=511	4	miR5021-17
ppa014507m	-	-	4	miR5021-2	miR5021-3	miR5021-10	miR5021-10	miR5021-12
ppa013258m	-	-	4	miR5021-3	miR2118-1	miR5021-12
ppa024559m	AT2G37580.1	Symbols: | RING/U-box superfamily protein |chr2:15764745-15765452 FORWARD LENGTH=235	4	miR5021-12
ppa012499m	-	-	4	miR5021-3	miR5021-4	miR5021-11	miR5021-12	miR5021-1	miR5021-5	miR5021-17	miR5021-12	miR5021-1
ppa011212m	AT5G43750.1	Symbols: NDH18 | NAD(P)H dehydrogenase 18 |chr5:17580100-17581145 REVERSE LENGTH=212	4	miR164-5
ppa002182m	AT1G53050.1	Symbols: | Protein kinase superfamily protein |chr1:19772574-19775531 FORWARD LENGTH=694	4	miR2275-2	miR164-5
ppa007131m	AT1G68010.1	Symbols: HPR, ATHPR1 | hydroxypyruvate reductase |chr1:25493418-25495720 FORWARD LENGTH=386	4	miR167-3
ppa018497m	-	-	4	miR5021-2	miR5021-3	miR5021-5	miR5021-5	miR5021-10	miR5021-12	miR5021-10	miR5021-1
ppa018497m	-	-	4	miR5021-2	miR5021-3	miR5021-5	miR5021-5	miR5021-10	miR5021-12	miR5021-10	miR5021-1
ppa006932m	AT5G42250.1	Symbols: | Zinc-binding alcohol dehydrogenase family protein |chr5:16894087-16897450 FORWARD LENGTH=390	4	miR5021-1
ppa010171m	AT4G38400.1	Symbols: ATEXLA2, EXPL2, ATEXPL2, ATHEXP BETA 2.2, EXLA2 |expansin-like A2 | chr4:17978675-17979665 REVERSELENGTH=265	4	miR5021-1
ppa005244m	AT5G25620.1	Symbols: YUC6 | Flavin-binding monooxygenase family protein |chr5:8935520-8938224 REVERSE LENGTH=417	4	miR5021-1
ppa012437m	AT2G35470.1	Symbols: | unknown protein; Has 25 Blast hits to 25 proteins in8 species: Archae - 0; Bacteria - 0; Metazoa - 0; Fungi- 0; Plants - 25; Viruses - 0; Other Eukaryotes - 0(source: NCBI BLink). | chr2:14909014-14909720 REVERSELENGTH=167	4	miR5021-1
ppa015853m	-	-	4	miR5021-2	miR5021-3	miR5021-4	miR5021-5	miR5021-12	miR2919-1	miR5021-10	miR5021-11	miR5021-1	miR5021-13
ppa005632m	AT1G69040.2	Symbols: ACR4 | ACT domain repeat 4 | chr1:25957843-25960079FORWARD LENGTH=455	4	miR5021-1
ppa001420m	AT1G67550.1	Symbols: URE | urease | chr1:25312842-25316911 FORWARD LENGTH=838	4	miR5021-1
ppa025036m	AT2G17080.1	Symbols: | Arabidopsis protein of unknown function (DUF241) |chr2:7433326-7434117 REVERSE LENGTH=263	4	miR5021-1	miR396-3
ppa026621m	AT1G71970.1	Symbols: | unknown protein; FUNCTIONS IN: molecular_functionunknown; INVOLVED IN: biological_process unknown;LOCATED IN: chloroplast; EXPRESSED IN: 22 plantstructures; EXPRESSED DURING: 13 growth stages; BESTArabidopsis thaliana protein match is: unknown protein(TAIR:AT1G22680.1); Has 58 Blast hits to 58 proteins in13 species: Archae - 0; Bacteria - 0; Metazoa - 4; Fungi- 0; Plants - 49; Viruses …	4	miR5021-1
ppa025955m	-	-	4	miR5021-2	miR5021-3	miR5021-4	miR5021-5	miR5021-12	miR2919-1	miR5021-10	miR5021-11	miR5021-1	miR5021-13
ppa005505m	AT2G30710.1	Symbols: | Ypt/Rab-GAP domain of gyp1p superfamily protein |chr2:13086147-13088991 REVERSE LENGTH=440	4	miR156-8
ppa007614m	AT4G11260.1	Symbols: ATSGT1B, ETA3, RPR1, EDM1, SGT1B | phosphatase-related |chr4:6851515-6853719 REVERSE LENGTH=358	4	miR172-2
ppa003686m	AT5G06830.1	Symbols: | unknown protein; CONTAINS InterPro DOMAIN/s: Protein ofunknown function DUF773 (InterPro:IPR008491); Has 365Blast hits to 359 proteins in 109 species: Archae - 9;Bacteria - 13; Metazoa - 209; Fungi - 7; Plants - 47;Viruses - 0; Other Eukaryotes - 80 (source: NCBI BLink).| chr5:2116882-2119559 REVERSE LENGTH=549	4	miR172-2
ppa012992m	-	-	4	miR414-1	miR414-1	miR414-1	miR414-2	miR414-2	miR414-2	miR414-3	miR414-3	miR414-3
ppa012992m	-	-	4	miR414-1	miR414-1	miR414-1	miR414-2	miR414-2	miR414-2	miR414-3	miR414-3	miR414-3
ppa013122m	-	-	4	miR5021-2	miR5021-4	miR5021-5	miR5021-5	miR5021-10	miR5021-12	miR5021-1	miR5021-5	miR5021-10	miR5021-11	miR5021-1	miR5021-13
ppa007816m	AT1G22130.1	Symbols: AGL104 | AGAMOUS-like 104 | chr1:7812387-7814259 REVERSELENGTH=335	4	miR1088-1
ppa022681m	AT3G12580.1	Symbols: HSP70, ATHSP70 | heat shock protein 70 |chr3:3991487-3993689 REVERSE LENGTH=650	4	miR1088-1
ppa001146m	AT2G21300.1	Symbols: | ATP binding microtubule motor family protein |chr2:9114396-9118292 REVERSE LENGTH=862	4	miR1088-1
ppa010086m	AT3G11050.1	Symbols: ATFER2, FER2 | ferritin 2 | chr3:3463651-3465294 FORWARDLENGTH=253	4	miR1088-1
ppa018890m	AT4G15060.1	Symbols: | CONTAINS InterPro DOMAIN/s: FBD (InterPro:IPR013596),F-box domain, Skp2-like (InterPro:IPR022364), FBD-like(InterPro:IPR006566), Leucine-rich repeat 2(InterPro:IPR013101); BEST Arabidopsis thaliana proteinmatch is: FBD, F-box and Leucine Rich Repeat domainscontaining protein (TAIR:AT1G55660.1); Has 30201 Blasthits to 17322 proteins in 780 species: Archae - 12;Bacteria - 1396; Metazoa -…	4	miR1088-1
ppa014163m	-	-	4	miR156-1	miR156-2	miR156-6	miR156-11	miR1088-1	miR1088-2	miR156-5	miR156-3	miR156-8
ppa014355m	-	-	4	miR156-1	miR156-2	miR156-6	miR156-11	miR1088-1	miR1088-2	miR156-5	miR156-3	miR156-8
ppa014163m	-	-	4	miR156-1	miR156-2	miR156-6	miR156-11	miR1088-1	miR1088-2	miR156-5	miR156-3	miR156-8
ppa014355m	-	-	4	miR156-1	miR156-2	miR156-6	miR156-11	miR1088-1	miR1088-2	miR156-5	miR156-3	miR156-8
ppa017452m	AT4G39330.1	Symbols: ATCAD9, CAD9 | cinnamyl alcohol dehydrogenase 9 |chr4:18291268-18292772 FORWARD LENGTH=360	4	miR396-1	miR396-2
ppa003013m	AT1G71350.1	Symbols: | eukaryotic translation initiation factor SUI1 familyprotein | chr1:26888525-26891209 REVERSE LENGTH=597	4	miR396-1	miR396-2
ppa024293m	AT3G13960.1	Symbols: AtGRF5, GRF5 | growth-regulating factor 5 |chr3:4608526-4610160 FORWARD LENGTH=397	4	miR396-1	miR396-2
ppa005612m	AT5G26600.2	Symbols: | Pyridoxal phosphate (PLP)-dependent transferasessuperfamily protein | chr5:9377455-9378882 FORWARDLENGTH=475	4	miR396-1
ppa021277m	AT2G45480.1	Symbols: AtGRF9, GRF9 | growth-regulating factor 9 |chr2:18745583-18747403 FORWARD LENGTH=429	4	miR396-1	miR396-2
ppa022199m	AT3G13960.1	Symbols: AtGRF5, GRF5 | growth-regulating factor 5 |chr3:4608526-4610160 FORWARD LENGTH=397	4	miR396-1	miR396-2
ppa013087m	AT2G44310.1	Symbols: | Calcium-binding EF-hand family protein |chr2:18309285-18309713 FORWARD LENGTH=142	4	miR396-1	miR396-2
ppa006753m	AT1G77420.1	Symbols: | alpha/beta-Hydrolases superfamily protein |chr1:29093641-29095442 FORWARD LENGTH=382	4	miR396-1	miR396-2
ppa004340m	AT2G12550.1	Symbols: | ubiquitin-associated (UBA)/TS-N domain-containingprotein | chr2:5114881-5118486 FORWARD LENGTH=562	4	miR396-1	miR396-2
ppa003017m	AT2G22840.1	Symbols: AtGRF1, GRF1 | growth-regulating factor 1 |chr2:9728841-9731141 FORWARD LENGTH=530	4	miR396-1	miR396-2
ppa010450m	AT3G25070.1	Symbols: RIN4 | RPM1 interacting protein 4 | chr3:9132458-9133747FORWARD LENGTH=211	4	miR396-3
ppa025946m	AT1G10000.1	Symbols: | Ribonuclease H-like superfamily protein |chr1:3263877-3264788 REVERSE LENGTH=303	4	miR396-3
ppa016823m	AT1G10000.1	Symbols: | Ribonuclease H-like superfamily protein |chr1:3263877-3264788 REVERSE LENGTH=303	4	miR396-3
ppa017997m	AT5G22320.1	Symbols: | Leucine-rich repeat (LRR) family protein |chr5:7388175-7390426 REVERSE LENGTH=452	4	miR396-3
ppa015473m	AT1G43760.1	Symbols: | DNAse I-like superfamily protein |chr1:16528880-16531065 REVERSE LENGTH=626	4	miR396-3
ppa018301m	AT4G22390.1	Symbols: | F-box associated ubiquitination effector family protein| chr4:11813757-11815074 REVERSE LENGTH=402	4	miR396-3
ppa011221m	AT3G61890.1	Symbols: ATHB-12, ATHB12, HB-12 | homeobox 12 |chr3:22914346-22915239 REVERSE LENGTH=235	4	miR396-3
ppa016706m	AT1G43760.1	Symbols: | DNAse I-like superfamily protein |chr1:16528880-16531065 REVERSE LENGTH=626	4	miR396-3
ppa018133m	AT1G45063.1	Symbols: | copper ion binding;electron carriers |chr1:17033335-17034886 REVERSE LENGTH=369	4	miR396-3
ppa019719m	-	-	4	miR172-6	miR172-7	miR396-3
ppa000678m	AT4G04670.1	Symbols: | Met-10+ like family protein / kelch repeat-containingprotein | chr4:2367603-2371990 FORWARD LENGTH=995	4	miR396-3
ppa024905m	AT2G34930.1	Symbols: | disease resistance family protein / LRR family protein| chr2:14737169-14739886 REVERSE LENGTH=905	4	miR156-8
ppa000963m	-	-	4	miR1446-1
ppa014643m	-	-	4	miR319-4	miR319-1	miR319-2	miR319-3
ppa010551m	AT5G14280.1	Symbols: | DNA-binding storekeeper protein-related |chr5:4609123-4611444 FORWARD LENGTH=572	4	miR156-8
ppa016293m	-	-	4	miR5021-2	miR5021-5	miR5021-11	miR5021-13	miR5021-10	miR5021-20	miR5021-1
ppa013587m	-	-	4	miR156-8
ppa014311m	-	-	4	miR5021-2	miR5021-10	miR5021-1	miR5021-5	miR5021-10
ppa011393m	AT1G02780.1	Symbols: emb2386 | Ribosomal protein L19e family protein |chr1:608120-609391 REVERSE LENGTH=214	4	miR535-1
ppa013985m	AT5G61220.1	Symbols: | LYR family of Fe/S cluster biogenesis protein |chr5:24626057-24626320 REVERSE LENGTH=87	4	miR535-1
ppa019956m	-	-	4	miR535-1
ppa005719m	AT1G10020.1	Symbols: | Protein of unknown function (DUF1005) |chr1:3269939-3271732 REVERSE LENGTH=461	4	miR535-1	miR156-8
ppa000013m	AT3G19050.1	Symbols: POK2 | phragmoplast orienting kinesin 2 |chr3:6578047-6590106 FORWARD LENGTH=2771	4	miR535-1
ppa012212m	AT2G41000.1	Symbols: | Chaperone DnaJ-domain superfamily protein |chr2:17111673-17113247 FORWARD LENGTH=184	4	miR535-1
ppa008889m	AT4G11410.1	Symbols: | NAD(P)-binding Rossmann-fold superfamily protein |chr4:6945127-6947186 REVERSE LENGTH=317	4	miR535-1
ppa000822m	AT4G12770.1	Symbols: | Chaperone DnaJ-domain superfamily protein |chr4:7506736-7511408 REVERSE LENGTH=891	4	miR535-1	miR156-8	miR156-8
ppa011149m	AT1G16700.1	Symbols: | Alpha-helical ferredoxin | chr1:5710012-5711694FORWARD LENGTH=222	4	miR535-1	miR156-8
ppa007790m	AT4G01100.1	Symbols: ADNT1 | adenine nucleotide transporter 1 |chr4:477411-479590 FORWARD LENGTH=352	4	miR535-1
ppa014124m	-	-	4	miR5021-3	miR5021-5	miR5021-5	miR5021-5	miR5021-12	miR5021-1	miR5021-5	miR2919-1	miR5021-15	miR5021-12	miR5021-1
ppa018497m	-	-	4	miR5021-2	miR5021-3	miR5021-5	miR5021-5	miR5021-10	miR5021-12	miR5021-10	miR5021-1
ppa014311m	-	-	4	miR5021-2	miR5021-10	miR5021-1	miR5021-5	miR5021-10
ppa014311m	-	-	4	miR5021-2	miR5021-10	miR5021-1	miR5021-5	miR5021-10
ppa024279m	AT2G25737.1	Symbols: | Sulfite exporter TauE/SafE family protein |chr2:10977174-10979677 FORWARD LENGTH=476	4	miR5083-1
ppa002954m	AT1G27210.1	Symbols: | ARM repeat superfamily protein | chr1:9455669-9457917REVERSE LENGTH=625	4	miR5083-1
ppa014507m	-	-	4	miR5021-2	miR5021-3	miR5021-10	miR5021-10	miR5021-12
ppa004565m	AT3G50660.1	Symbols: DWF4, CYP90B1, CLM, SNP2, SAV1, PSC1 | Cytochrome P450superfamily protein | chr3:18814262-18817168 REVERSELENGTH=513	4	miR156-8
ppa008153m	AT2G18860.1	Symbols: | Syntaxin/t-SNARE family protein | chr2:8164358-8165650FORWARD LENGTH=296	4	miR156-8
ppa006971m	AT1G61350.1	Symbols: | ARM repeat superfamily protein |chr1:22634099-22635820 FORWARD LENGTH=573	4	miR156-8
ppa002677m	AT3G13060.2	Symbols: ECT5 | evolutionarily conserved C-terminal region 5 |chr3:4180625-4183632 FORWARD LENGTH=634	4	miR156-8
ppa020484m	AT5G27260.1	Symbols: | unknown protein; BEST Arabidopsis thaliana proteinmatch is: unknown protein (TAIR:AT2G29880.1); Has 1807Blast hits to 1807 proteins in 277 species: Archae - 0;Bacteria - 0; Metazoa - 736; Fungi - 347; Plants - 385;Viruses - 0; Other Eukaryotes - 339 (source: NCBIBLink). | chr5:9603943-9604930 FORWARD LENGTH=303	4	miR156-8
ppa004575m	AT5G61380.1	Symbols: TOC1, APRR1, PRR1, AtTOC1 | CCT motif -containing responseregulator protein | chr5:24675540-24678176 FORWARDLENGTH=618	4	miR156-8
ppa015062m	AT4G13420.1	Symbols: HAK5, ATHAK5 | high affinity K+ transporter 5 |chr4:7797038-7802174 REVERSE LENGTH=785	4	miR156-8
ppa014747m	AT2G27610.1	Symbols: | Tetratricopeptide repeat (TPR)-like superfamily protein| chr2:11783927-11786533 REVERSE LENGTH=868	4	miR156-8
ppa017053m	AT2G45550.1	Symbols: CYP76C4 | cytochrome P450, family 76, subfamily C,polypeptide 4 | chr2:18773541-18775654 REVERSELENGTH=511	4	miR156-8
ppa025893m	AT5G48400.2	Symbols: ATGLR1.2, GLR1.2 | Glutamate receptor family protein |chr5:19616244-19619246 FORWARD LENGTH=867	4	miR156-8
ppa000357m	AT1G18270.1	Symbols: | ketose-bisphosphate aldolase class-II family protein |chr1:6283634-6293772 REVERSE LENGTH=1373	4	miR156-8
ppb020789m	AT5G46550.1	Symbols: | DNA-binding bromodomain-containing protein |chr5:18884439-18886503 REVERSE LENGTH=494	4	miR156-8
ppa012458m	-	-	4	miR156-8
ppa004381m	AT1G47128.1	Symbols: RD21, RD21A | Granulin repeat cysteine protease familyprotein | chr1:17283139-17285609 REVERSE LENGTH=462	4	miR156-8
ppa023250m	AT4G27410.2	Symbols: RD26, ANAC072 | NAC (No Apical Meristem) domaintranscriptional regulator superfamily protein |chr4:13707928-13709013 REVERSE LENGTH=297	4	miR156-8
ppa009741m	AT3G58600.1	Symbols: | Adaptin ear-binding coat-associated protein 1 NECAP-1| chr3:21668746-21670999 REVERSE LENGTH=302	4	miR156-8
ppa009290m	AT3G61220.1	Symbols: | NAD(P)-binding Rossmann-fold superfamily protein |chr3:22663025-22664316 FORWARD LENGTH=296	4	miR156-8
ppa007481m	AT1G05440.1	Symbols: | C-8 sterol isomerases | chr1:1596374-1597843 REVERSELENGTH=384	4	miR156-8
ppa021001m	-	-	4	miR156-8
ppa005489m	AT2G30710.1	Symbols: | Ypt/Rab-GAP domain of gyp1p superfamily protein |chr2:13086147-13088991 REVERSE LENGTH=440	4	miR156-8
ppa021896m	AT5G45890.1	Symbols: SAG12 | senescence-associated gene 12 |chr5:18613300-18614759 FORWARD LENGTH=346	4	miR156-8
ppa018100m	AT3G49260.1	Symbols: iqd21 | IQ-domain 21 | chr3:18262755-18265859 FORWARDLENGTH=471	4	miR156-8
ppb025534m	AT5G42290.1	Symbols: | transcription activator-related |chr5:16911700-16912032 FORWARD LENGTH=110	4	miR156-8
ppa014277m	-	-	4	miR1088-1	miR535-1	miR156-8
ppa018716m	AT1G15520.1	Symbols: PDR12, ATPDR12, ABCG40, ATABCG40 | pleiotropic drugresistance 12 | chr1:5331993-5338175 REVERSE LENGTH=1423	4	miR156-8
ppa015207m	AT5G08480.2	Symbols: | VQ motif-containing protein | chr5:2744486-2745007FORWARD LENGTH=173	4	miR156-8
ppa004754m	AT5G65380.1	Symbols: | MATE efflux family protein | chr5:26123241-26126352REVERSE LENGTH=486	4	miR156-8
ppa015102m	AT1G23790.1	Symbols: | Plant protein of unknown function (DUF936) |chr1:8410099-8411917 FORWARD LENGTH=518	4	miR156-8
ppa014041m	-	-	4	miR156-8
ppa005686m	AT5G05800.1	Symbols: | unknown protein; BEST Arabidopsis thaliana proteinmatch is: unknown protein (TAIR:AT3G11290.1); Has 1807Blast hits to 1807 proteins in 277 species: Archae - 0;Bacteria - 0; Metazoa - 736; Fungi - 347; Plants - 385;Viruses - 0; Other Eukaryotes - 339 (source: NCBI BLink).| chr5:1743234-1744751 REVERSE LENGTH=449	4	miR156-8
ppa000901m	AT1G17110.1	Symbols: UBP15 | ubiquitin-specific protease 15 |chr1:5845816-5849889 REVERSE LENGTH=924	4	miR156-8
