# Supplementary material for: Genome wide identification of chilling responsive microRNAs in Prunus persica
Source: BMC Genomics. 2012 Sep 15;13:481. doi: 10.1186/1471-2164-13-481 (PMC3463484; doi:10.1186/1471-2164-13-481)
Supplement: Additional file 8 — Table S8. List of all peach genes targeted by conserved miRNAs with a score less than 4. The name, the target score, peach CDS name, the Arabidopsis homolog to peach CDS and its annotation are indicated. [file 1471-2164-13-481-S8.xlsx]

## Sheet: addTable8_MOD
ppa014163m	-	-	1		miR1088-1	1	ppa014163m	-	-
ppa003644m	AT1G69170.1	Symbols: | Squamosa promoter-binding protein-like (SBP domain)transcription factor family protein |chr1:26005626-26007041 FORWARD LENGTH=405	1		miR1088-2	1	ppa003644m	AT1G69170.1	Symbols: | Squamosa promoter-binding protein-like (SBP domain)transcription factor family protein |chr1:26005626-26007041 FORWARD LENGTH=405
ppa015430m	AT5G17680.1	Symbols: | disease resistance protein (TIR-NBS-LRR class),putative | chr5:5822999-5827153 FORWARD LENGTH=1294	3.5		miR1530-1	3.5	ppa015430m	AT5G17680.1	Symbols: | disease resistance protein (TIR-NBS-LRR class),putative | chr5:5822999-5827153 FORWARD LENGTH=1294
ppa015430m	AT5G17680.1	Symbols: | disease resistance protein (TIR-NBS-LRR class),putative | chr5:5822999-5827153 FORWARD LENGTH=1294	3.5		miR1530-2	3.5	ppa015430m	AT5G17680.1	Symbols: | disease resistance protein (TIR-NBS-LRR class),putative | chr5:5822999-5827153 FORWARD LENGTH=1294
ppa018757m	AT5G54300.1	Symbols: | Protein of unknown function (DUF761) |chr5:22054270-22055342 REVERSE LENGTH=326	4		miR3629-2	4	ppa018757m	AT5G54300.1	Symbols: | Protein of unknown function (DUF761) |chr5:22054270-22055342 REVERSE LENGTH=326
ppa018757m	AT5G54300.1	Symbols: | Protein of unknown function (DUF761) |chr5:22054270-22055342 REVERSE LENGTH=326	4		miR3629-1	4	ppa018757m	AT5G54300.1	Symbols: | Protein of unknown function (DUF761) |chr5:22054270-22055342 REVERSE LENGTH=326
ppa002618m	AT4G34110.1	Symbols: PAB2, PABP2, ATPAB2 | poly(A) binding protein 2 |chr4:16336732-16339892 FORWARD LENGTH=629	2.5		miR4414-1	2.5	ppa002618m	AT4G34110.1	Symbols: PAB2, PABP2, ATPAB2 | poly(A) binding protein 2 |chr4:16336732-16339892 FORWARD LENGTH=629
ppa014909m	AT1G19670.1	Symbols: ATCLH1, CORI1, ATHCOR1, CLH1 | chlorophyllase 1 |chr1:6803796-6804923 REVERSE LENGTH=324	2		miR530-2	2	ppa014909m	AT1G19670.1	Symbols: ATCLH1, CORI1, ATHCOR1, CLH1 | chlorophyllase 1 |chr1:6803796-6804923 REVERSE LENGTH=324
ppa014909m	AT1G19670.1	Symbols: ATCLH1, CORI1, ATHCOR1, CLH1 | chlorophyllase 1 |chr1:6803796-6804923 REVERSE LENGTH=324	2		miR530-1	2	ppa014909m	AT1G19670.1	Symbols: ATCLH1, CORI1, ATHCOR1, CLH1 | chlorophyllase 1 |chr1:6803796-6804923 REVERSE LENGTH=324
ppa001439m	AT3G05670.1	Symbols: | RING/U-box protein | chr3:1653888-1657022 FORWARDLENGTH=883	3		miR477-1	3	ppa001439m	AT3G05670.1	Symbols: | RING/U-box protein | chr3:1653888-1657022 FORWARDLENGTH=883
ppa016634m	AT5G17680.1	Symbols: | disease resistance protein (TIR-NBS-LRR class),putative | chr5:5822999-5827153 FORWARD LENGTH=1294	3		miR169-10	3	ppa016634m	AT5G17680.1	Symbols: | disease resistance protein (TIR-NBS-LRR class),putative | chr5:5822999-5827153 FORWARD LENGTH=1294
ppb023395m	AT5G38260.1	Symbols: | Protein kinase superfamily protein |chr5:15283692-15285837 REVERSE LENGTH=638	2		miR1511-2	2	ppb023395m	AT5G38260.1	Symbols: | Protein kinase superfamily protein |chr5:15283692-15285837 REVERSE LENGTH=638
ppa017292m	AT3G18310.1	Symbols: | unknown protein; Has 30 Blast hits to 30 proteins in 10species: Archae - 0; Bacteria - 0; Metazoa - 0; Fungi -0; Plants - 30; Viruses - 0; Other Eukaryotes - 0(source: NCBI BLink). | chr3:6284523-6287144 REVERSELENGTH=873	3		miR319-2	3	ppa017292m	AT3G18310.1	Symbols: | unknown protein; Has 30 Blast hits to 30 proteins in 10species: Archae - 0; Bacteria - 0; Metazoa - 0; Fungi -0; Plants - 30; Viruses - 0; Other Eukaryotes - 0(source: NCBI BLink). | chr3:6284523-6287144 REVERSELENGTH=873
ppa017292m	AT3G18310.1	Symbols: | unknown protein; Has 30 Blast hits to 30 proteins in 10species: Archae - 0; Bacteria - 0; Metazoa - 0; Fungi -0; Plants - 30; Viruses - 0; Other Eukaryotes - 0(source: NCBI BLink). | chr3:6284523-6287144 REVERSELENGTH=873	3		miR319-3	3	ppa017292m	AT3G18310.1	Symbols: | unknown protein; Has 30 Blast hits to 30 proteins in 10species: Archae - 0; Bacteria - 0; Metazoa - 0; Fungi -0; Plants - 30; Viruses - 0; Other Eukaryotes - 0(source: NCBI BLink). | chr3:6284523-6287144 REVERSELENGTH=873
ppa017292m	AT3G18310.1	Symbols: | unknown protein; Has 30 Blast hits to 30 proteins in 10species: Archae - 0; Bacteria - 0; Metazoa - 0; Fungi -0; Plants - 30; Viruses - 0; Other Eukaryotes - 0(source: NCBI BLink). | chr3:6284523-6287144 REVERSELENGTH=873	3		miR319-1	3	ppa017292m	AT3G18310.1	Symbols: | unknown protein; Has 30 Blast hits to 30 proteins in 10species: Archae - 0; Bacteria - 0; Metazoa - 0; Fungi -0; Plants - 30; Viruses - 0; Other Eukaryotes - 0(source: NCBI BLink). | chr3:6284523-6287144 REVERSELENGTH=873
ppa026737m	AT2G01050.1	Symbols: | zinc ion binding;nucleic acid binding |chr2:68337-69884 REVERSE LENGTH=515	3.5		miR319-4	3.5	ppa026737m	AT2G01050.1	Symbols: | zinc ion binding;nucleic acid binding |chr2:68337-69884 REVERSE LENGTH=515
ppa001520m	AT5G02830.1	Symbols: | Tetratricopeptide repeat (TPR)-like superfamily protein| chr5:644458-648421 REVERSE LENGTH=852	4		miR1030-1	4	ppa001520m	AT5G02830.1	Symbols: | Tetratricopeptide repeat (TPR)-like superfamily protein| chr5:644458-648421 REVERSE LENGTH=852
ppa001561m	AT4G00150.1	Symbols: HAM3, ATHAM3, LOM3 | GRAS family transcription factor |chr4:57429-59105 REVERSE LENGTH=558	1		miR170-1	1	ppa001561m	AT4G00150.1	Symbols: HAM3, ATHAM3, LOM3 | GRAS family transcription factor |chr4:57429-59105 REVERSE LENGTH=558
ppa002425m	AT5G10180.1	Symbols: AST68, SULTR2;1 | slufate transporter 2;1 |chr5:3193225-3196818 FORWARD LENGTH=677	1		miR395-6	1	ppa002425m	AT5G10180.1	Symbols: AST68, SULTR2;1 | slufate transporter 2;1 |chr5:3193225-3196818 FORWARD LENGTH=677
ppa002425m	AT5G10180.1	Symbols: AST68, SULTR2;1 | slufate transporter 2;1 |chr5:3193225-3196818 FORWARD LENGTH=677	1		miR395-7	1	ppa002425m	AT5G10180.1	Symbols: AST68, SULTR2;1 | slufate transporter 2;1 |chr5:3193225-3196818 FORWARD LENGTH=677
ppa002425m	AT5G10180.1	Symbols: AST68, SULTR2;1 | slufate transporter 2;1 |chr5:3193225-3196818 FORWARD LENGTH=677	1		miR395-4	1	ppa002425m	AT5G10180.1	Symbols: AST68, SULTR2;1 | slufate transporter 2;1 |chr5:3193225-3196818 FORWARD LENGTH=677
ppa002425m	AT5G10180.1	Symbols: AST68, SULTR2;1 | slufate transporter 2;1 |chr5:3193225-3196818 FORWARD LENGTH=677	1		miR395-5	1	ppa002425m	AT5G10180.1	Symbols: AST68, SULTR2;1 | slufate transporter 2;1 |chr5:3193225-3196818 FORWARD LENGTH=677
ppa002425m	AT5G10180.1	Symbols: AST68, SULTR2;1 | slufate transporter 2;1 |chr5:3193225-3196818 FORWARD LENGTH=677	1		miR395-2	1	ppa002425m	AT5G10180.1	Symbols: AST68, SULTR2;1 | slufate transporter 2;1 |chr5:3193225-3196818 FORWARD LENGTH=677
ppa002425m	AT5G10180.1	Symbols: AST68, SULTR2;1 | slufate transporter 2;1 |chr5:3193225-3196818 FORWARD LENGTH=677	1		miR395-3	1	ppa002425m	AT5G10180.1	Symbols: AST68, SULTR2;1 | slufate transporter 2;1 |chr5:3193225-3196818 FORWARD LENGTH=677
ppa001834m	AT1G29750.2	Symbols: RKF1 | receptor-like kinase in flowers 1 |chr1:10414071-10420469 REVERSE LENGTH=1021	3		miR390-1	3	ppa001834m	AT1G29750.2	Symbols: RKF1 | receptor-like kinase in flowers 1 |chr1:10414071-10420469 REVERSE LENGTH=1021
ppa002425m	AT5G10180.1	Symbols: AST68, SULTR2;1 | slufate transporter 2;1 |chr5:3193225-3196818 FORWARD LENGTH=677	1		miR395-1	1	ppa002425m	AT5G10180.1	Symbols: AST68, SULTR2;1 | slufate transporter 2;1 |chr5:3193225-3196818 FORWARD LENGTH=677
ppa007941m	AT5G09330.3	Symbols: anac082, VNI1, NAC082 | NAC domain containing protein 82 |chr5:2892623-2894708 REVERSE LENGTH=489	4		miR169-5	4	ppa007941m	AT5G09330.3	Symbols: anac082, VNI1, NAC082 | NAC domain containing protein 82 |chr5:2892623-2894708 REVERSE LENGTH=489
ppa016487m	AT1G64800.1	Symbols: | DNA binding;sequence-specific DNA bindingtranscription factors | chr1:24085086-24085433 FORWARDLENGTH=115	1		miR5021-20	1	ppa016487m	AT1G64800.1	Symbols: | DNA binding;sequence-specific DNA bindingtranscription factors | chr1:24085086-24085433 FORWARDLENGTH=115
ppa007941m	AT5G09330.3	Symbols: anac082, VNI1, NAC082 | NAC domain containing protein 82 |chr5:2892623-2894708 REVERSE LENGTH=489	4		miR169-7	4	ppa007941m	AT5G09330.3	Symbols: anac082, VNI1, NAC082 | NAC domain containing protein 82 |chr5:2892623-2894708 REVERSE LENGTH=489
ppa007941m	AT5G09330.3	Symbols: anac082, VNI1, NAC082 | NAC domain containing protein 82 |chr5:2892623-2894708 REVERSE LENGTH=489	4		miR169-6	4	ppa007941m	AT5G09330.3	Symbols: anac082, VNI1, NAC082 | NAC domain containing protein 82 |chr5:2892623-2894708 REVERSE LENGTH=489
ppa017355m	AT1G17285.1	Symbols: | unknown protein; FUNCTIONS IN: molecular_functionunknown; INVOLVED IN: biological_process unknown;LOCATED IN: endomembrane system; BEST Arabidopsisthaliana protein match is: unknown protein(TAIR:AT1G17300.1); Has 35333 Blast hits to 34131proteins in 2444 species: Archae - 798; Bacteria -22429; Metazoa - 974; Fungi - 991; Plants - 531; Viruses- 0; Other Eukaryotes - 9610 (source: NCBI B…	2.5		miR396-1	2.5	ppa017355m	AT1G17285.1	Symbols: | unknown protein; FUNCTIONS IN: molecular_functionunknown; INVOLVED IN: biological_process unknown;LOCATED IN: endomembrane system; BEST Arabidopsisthaliana protein match is: unknown protein(TAIR:AT1G17300.1); Has 35333 Blast hits to 34131proteins in 2444 species: Archae - 798; Bacteria -22429; Metazoa - 974; Fungi - 991; Plants - 531; Viruses- 0; Other Eukaryotes - 9610 (source: NCBI B…
ppa009320m	AT2G01660.1	Symbols: PDLP6 | plasmodesmata-located protein 6 |chr2:290973-292496 REVERSE LENGTH=288	0		miR396-3	0	ppa009320m	AT2G01660.1	Symbols: PDLP6 | plasmodesmata-located protein 6 |chr2:290973-292496 REVERSE LENGTH=288
ppa006291m	AT2G35040.1	Symbols: | AICARFT/IMPCHase bienzyme family protein |chr2:14765347-14768269 REVERSE LENGTH=596	2.5		miR396-2	2.5	ppa006291m	AT2G35040.1	Symbols: | AICARFT/IMPCHase bienzyme family protein |chr2:14765347-14768269 REVERSE LENGTH=596
ppa020827m	AT1G09820.1	Symbols: | Pentatricopeptide repeat (PPR-like) superfamily protein| chr1:3190594-3192414 REVERSE LENGTH=606	1.5		miR2275-2	1.5	ppa020827m	AT1G09820.1	Symbols: | Pentatricopeptide repeat (PPR-like) superfamily protein| chr1:3190594-3192414 REVERSE LENGTH=606
ppa001819m	AT1G64260.1	Symbols: | MuDR family transposase | chr1:23847756-23849915FORWARD LENGTH=719	3.5		miR2275-3	3.5	ppa001819m	AT1G64260.1	Symbols: | MuDR family transposase | chr1:23847756-23849915FORWARD LENGTH=719
ppa002400m	AT5G55830.1	Symbols: | Concanavalin A-like lectin protein kinase familyprotein | chr5:22594655-22596700 FORWARD LENGTH=681	4		miR2275-1	4	ppa002400m	AT5G55830.1	Symbols: | Concanavalin A-like lectin protein kinase familyprotein | chr5:22594655-22596700 FORWARD LENGTH=681
ppa017748m	AT5G09380.1	Symbols: | RNA polymerase III RPC4 | chr5:2911313-2913136REVERSE LENGTH=272	3.5		miR2275-4	3.5	ppa017748m	AT5G09380.1	Symbols: | RNA polymerase III RPC4 | chr5:2911313-2913136REVERSE LENGTH=272
ppa017748m	AT5G09380.1	Symbols: | RNA polymerase III RPC4 | chr5:2911313-2913136REVERSE LENGTH=272	3.5		miR2275-5	3.5	ppa017748m	AT5G09380.1	Symbols: | RNA polymerase III RPC4 | chr5:2911313-2913136REVERSE LENGTH=272
ppa020217m	AT2G13620.1	Symbols: ATCHX15, CHX15 | cation/hydrogen exchanger 15 |chr2:5678006-5680621 FORWARD LENGTH=821	3.5		miR167-5	3.5	ppa020217m	AT2G13620.1	Symbols: ATCHX15, CHX15 | cation/hydrogen exchanger 15 |chr2:5678006-5680621 FORWARD LENGTH=821
ppa019269m	AT5G56790.1	Symbols: | Protein kinase superfamily protein |chr5:22968610-22971391 FORWARD LENGTH=669	2.5		miR167-4	2.5	ppa019269m	AT5G56790.1	Symbols: | Protein kinase superfamily protein |chr5:22968610-22971391 FORWARD LENGTH=669
ppa024533m	AT5G14750.1	Symbols: WER, ATMYB66, WER1, MYB66 | myb domain protein 66 |chr5:4763656-4764738 REVERSE LENGTH=203	2		miR828-1	2	ppa024533m	AT5G14750.1	Symbols: WER, ATMYB66, WER1, MYB66 | myb domain protein 66 |chr5:4763656-4764738 REVERSE LENGTH=203
ppa012024m	AT1G10200.1	Symbols: WLIM1 | GATA type zinc finger transcription factorfamily protein | chr1:3346677-3347763 REVERSE LENGTH=190	3		miR398-2	3	ppa012024m	AT1G10200.1	Symbols: WLIM1 | GATA type zinc finger transcription factorfamily protein | chr1:3346677-3347763 REVERSE LENGTH=190
ppa012024m	AT1G10200.1	Symbols: WLIM1 | GATA type zinc finger transcription factorfamily protein | chr1:3346677-3347763 REVERSE LENGTH=190	3		miR398-1	3	ppa012024m	AT1G10200.1	Symbols: WLIM1 | GATA type zinc finger transcription factorfamily protein | chr1:3346677-3347763 REVERSE LENGTH=190
ppa001781m	AT4G00150.1	Symbols: HAM3, ATHAM3, LOM3 | GRAS family transcription factor |chr4:57429-59105 REVERSE LENGTH=558	1		miR1533-5	1	ppa001781m	AT4G00150.1	Symbols: HAM3, ATHAM3, LOM3 | GRAS family transcription factor |chr4:57429-59105 REVERSE LENGTH=558
ppa002091m	AT1G12800.1	Symbols: | Nucleic acid-binding, OB-fold-like protein |chr1:4361778-4365189 REVERSE LENGTH=767	2.5		miR1533-2	2.5	ppa002091m	AT1G12800.1	Symbols: | Nucleic acid-binding, OB-fold-like protein |chr1:4361778-4365189 REVERSE LENGTH=767
ppa008801m	AT1G56010.2	Symbols: NAC1, ANAC022 | NAC domain containing protein 1 |chr1:20946852-20949144 REVERSE LENGTH=324	1		miR164-4	1	ppa008801m	AT1G56010.2	Symbols: NAC1, ANAC022 | NAC domain containing protein 1 |chr1:20946852-20949144 REVERSE LENGTH=324
ppa000550m	AT1G17230.1	Symbols: | Leucine-rich receptor-like protein kinase familyprotein | chr1:5891375-5894855 FORWARD LENGTH=1101	3		miR164-5	3	ppa000550m	AT1G17230.1	Symbols: | Leucine-rich receptor-like protein kinase familyprotein | chr1:5891375-5894855 FORWARD LENGTH=1101
ppa018390m	AT3G53320.1	Symbols: | unknown protein; BEST Arabidopsis thaliana proteinmatch is: unknown protein (TAIR:AT2G37070.1); Has 11044Blast hits to 5993 proteins in 551 species: Archae - 8;Bacteria - 1486; Metazoa - 4078; Fungi - 1814; Plants -348; Viruses - 112; Other Eukaryotes - 3198 (source: NCBIBLink). | chr3:19769397-19772278 REVERSE LENGTH=553	2		miR169-11	2	ppa018390m	AT3G53320.1	Symbols: | unknown protein; BEST Arabidopsis thaliana proteinmatch is: unknown protein (TAIR:AT2G37070.1); Has 11044Blast hits to 5993 proteins in 551 species: Archae - 8;Bacteria - 1486; Metazoa - 4078; Fungi - 1814; Plants -348; Viruses - 112; Other Eukaryotes - 3198 (source: NCBIBLink). | chr3:19769397-19772278 REVERSE LENGTH=553
ppa008801m	AT1G56010.2	Symbols: NAC1, ANAC022 | NAC domain containing protein 1 |chr1:20946852-20949144 REVERSE LENGTH=324	1		miR164-1	1	ppa008801m	AT1G56010.2	Symbols: NAC1, ANAC022 | NAC domain containing protein 1 |chr1:20946852-20949144 REVERSE LENGTH=324
ppa008801m	AT1G56010.2	Symbols: NAC1, ANAC022 | NAC domain containing protein 1 |chr1:20946852-20949144 REVERSE LENGTH=324	1		miR164-2	1	ppa008801m	AT1G56010.2	Symbols: NAC1, ANAC022 | NAC domain containing protein 1 |chr1:20946852-20949144 REVERSE LENGTH=324
ppa008801m	AT1G56010.2	Symbols: NAC1, ANAC022 | NAC domain containing protein 1 |chr1:20946852-20949144 REVERSE LENGTH=324	1		miR164-3	1	ppa008801m	AT1G56010.2	Symbols: NAC1, ANAC022 | NAC domain containing protein 1 |chr1:20946852-20949144 REVERSE LENGTH=324
ppa003644m	AT1G69170.1	Symbols: | Squamosa promoter-binding protein-like (SBP domain)transcription factor family protein |chr1:26005626-26007041 FORWARD LENGTH=405	1		miR157-2	1	ppa003644m	AT1G69170.1	Symbols: | Squamosa promoter-binding protein-like (SBP domain)transcription factor family protein |chr1:26005626-26007041 FORWARD LENGTH=405
ppa003644m	AT1G69170.1	Symbols: | Squamosa promoter-binding protein-like (SBP domain)transcription factor family protein |chr1:26005626-26007041 FORWARD LENGTH=405	1		miR157-1	1	ppa003644m	AT1G69170.1	Symbols: | Squamosa promoter-binding protein-like (SBP domain)transcription factor family protein |chr1:26005626-26007041 FORWARD LENGTH=405
ppa016487m	AT1G64800.1	Symbols: | DNA binding;sequence-specific DNA bindingtranscription factors | chr1:24085086-24085433 FORWARDLENGTH=115	1		miR5021-15	1	ppa016487m	AT1G64800.1	Symbols: | DNA binding;sequence-specific DNA bindingtranscription factors | chr1:24085086-24085433 FORWARDLENGTH=115
ppa016487m	AT1G64800.1	Symbols: | DNA binding;sequence-specific DNA bindingtranscription factors | chr1:24085086-24085433 FORWARDLENGTH=115	1		miR5021-17	1	ppa016487m	AT1G64800.1	Symbols: | DNA binding;sequence-specific DNA bindingtranscription factors | chr1:24085086-24085433 FORWARDLENGTH=115
ppa016487m	AT1G64800.1	Symbols: | DNA binding;sequence-specific DNA bindingtranscription factors | chr1:24085086-24085433 FORWARDLENGTH=115	1		miR5021-10	1	ppa016487m	AT1G64800.1	Symbols: | DNA binding;sequence-specific DNA bindingtranscription factors | chr1:24085086-24085433 FORWARDLENGTH=115
ppa003691m	AT3G10410.1	Symbols: SCPL49, CPY | SERINE CARBOXYPEPTIDASE-LIKE 49 |chr3:3235518-3238063 REVERSE LENGTH=516	0		miR5021-11	0	ppa003691m	AT3G10410.1	Symbols: SCPL49, CPY | SERINE CARBOXYPEPTIDASE-LIKE 49 |chr3:3235518-3238063 REVERSE LENGTH=516
ppa003691m	AT3G10410.1	Symbols: SCPL49, CPY | SERINE CARBOXYPEPTIDASE-LIKE 49 |chr3:3235518-3238063 REVERSE LENGTH=516	0		miR5021-12	0	ppa003691m	AT3G10410.1	Symbols: SCPL49, CPY | SERINE CARBOXYPEPTIDASE-LIKE 49 |chr3:3235518-3238063 REVERSE LENGTH=516
ppb024948m	AT5G53130.1	Symbols: CNGC1, ATCNGC1 | cyclic nucleotide gated channel 1 |chr5:21537830-21540490 REVERSE LENGTH=716	2		miR1511-1	2	ppb024948m	AT5G53130.1	Symbols: CNGC1, ATCNGC1 | cyclic nucleotide gated channel 1 |chr5:21537830-21540490 REVERSE LENGTH=716
ppa007941m	AT5G09330.3	Symbols: anac082, VNI1, NAC082 | NAC domain containing protein 82 |chr5:2892623-2894708 REVERSE LENGTH=489	4		miR169-8	4	ppa007941m	AT5G09330.3	Symbols: anac082, VNI1, NAC082 | NAC domain containing protein 82 |chr5:2892623-2894708 REVERSE LENGTH=489
ppa016487m	AT1G64800.1	Symbols: | DNA binding;sequence-specific DNA bindingtranscription factors | chr1:24085086-24085433 FORWARDLENGTH=115	1		miR5021-2	1	ppa016487m	AT1G64800.1	Symbols: | DNA binding;sequence-specific DNA bindingtranscription factors | chr1:24085086-24085433 FORWARDLENGTH=115
ppa003691m	AT3G10410.1	Symbols: SCPL49, CPY | SERINE CARBOXYPEPTIDASE-LIKE 49 |chr3:3235518-3238063 REVERSE LENGTH=516	0		miR5021-3	0	ppa003691m	AT3G10410.1	Symbols: SCPL49, CPY | SERINE CARBOXYPEPTIDASE-LIKE 49 |chr3:3235518-3238063 REVERSE LENGTH=516
ppa003691m	AT3G10410.1	Symbols: SCPL49, CPY | SERINE CARBOXYPEPTIDASE-LIKE 49 |chr3:3235518-3238063 REVERSE LENGTH=516	0		miR5021-13	0	ppa003691m	AT3G10410.1	Symbols: SCPL49, CPY | SERINE CARBOXYPEPTIDASE-LIKE 49 |chr3:3235518-3238063 REVERSE LENGTH=516
ppa003691m	AT3G10410.1	Symbols: SCPL49, CPY | SERINE CARBOXYPEPTIDASE-LIKE 49 |chr3:3235518-3238063 REVERSE LENGTH=516	0		miR5021-4	0	ppa003691m	AT3G10410.1	Symbols: SCPL49, CPY | SERINE CARBOXYPEPTIDASE-LIKE 49 |chr3:3235518-3238063 REVERSE LENGTH=516
ppa003691m	AT3G10410.1	Symbols: SCPL49, CPY | SERINE CARBOXYPEPTIDASE-LIKE 49 |chr3:3235518-3238063 REVERSE LENGTH=516	0		miR5021-5	0	ppa003691m	AT3G10410.1	Symbols: SCPL49, CPY | SERINE CARBOXYPEPTIDASE-LIKE 49 |chr3:3235518-3238063 REVERSE LENGTH=516
ppa001586m	AT1G05150.1	Symbols: | Calcium-binding tetratricopeptide family protein |chr1:1484280-1486706 REVERSE LENGTH=808	2		miR535-1	2	ppa001586m	AT1G05150.1	Symbols: | Calcium-binding tetratricopeptide family protein |chr1:1484280-1486706 REVERSE LENGTH=808
ppa001561m	AT4G00150.1	Symbols: HAM3, ATHAM3, LOM3 | GRAS family transcription factor |chr4:57429-59105 REVERSE LENGTH=558	1		miR159-4	1	ppa001561m	AT4G00150.1	Symbols: HAM3, ATHAM3, LOM3 | GRAS family transcription factor |chr4:57429-59105 REVERSE LENGTH=558
ppa002618m	AT4G34110.1	Symbols: PAB2, PABP2, ATPAB2 | poly(A) binding protein 2 |chr4:16336732-16339892 FORWARD LENGTH=629	2.5		miR160-1	2.5	ppa002618m	AT4G34110.1	Symbols: PAB2, PABP2, ATPAB2 | poly(A) binding protein 2 |chr4:16336732-16339892 FORWARD LENGTH=629
ppa002082m	AT2G28350.1	Symbols: ARF10 | auxin response factor 10 | chr2:12114331-12116665FORWARD LENGTH=693	1		miR160-3	1	ppa002082m	AT2G28350.1	Symbols: ARF10 | auxin response factor 10 | chr2:12114331-12116665FORWARD LENGTH=693
ppa002082m	AT2G28350.1	Symbols: ARF10 | auxin response factor 10 | chr2:12114331-12116665FORWARD LENGTH=693	1		miR160-4	1	ppa002082m	AT2G28350.1	Symbols: ARF10 | auxin response factor 10 | chr2:12114331-12116665FORWARD LENGTH=693
ppa022759m	AT1G64690.1	Symbols: BLT | branchless trichome | chr1:24038069-24038890FORWARD LENGTH=273	3		miR159-1	3	ppa022759m	AT1G64690.1	Symbols: BLT | branchless trichome | chr1:24038069-24038890FORWARD LENGTH=273
ppa026808m	AT1G18980.1	Symbols: | RmlC-like cupins superfamily protein |chr1:6557364-6558026 REVERSE LENGTH=220	2		miR159-2	2	ppa026808m	AT1G18980.1	Symbols: | RmlC-like cupins superfamily protein |chr1:6557364-6558026 REVERSE LENGTH=220
ppa026808m	AT1G18980.1	Symbols: | RmlC-like cupins superfamily protein |chr1:6557364-6558026 REVERSE LENGTH=220	2		miR159-3	2	ppa026808m	AT1G18980.1	Symbols: | RmlC-like cupins superfamily protein |chr1:6557364-6558026 REVERSE LENGTH=220
ppa020619m	AT1G18290.1	Symbols: | unknown protein; FUNCTIONS IN: molecular_functionunknown; INVOLVED IN: N-terminal protein myristoylation;LOCATED IN: chloroplast; EXPRESSED IN: root; Has 94Blast hits to 94 proteins in 12 species: Archae - 0;Bacteria - 0; Metazoa - 0; Fungi - 0; Plants - 94;Viruses - 0; Other Eukaryotes - 0 (source: NCBI BLink).| chr1:6297436-6297966 FORWARD LENGTH=176	3.5		miR403-1	3.5	ppa020619m	AT1G18290.1	Symbols: | unknown protein; FUNCTIONS IN: molecular_functionunknown; INVOLVED IN: N-terminal protein myristoylation;LOCATED IN: chloroplast; EXPRESSED IN: root; Has 94Blast hits to 94 proteins in 12 species: Archae - 0;Bacteria - 0; Metazoa - 0; Fungi - 0; Plants - 94;Viruses - 0; Other Eukaryotes - 0 (source: NCBI BLink).| chr1:6297436-6297966 FORWARD LENGTH=176
ppa021587m	AT5G17680.1	Symbols: | disease resistance protein (TIR-NBS-LRR class),putative | chr5:5822999-5827153 FORWARD LENGTH=1294	3.5		miR5083-1	3.5	ppa021587m	AT5G17680.1	Symbols: | disease resistance protein (TIR-NBS-LRR class),putative | chr5:5822999-5827153 FORWARD LENGTH=1294
ppa003644m	AT1G69170.1	Symbols: | Squamosa promoter-binding protein-like (SBP domain)transcription factor family protein |chr1:26005626-26007041 FORWARD LENGTH=405	1		miR529-1	1	ppa003644m	AT1G69170.1	Symbols: | Squamosa promoter-binding protein-like (SBP domain)transcription factor family protein |chr1:26005626-26007041 FORWARD LENGTH=405
ppa021380m	AT3G17670.1	Symbols: | tetratricopeptide repeat (TPR)-containing protein |chr3:6040857-6042012 FORWARD LENGTH=236	3.5		miR169-9	3.5	ppa021380m	AT3G17670.1	Symbols: | tetratricopeptide repeat (TPR)-containing protein |chr3:6040857-6042012 FORWARD LENGTH=236
ppa001834m	AT1G29750.2	Symbols: RKF1 | receptor-like kinase in flowers 1 |chr1:10414071-10420469 REVERSE LENGTH=1021	3		miR390-2	3	ppa001834m	AT1G29750.2	Symbols: RKF1 | receptor-like kinase in flowers 1 |chr1:10414071-10420469 REVERSE LENGTH=1021
ppa003691m	AT3G10410.1	Symbols: SCPL49, CPY | SERINE CARBOXYPEPTIDASE-LIKE 49 |chr3:3235518-3238063 REVERSE LENGTH=516	0		miR5021-1	0	ppa003691m	AT3G10410.1	Symbols: SCPL49, CPY | SERINE CARBOXYPEPTIDASE-LIKE 49 |chr3:3235518-3238063 REVERSE LENGTH=516
ppa023821m	AT3G27150.1	Symbols: | Galactose oxidase/kelch repeat superfamily protein |chr3:10009692-10010960 REVERSE LENGTH=422	1		miR2111-2	1	ppa023821m	AT3G27150.1	Symbols: | Galactose oxidase/kelch repeat superfamily protein |chr3:10009692-10010960 REVERSE LENGTH=422
ppa023821m	AT3G27150.1	Symbols: | Galactose oxidase/kelch repeat superfamily protein |chr3:10009692-10010960 REVERSE LENGTH=422	1		miR2111-1	1	ppa023821m	AT3G27150.1	Symbols: | Galactose oxidase/kelch repeat superfamily protein |chr3:10009692-10010960 REVERSE LENGTH=422
ppa007941m	AT5G09330.3	Symbols: anac082, VNI1, NAC082 | NAC domain containing protein 82 |chr5:2892623-2894708 REVERSE LENGTH=489	4		miR169-4	4	ppa007941m	AT5G09330.3	Symbols: anac082, VNI1, NAC082 | NAC domain containing protein 82 |chr5:2892623-2894708 REVERSE LENGTH=489
ppa023909m	AT5G36930.1	Symbols: | Disease resistance protein (TIR-NBS-LRR class) family |chr5:14567771-14571907 REVERSE LENGTH=1188	0		miR2109-1	0	ppa023909m	AT5G36930.1	Symbols: | Disease resistance protein (TIR-NBS-LRR class) family |chr5:14567771-14571907 REVERSE LENGTH=1188
ppa023909m	AT5G36930.1	Symbols: | Disease resistance protein (TIR-NBS-LRR class) family |chr5:14567771-14571907 REVERSE LENGTH=1188	0		miR2109-2	0	ppa023909m	AT5G36930.1	Symbols: | Disease resistance protein (TIR-NBS-LRR class) family |chr5:14567771-14571907 REVERSE LENGTH=1188
ppa007941m	AT5G09330.3	Symbols: anac082, VNI1, NAC082 | NAC domain containing protein 82 |chr5:2892623-2894708 REVERSE LENGTH=489	4		miR169-1	4	ppa007941m	AT5G09330.3	Symbols: anac082, VNI1, NAC082 | NAC domain containing protein 82 |chr5:2892623-2894708 REVERSE LENGTH=489
ppa020217m	AT2G13620.1	Symbols: ATCHX15, CHX15 | cation/hydrogen exchanger 15 |chr2:5678006-5680621 FORWARD LENGTH=821	3.5		miR167-2	3.5	ppa020217m	AT2G13620.1	Symbols: ATCHX15, CHX15 | cation/hydrogen exchanger 15 |chr2:5678006-5680621 FORWARD LENGTH=821
ppa007941m	AT5G09330.3	Symbols: anac082, VNI1, NAC082 | NAC domain containing protein 82 |chr5:2892623-2894708 REVERSE LENGTH=489	4		miR169-3	4	ppa007941m	AT5G09330.3	Symbols: anac082, VNI1, NAC082 | NAC domain containing protein 82 |chr5:2892623-2894708 REVERSE LENGTH=489
ppa007941m	AT5G09330.3	Symbols: anac082, VNI1, NAC082 | NAC domain containing protein 82 |chr5:2892623-2894708 REVERSE LENGTH=489	4		miR169-2	4	ppa007941m	AT5G09330.3	Symbols: anac082, VNI1, NAC082 | NAC domain containing protein 82 |chr5:2892623-2894708 REVERSE LENGTH=489
ppa009328m	AT5G24090.1	Symbols: ATCHIA, CHIA | chitinase A | chr5:8143805-8145153REVERSE LENGTH=302	3.5		miR2628-1	3.5	ppa009328m	AT5G24090.1	Symbols: ATCHIA, CHIA | chitinase A | chr5:8143805-8145153REVERSE LENGTH=302
ppa010333m	AT5G10870.1	Symbols: ATCM2, CM2 | chorismate mutase 2 | chr5:3430691-3432272REVERSE LENGTH=265	3.5		miR1446-1	3.5	ppa010333m	AT5G10870.1	Symbols: ATCM2, CM2 | chorismate mutase 2 | chr5:3430691-3432272REVERSE LENGTH=265
ppa020911m	AT2G32840.1	Symbols: | proline-rich family protein | chr2:13933101-13934836REVERSE LENGTH=337	3		miR166-1	3	ppa020911m	AT2G32840.1	Symbols: | proline-rich family protein | chr2:13933101-13934836REVERSE LENGTH=337
ppa001561m	AT4G00150.1	Symbols: HAM3, ATHAM3, LOM3 | GRAS family transcription factor |chr4:57429-59105 REVERSE LENGTH=558	1		miR171-4	1	ppa001561m	AT4G00150.1	Symbols: HAM3, ATHAM3, LOM3 | GRAS family transcription factor |chr4:57429-59105 REVERSE LENGTH=558
ppa001561m	AT4G00150.1	Symbols: HAM3, ATHAM3, LOM3 | GRAS family transcription factor |chr4:57429-59105 REVERSE LENGTH=558	1		miR171-5	1	ppa001561m	AT4G00150.1	Symbols: HAM3, ATHAM3, LOM3 | GRAS family transcription factor |chr4:57429-59105 REVERSE LENGTH=558
ppa001561m	AT4G00150.1	Symbols: HAM3, ATHAM3, LOM3 | GRAS family transcription factor |chr4:57429-59105 REVERSE LENGTH=558	1		miR171-2	1	ppa001561m	AT4G00150.1	Symbols: HAM3, ATHAM3, LOM3 | GRAS family transcription factor |chr4:57429-59105 REVERSE LENGTH=558
ppa001561m	AT4G00150.1	Symbols: HAM3, ATHAM3, LOM3 | GRAS family transcription factor |chr4:57429-59105 REVERSE LENGTH=558	1		miR171-3	1	ppa001561m	AT4G00150.1	Symbols: HAM3, ATHAM3, LOM3 | GRAS family transcription factor |chr4:57429-59105 REVERSE LENGTH=558
ppa018977m	AT4G08250.1	Symbols: | GRAS family transcription factor | chr4:5196787-5198238FORWARD LENGTH=483	2.5		miR171-1	2.5	ppa018977m	AT4G08250.1	Symbols: | GRAS family transcription factor | chr4:5196787-5198238FORWARD LENGTH=483
ppa004699m	AT1G27340.1	Symbols: | Galactose oxidase/kelch repeat superfamily protein |chr1:9495741-9497857 FORWARD LENGTH=467	1		miR394-2	1	ppa004699m	AT1G27340.1	Symbols: | Galactose oxidase/kelch repeat superfamily protein |chr1:9495741-9497857 FORWARD LENGTH=467
ppa004699m	AT1G27340.1	Symbols: | Galactose oxidase/kelch repeat superfamily protein |chr1:9495741-9497857 FORWARD LENGTH=467	1		miR394-1	1	ppa004699m	AT1G27340.1	Symbols: | Galactose oxidase/kelch repeat superfamily protein |chr1:9495741-9497857 FORWARD LENGTH=467
ppa000551m	AT5G36930.1	Symbols: | Disease resistance protein (TIR-NBS-LRR class) family |chr5:14567771-14571907 REVERSE LENGTH=1188	3		miR399-3	3	ppa000551m	AT5G36930.1	Symbols: | Disease resistance protein (TIR-NBS-LRR class) family |chr5:14567771-14571907 REVERSE LENGTH=1188
ppa009530m	AT1G69490.1	Symbols: NAP, ANAC029, ATNAP | NAC-like, activated by AP3/PI |chr1:26122233-26123222 FORWARD LENGTH=268	0		miR1850.1-1	0	ppa009530m	AT1G69490.1	Symbols: NAP, ANAC029, ATNAP | NAC-like, activated by AP3/PI |chr1:26122233-26123222 FORWARD LENGTH=268
ppa003296m	AT2G29130.1	Symbols: LAC2, ATLAC2 | laccase 2 | chr2:12525189-12527699 REVERSELENGTH=573	3		miR399-1	3	ppa003296m	AT2G29130.1	Symbols: LAC2, ATLAC2 | laccase 2 | chr2:12525189-12527699 REVERSELENGTH=573
ppa003590m	AT5G03260.1	Symbols: LAC11 | laccase 11 | chr5:777198-779338 REVERSE LENGTH=557	0.5		miR397-1	0.5	ppa003590m	AT5G03260.1	Symbols: LAC11 | laccase 11 | chr5:777198-779338 REVERSE LENGTH=557
ppa000547m	AT1G48410.1	Symbols: AGO1 | Stabilizer of iron transporter SufD /Polynucleotidyl transferase | chr1:17886285-17891892REVERSE LENGTH=1048	0		miR168-1	0	ppa000547m	AT1G48410.1	Symbols: AGO1 | Stabilizer of iron transporter SufD /Polynucleotidyl transferase | chr1:17886285-17891892REVERSE LENGTH=1048
ppa000547m	AT1G48410.1	Symbols: AGO1 | Stabilizer of iron transporter SufD /Polynucleotidyl transferase | chr1:17886285-17891892REVERSE LENGTH=1048	0		miR168-2	0	ppa000547m	AT1G48410.1	Symbols: AGO1 | Stabilizer of iron transporter SufD /Polynucleotidyl transferase | chr1:17886285-17891892REVERSE LENGTH=1048
ppa021782m	AT2G28550.3	Symbols: RAP2.7 | related to AP2.7 | chr2:12226168-12228251 REVERSELENGTH=464	2		miR172-5	2	ppa021782m	AT2G28550.3	Symbols: RAP2.7 | related to AP2.7 | chr2:12226168-12228251 REVERSELENGTH=464
ppa021782m	AT2G28550.3	Symbols: RAP2.7 | related to AP2.7 | chr2:12226168-12228251 REVERSELENGTH=464	2		miR172-4	2	ppa021782m	AT2G28550.3	Symbols: RAP2.7 | related to AP2.7 | chr2:12226168-12228251 REVERSELENGTH=464
ppa010805m	AT1G79210.2	Symbols: | N-terminal nucleophile aminohydrolases (Ntnhydrolases) superfamily protein | chr1:29796286-29798240REVERSE LENGTH=235	2		miR172-7	2	ppa010805m	AT1G79210.2	Symbols: | N-terminal nucleophile aminohydrolases (Ntnhydrolases) superfamily protein | chr1:29796286-29798240REVERSE LENGTH=235
ppa010805m	AT1G79210.2	Symbols: | N-terminal nucleophile aminohydrolases (Ntnhydrolases) superfamily protein | chr1:29796286-29798240REVERSE LENGTH=235	2		miR172-6	2	ppa010805m	AT1G79210.2	Symbols: | N-terminal nucleophile aminohydrolases (Ntnhydrolases) superfamily protein | chr1:29796286-29798240REVERSE LENGTH=235
ppa009872m	AT2G28200.1	Symbols: | C2H2-type zinc finger family protein |chr2:12024321-12025181 FORWARD LENGTH=286	0.5		miR172-1	0.5	ppa009872m	AT2G28200.1	Symbols: | C2H2-type zinc finger family protein |chr2:12024321-12025181 FORWARD LENGTH=286
ppa009872m	AT2G28200.1	Symbols: | C2H2-type zinc finger family protein |chr2:12024321-12025181 FORWARD LENGTH=286	0.5		miR172-3	0.5	ppa009872m	AT2G28200.1	Symbols: | C2H2-type zinc finger family protein |chr2:12024321-12025181 FORWARD LENGTH=286
ppa010805m	AT1G79210.2	Symbols: | N-terminal nucleophile aminohydrolases (Ntnhydrolases) superfamily protein | chr1:29796286-29798240REVERSE LENGTH=235	2		miR172-2	2	ppa010805m	AT1G79210.2	Symbols: | N-terminal nucleophile aminohydrolases (Ntnhydrolases) superfamily protein | chr1:29796286-29798240REVERSE LENGTH=235
ppa001661m	AT3G14240.1	Symbols: | Subtilase family protein | chr3:4741637-4743964 REVERSELENGTH=775	3		miR167-3	3	ppa001661m	AT3G14240.1	Symbols: | Subtilase family protein | chr3:4741637-4743964 REVERSELENGTH=775
ppa018507m	AT2G02850.1	Symbols: ARPN | plantacyanin | chr2:826630-827720 REVERSELENGTH=129	1		miR408-1	1	ppa018507m	AT2G02850.1	Symbols: ARPN | plantacyanin | chr2:826630-827720 REVERSELENGTH=129
ppa026784m	AT4G31920.1	Symbols: ARR10, RR10 | response regulator 10 |chr4:15444290-15446766 REVERSE LENGTH=552	0		miR414-1	0	ppa026784m	AT4G31920.1	Symbols: ARR10, RR10 | response regulator 10 |chr4:15444290-15446766 REVERSE LENGTH=552
ppa026784m	AT4G31920.1	Symbols: ARR10, RR10 | response regulator 10 |chr4:15444290-15446766 REVERSE LENGTH=552	0		miR414-2	0	ppa026784m	AT4G31920.1	Symbols: ARR10, RR10 | response regulator 10 |chr4:15444290-15446766 REVERSE LENGTH=552
ppa001230m	AT2G04660.1	Symbols: APC2 | anaphase-promoting complex/cyclosome 2 |chr2:1624933-1629039 FORWARD LENGTH=865	0		miR414-3	0	ppa001230m	AT2G04660.1	Symbols: APC2 | anaphase-promoting complex/cyclosome 2 |chr2:1624933-1629039 FORWARD LENGTH=865
ppa020217m	AT2G13620.1	Symbols: ATCHX15, CHX15 | cation/hydrogen exchanger 15 |chr2:5678006-5680621 FORWARD LENGTH=821	3.5		miR167-1	3.5	ppa020217m	AT2G13620.1	Symbols: ATCHX15, CHX15 | cation/hydrogen exchanger 15 |chr2:5678006-5680621 FORWARD LENGTH=821
ppa000699m	AT2G32730.1	Symbols: | 26S proteasome regulatory complex, non-ATPasesubcomplex, Rpn2/Psmd1 subunit | chr2:13880189-13885464FORWARD LENGTH=1004	4		miR162-2	4	ppa000699m	AT2G32730.1	Symbols: | 26S proteasome regulatory complex, non-ATPasesubcomplex, Rpn2/Psmd1 subunit | chr2:13880189-13885464FORWARD LENGTH=1004
ppa006332m	AT5G47790.1	Symbols: | SMAD/FHA domain-containing protein |chr5:19351396-19352579 FORWARD LENGTH=369	3		miR162-1	3	ppa006332m	AT5G47790.1	Symbols: | SMAD/FHA domain-containing protein |chr5:19351396-19352579 FORWARD LENGTH=369
ppa003644m	AT1G69170.1	Symbols: | Squamosa promoter-binding protein-like (SBP domain)transcription factor family protein |chr1:26005626-26007041 FORWARD LENGTH=405	1		miR156-3	1	ppa003644m	AT1G69170.1	Symbols: | Squamosa promoter-binding protein-like (SBP domain)transcription factor family protein |chr1:26005626-26007041 FORWARD LENGTH=405
ppa003644m	AT1G69170.1	Symbols: | Squamosa promoter-binding protein-like (SBP domain)transcription factor family protein |chr1:26005626-26007041 FORWARD LENGTH=405	1		miR156-2	1	ppa003644m	AT1G69170.1	Symbols: | Squamosa promoter-binding protein-like (SBP domain)transcription factor family protein |chr1:26005626-26007041 FORWARD LENGTH=405
ppa003644m	AT1G69170.1	Symbols: | Squamosa promoter-binding protein-like (SBP domain)transcription factor family protein |chr1:26005626-26007041 FORWARD LENGTH=405	1		miR156-1	1	ppa003644m	AT1G69170.1	Symbols: | Squamosa promoter-binding protein-like (SBP domain)transcription factor family protein |chr1:26005626-26007041 FORWARD LENGTH=405
ppa003644m	AT1G69170.1	Symbols: | Squamosa promoter-binding protein-like (SBP domain)transcription factor family protein |chr1:26005626-26007041 FORWARD LENGTH=405	1		miR156-7	1	ppa003644m	AT1G69170.1	Symbols: | Squamosa promoter-binding protein-like (SBP domain)transcription factor family protein |chr1:26005626-26007041 FORWARD LENGTH=405
ppa003644m	AT1G69170.1	Symbols: | Squamosa promoter-binding protein-like (SBP domain)transcription factor family protein |chr1:26005626-26007041 FORWARD LENGTH=405	1		miR156-6	1	ppa003644m	AT1G69170.1	Symbols: | Squamosa promoter-binding protein-like (SBP domain)transcription factor family protein |chr1:26005626-26007041 FORWARD LENGTH=405
ppa003644m	AT1G69170.1	Symbols: | Squamosa promoter-binding protein-like (SBP domain)transcription factor family protein |chr1:26005626-26007041 FORWARD LENGTH=405	1		miR156-5	1	ppa003644m	AT1G69170.1	Symbols: | Squamosa promoter-binding protein-like (SBP domain)transcription factor family protein |chr1:26005626-26007041 FORWARD LENGTH=405
ppa003644m	AT1G69170.1	Symbols: | Squamosa promoter-binding protein-like (SBP domain)transcription factor family protein |chr1:26005626-26007041 FORWARD LENGTH=405	1		miR156-4	1	ppa003644m	AT1G69170.1	Symbols: | Squamosa promoter-binding protein-like (SBP domain)transcription factor family protein |chr1:26005626-26007041 FORWARD LENGTH=405
ppa003644m	AT1G69170.1	Symbols: | Squamosa promoter-binding protein-like (SBP domain)transcription factor family protein |chr1:26005626-26007041 FORWARD LENGTH=405	1		miR156-9	1	ppa003644m	AT1G69170.1	Symbols: | Squamosa promoter-binding protein-like (SBP domain)transcription factor family protein |chr1:26005626-26007041 FORWARD LENGTH=405
ppa003344m	AT3G62980.1	Symbols: TIR1 | F-box/RNI-like superfamily protein |chr3:23273479-23276181 REVERSE LENGTH=594	1		miR156-8	1	ppa003344m	AT3G62980.1	Symbols: TIR1 | F-box/RNI-like superfamily protein |chr3:23273479-23276181 REVERSE LENGTH=594
ppa003644m	AT1G69170.1	Symbols: | Squamosa promoter-binding protein-like (SBP domain)transcription factor family protein |chr1:26005626-26007041 FORWARD LENGTH=405	1		miR156-11	1	ppa003644m	AT1G69170.1	Symbols: | Squamosa promoter-binding protein-like (SBP domain)transcription factor family protein |chr1:26005626-26007041 FORWARD LENGTH=405
ppa003644m	AT1G69170.1	Symbols: | Squamosa promoter-binding protein-like (SBP domain)transcription factor family protein |chr1:26005626-26007041 FORWARD LENGTH=405	1		miR156-10	1	ppa003644m	AT1G69170.1	Symbols: | Squamosa promoter-binding protein-like (SBP domain)transcription factor family protein |chr1:26005626-26007041 FORWARD LENGTH=405
ppa018010m	AT5G04820.1	Symbols: ATOFP13, OFP13 | ovate family protein 13 |chr5:1399685-1400467 FORWARD LENGTH=260	3.5		miR473-1	3.5	ppa018010m	AT5G04820.1	Symbols: ATOFP13, OFP13 | ovate family protein 13 |chr5:1399685-1400467 FORWARD LENGTH=260
ppa001924m	AT5G56270.1	Symbols: WRKY2, ATWRKY2 | WRKY DNA-binding protein 2 |chr5:22780816-22783137 FORWARD LENGTH=687	3		miR783-1	3	ppa001924m	AT5G56270.1	Symbols: WRKY2, ATWRKY2 | WRKY DNA-binding protein 2 |chr5:22780816-22783137 FORWARD LENGTH=687
ppa021718m	AT5G36930.1	Symbols: | Disease resistance protein (TIR-NBS-LRR class) family |chr5:14567771-14571907 REVERSE LENGTH=1188	0		miR2118-1	0	ppa021718m	AT5G36930.1	Symbols: | Disease resistance protein (TIR-NBS-LRR class) family |chr5:14567771-14571907 REVERSE LENGTH=1188
ppa023909m	AT5G36930.1	Symbols: | Disease resistance protein (TIR-NBS-LRR class) family |chr5:14567771-14571907 REVERSE LENGTH=1188	0		miR482-1	0	ppa023909m	AT5G36930.1	Symbols: | Disease resistance protein (TIR-NBS-LRR class) family |chr5:14567771-14571907 REVERSE LENGTH=1188
ppa000596m	AT5G36930.1	Symbols: | Disease resistance protein (TIR-NBS-LRR class) family |chr5:14567771-14571907 REVERSE LENGTH=1188	0		miR393-1	0	ppa000596m	AT5G36930.1	Symbols: | Disease resistance protein (TIR-NBS-LRR class) family |chr5:14567771-14571907 REVERSE LENGTH=1188
ppa024688m	AT5G17680.1	Symbols: | disease resistance protein (TIR-NBS-LRR class),putative | chr5:5822999-5827153 FORWARD LENGTH=1294	2.5		miR2919-1	2.5	ppa024688m	AT5G17680.1	Symbols: | disease resistance protein (TIR-NBS-LRR class),putative | chr5:5822999-5827153 FORWARD LENGTH=1294

## Sheet: Sheet1
Additional Table 8
miRNA	Score	Peach CDS	Ath. homolog	Annotation
miR1088-1	1	ppa014163m	-	-
miR1088-2	1	ppa003644m	AT1G69170.1	Symbols: | Squamosa promoter-binding protein-like (SBP domain)transcription factor family protein |chr1:26005626-26007041 FORWARD LENGTH=405
miR1530-1	3.5	ppa015430m	AT5G17680.1	Symbols: | disease resistance protein (TIR-NBS-LRR class),putative | chr5:5822999-5827153 FORWARD LENGTH=1294
miR1530-2	3.5	ppa015430m	AT5G17680.1	Symbols: | disease resistance protein (TIR-NBS-LRR class),putative | chr5:5822999-5827153 FORWARD LENGTH=1294
miR3629-2	4	ppa018757m	AT5G54300.1	Symbols: | Protein of unknown function (DUF761) |chr5:22054270-22055342 REVERSE LENGTH=326
miR3629-1	4	ppa018757m	AT5G54300.1	Symbols: | Protein of unknown function (DUF761) |chr5:22054270-22055342 REVERSE LENGTH=326
miR4414-1	2.5	ppa002618m	AT4G34110.1	Symbols: PAB2, PABP2, ATPAB2 | poly(A) binding protein 2 |chr4:16336732-16339892 FORWARD LENGTH=629
miR530-2	2	ppa014909m	AT1G19670.1	Symbols: ATCLH1, CORI1, ATHCOR1, CLH1 | chlorophyllase 1 |chr1:6803796-6804923 REVERSE LENGTH=324
miR530-1	2	ppa014909m	AT1G19670.1	Symbols: ATCLH1, CORI1, ATHCOR1, CLH1 | chlorophyllase 1 |chr1:6803796-6804923 REVERSE LENGTH=324
miR477-1	3	ppa001439m	AT3G05670.1	Symbols: | RING/U-box protein | chr3:1653888-1657022 FORWARDLENGTH=883
miR169-10	3	ppa016634m	AT5G17680.1	Symbols: | disease resistance protein (TIR-NBS-LRR class),putative | chr5:5822999-5827153 FORWARD LENGTH=1294
miR1511-2	2	ppb023395m	AT5G38260.1	Symbols: | Protein kinase superfamily protein |chr5:15283692-15285837 REVERSE LENGTH=638
miR319-2	3	ppa017292m	AT3G18310.1	Symbols: | unknown protein; Has 30 Blast hits to 30 proteins in 10species: Archae - 0; Bacteria - 0; Metazoa - 0; Fungi -0; Plants - 30; Viruses - 0; Other Eukaryotes - 0(source: NCBI BLink). | chr3:6284523-6287144 REVERSELENGTH=873
miR319-3	3	ppa017292m	AT3G18310.1	Symbols: | unknown protein; Has 30 Blast hits to 30 proteins in 10species: Archae - 0; Bacteria - 0; Metazoa - 0; Fungi -0; Plants - 30; Viruses - 0; Other Eukaryotes - 0(source: NCBI BLink). | chr3:6284523-6287144 REVERSELENGTH=873
miR319-1	3	ppa017292m	AT3G18310.1	Symbols: | unknown protein; Has 30 Blast hits to 30 proteins in 10species: Archae - 0; Bacteria - 0; Metazoa - 0; Fungi -0; Plants - 30; Viruses - 0; Other Eukaryotes - 0(source: NCBI BLink). | chr3:6284523-6287144 REVERSELENGTH=873
miR319-4	3.5	ppa026737m	AT2G01050.1	Symbols: | zinc ion binding;nucleic acid binding |chr2:68337-69884 REVERSE LENGTH=515
miR1030-1	4	ppa001520m	AT5G02830.1	Symbols: | Tetratricopeptide repeat (TPR)-like superfamily protein| chr5:644458-648421 REVERSE LENGTH=852
miR170-1	1	ppa001561m	AT4G00150.1	Symbols: HAM3, ATHAM3, LOM3 | GRAS family transcription factor |chr4:57429-59105 REVERSE LENGTH=558
miR395-6	1	ppa002425m	AT5G10180.1	Symbols: AST68, SULTR2;1 | slufate transporter 2;1 |chr5:3193225-3196818 FORWARD LENGTH=677
miR395-7	1	ppa002425m	AT5G10180.1	Symbols: AST68, SULTR2;1 | slufate transporter 2;1 |chr5:3193225-3196818 FORWARD LENGTH=677
miR395-4	1	ppa002425m	AT5G10180.1	Symbols: AST68, SULTR2;1 | slufate transporter 2;1 |chr5:3193225-3196818 FORWARD LENGTH=677
miR395-5	1	ppa002425m	AT5G10180.1	Symbols: AST68, SULTR2;1 | slufate transporter 2;1 |chr5:3193225-3196818 FORWARD LENGTH=677
miR395-2	1	ppa002425m	AT5G10180.1	Symbols: AST68, SULTR2;1 | slufate transporter 2;1 |chr5:3193225-3196818 FORWARD LENGTH=677
miR395-3	1	ppa002425m	AT5G10180.1	Symbols: AST68, SULTR2;1 | slufate transporter 2;1 |chr5:3193225-3196818 FORWARD LENGTH=677
miR390-1	3	ppa001834m	AT1G29750.2	Symbols: RKF1 | receptor-like kinase in flowers 1 |chr1:10414071-10420469 REVERSE LENGTH=1021
miR395-1	1	ppa002425m	AT5G10180.1	Symbols: AST68, SULTR2;1 | slufate transporter 2;1 |chr5:3193225-3196818 FORWARD LENGTH=677
miR169-5	4	ppa007941m	AT5G09330.3	Symbols: anac082, VNI1, NAC082 | NAC domain containing protein 82 |chr5:2892623-2894708 REVERSE LENGTH=489
miR5021-16	1	ppa016487m	AT1G64800.1	Symbols: | DNA binding;sequence-specific DNA bindingtranscription factors | chr1:24085086-24085433 FORWARDLENGTH=115
miR169-7	4	ppa007941m	AT5G09330.3	Symbols: anac082, VNI1, NAC082 | NAC domain containing protein 82 |chr5:2892623-2894708 REVERSE LENGTH=489
miR169-6	4	ppa007941m	AT5G09330.3	Symbols: anac082, VNI1, NAC082 | NAC domain containing protein 82 |chr5:2892623-2894708 REVERSE LENGTH=489
miR396-1	2.5	ppa017355m	AT1G17285.1	Symbols: | unknown protein; FUNCTIONS IN: molecular_functionunknown; INVOLVED IN: biological_process unknown;LOCATED IN: endomembrane system; BEST Arabidopsisthaliana protein match is: unknown protein(TAIR:AT1G17300.1); Has 35333 Blast hits to 34131proteins in 2444 species: Archae - 798; Bacteria -22429; Metazoa - 974; Fungi - 991; Plants - 531; Viruses- 0; Other Eukaryotes - 9610 (source: NCBI B…
miR396-3	0	ppa009320m	AT2G01660.1	Symbols: PDLP6 | plasmodesmata-located protein 6 |chr2:290973-292496 REVERSE LENGTH=288
miR396-2	2.5	ppa006291m	AT2G35040.1	Symbols: | AICARFT/IMPCHase bienzyme family protein |chr2:14765347-14768269 REVERSE LENGTH=596
miR2275-2	1.5	ppa020827m	AT1G09820.1	Symbols: | Pentatricopeptide repeat (PPR-like) superfamily protein| chr1:3190594-3192414 REVERSE LENGTH=606
miR2275-3	3.5	ppa001819m	AT1G64260.1	Symbols: | MuDR family transposase | chr1:23847756-23849915FORWARD LENGTH=719
miR2275-1	4	ppa002400m	AT5G55830.1	Symbols: | Concanavalin A-like lectin protein kinase familyprotein | chr5:22594655-22596700 FORWARD LENGTH=681
miR2275-4	3.5	ppa017748m	AT5G09380.1	Symbols: | RNA polymerase III RPC4 | chr5:2911313-2913136REVERSE LENGTH=272
miR2275-5	3.5	ppa017748m	AT5G09380.1	Symbols: | RNA polymerase III RPC4 | chr5:2911313-2913136REVERSE LENGTH=272
miR167-5	3.5	ppa020217m	AT2G13620.1	Symbols: ATCHX15, CHX15 | cation/hydrogen exchanger 15 |chr2:5678006-5680621 FORWARD LENGTH=821
miR167-4	2.5	ppa019269m	AT5G56790.1	Symbols: | Protein kinase superfamily protein |chr5:22968610-22971391 FORWARD LENGTH=669
miR828-1	2	ppa024533m	AT5G14750.1	Symbols: WER, ATMYB66, WER1, MYB66 | myb domain protein 66 |chr5:4763656-4764738 REVERSE LENGTH=203
miR398-2	3	ppa012024m	AT1G10200.1	Symbols: WLIM1 | GATA type zinc finger transcription factorfamily protein | chr1:3346677-3347763 REVERSE LENGTH=190
miR398-1	3	ppa012024m	AT1G10200.1	Symbols: WLIM1 | GATA type zinc finger transcription factorfamily protein | chr1:3346677-3347763 REVERSE LENGTH=190
miR1533-5	1	ppa001781m	AT4G00150.1	Symbols: HAM3, ATHAM3, LOM3 | GRAS family transcription factor |chr4:57429-59105 REVERSE LENGTH=558
miR1533-2	2.5	ppa002091m	AT1G12800.1	Symbols: | Nucleic acid-binding, OB-fold-like protein |chr1:4361778-4365189 REVERSE LENGTH=767
miR164-4	1	ppa008801m	AT1G56010.2	Symbols: NAC1, ANAC022 | NAC domain containing protein 1 |chr1:20946852-20949144 REVERSE LENGTH=324
miR164-5	3	ppa000550m	AT1G17230.1	Symbols: | Leucine-rich receptor-like protein kinase familyprotein | chr1:5891375-5894855 FORWARD LENGTH=1101
miR169-11	2	ppa018390m	AT3G53320.1	Symbols: | unknown protein; BEST Arabidopsis thaliana proteinmatch is: unknown protein (TAIR:AT2G37070.1); Has 11044Blast hits to 5993 proteins in 551 species: Archae - 8;Bacteria - 1486; Metazoa - 4078; Fungi - 1814; Plants -348; Viruses - 112; Other Eukaryotes - 3198 (source: NCBIBLink). | chr3:19769397-19772278 REVERSE LENGTH=553
miR164-1	1	ppa008801m	AT1G56010.2	Symbols: NAC1, ANAC022 | NAC domain containing protein 1 |chr1:20946852-20949144 REVERSE LENGTH=324
miR164-2	1	ppa008801m	AT1G56010.2	Symbols: NAC1, ANAC022 | NAC domain containing protein 1 |chr1:20946852-20949144 REVERSE LENGTH=324
miR164-3	1	ppa008801m	AT1G56010.2	Symbols: NAC1, ANAC022 | NAC domain containing protein 1 |chr1:20946852-20949144 REVERSE LENGTH=324
miR157-2	1	ppa003644m	AT1G69170.1	Symbols: | Squamosa promoter-binding protein-like (SBP domain)transcription factor family protein |chr1:26005626-26007041 FORWARD LENGTH=405
miR157-1	1	ppa003644m	AT1G69170.1	Symbols: | Squamosa promoter-binding protein-like (SBP domain)transcription factor family protein |chr1:26005626-26007041 FORWARD LENGTH=405
miR5021-11	1	ppa016487m	AT1G64800.1	Symbols: | DNA binding;sequence-specific DNA bindingtranscription factors | chr1:24085086-24085433 FORWARDLENGTH=115
miR5021-13	1	ppa016487m	AT1G64800.1	Symbols: | DNA binding;sequence-specific DNA bindingtranscription factors | chr1:24085086-24085433 FORWARDLENGTH=115
miR5021-9	1	ppa016487m	AT1G64800.1	Symbols: | DNA binding;sequence-specific DNA bindingtranscription factors | chr1:24085086-24085433 FORWARDLENGTH=115
miR1511-1	2	ppb024948m	AT5G53130.1	Symbols: CNGC1, ATCNGC1 | cyclic nucleotide gated channel 1 |chr5:21537830-21540490 REVERSE LENGTH=716
miR169-8	4	ppa007941m	AT5G09330.3	Symbols: anac082, VNI1, NAC082 | NAC domain containing protein 82 |chr5:2892623-2894708 REVERSE LENGTH=489
miR5021-2	1	ppa016487m	AT1G64800.1	Symbols: | DNA binding;sequence-specific DNA bindingtranscription factors | chr1:24085086-24085433 FORWARDLENGTH=115
miR5021-3	0	ppa003691m	AT3G10410.1	Symbols: SCPL49, CPY | SERINE CARBOXYPEPTIDASE-LIKE 49 |chr3:3235518-3238063 REVERSE LENGTH=516
miR5021-4	0	ppa003691m	AT3G10410.1	Symbols: SCPL49, CPY | SERINE CARBOXYPEPTIDASE-LIKE 49 |chr3:3235518-3238063 REVERSE LENGTH=516
miR535-1	2	ppa001586m	AT1G05150.1	Symbols: | Calcium-binding tetratricopeptide family protein |chr1:1484280-1486706 REVERSE LENGTH=808
miR159-4	1	ppa001561m	AT4G00150.1	Symbols: HAM3, ATHAM3, LOM3 | GRAS family transcription factor |chr4:57429-59105 REVERSE LENGTH=558
miR160-1	2.5	ppa002618m	AT4G34110.1	Symbols: PAB2, PABP2, ATPAB2 | poly(A) binding protein 2 |chr4:16336732-16339892 FORWARD LENGTH=629
miR160-3	1	ppa002082m	AT2G28350.1	Symbols: ARF10 | auxin response factor 10 | chr2:12114331-12116665FORWARD LENGTH=693
miR160-4	1	ppa002082m	AT2G28350.1	Symbols: ARF10 | auxin response factor 10 | chr2:12114331-12116665FORWARD LENGTH=693
miR159-1	3	ppa022759m	AT1G64690.1	Symbols: BLT | branchless trichome | chr1:24038069-24038890FORWARD LENGTH=273
miR159-2	2	ppa026808m	AT1G18980.1	Symbols: | RmlC-like cupins superfamily protein |chr1:6557364-6558026 REVERSE LENGTH=220
miR159-3	2	ppa026808m	AT1G18980.1	Symbols: | RmlC-like cupins superfamily protein |chr1:6557364-6558026 REVERSE LENGTH=220
miR403-1	3.5	ppa020619m	AT1G18290.1	Symbols: | unknown protein; FUNCTIONS IN: molecular_functionunknown; INVOLVED IN: N-terminal protein myristoylation;LOCATED IN: chloroplast; EXPRESSED IN: root; Has 94Blast hits to 94 proteins in 12 species: Archae - 0;Bacteria - 0; Metazoa - 0; Fungi - 0; Plants - 94;Viruses - 0; Other Eukaryotes - 0 (source: NCBI BLink).| chr1:6297436-6297966 FORWARD LENGTH=176
miR5083-1	3.5	ppa021587m	AT5G17680.1	Symbols: | disease resistance protein (TIR-NBS-LRR class),putative | chr5:5822999-5827153 FORWARD LENGTH=1294
miR529-1	1	ppa003644m	AT1G69170.1	Symbols: | Squamosa promoter-binding protein-like (SBP domain)transcription factor family protein |chr1:26005626-26007041 FORWARD LENGTH=405
miR169-9	3.5	ppa021380m	AT3G17670.1	Symbols: | tetratricopeptide repeat (TPR)-containing protein |chr3:6040857-6042012 FORWARD LENGTH=236
miR390-2	3	ppa001834m	AT1G29750.2	Symbols: RKF1 | receptor-like kinase in flowers 1 |chr1:10414071-10420469 REVERSE LENGTH=1021
miR5021-1	0	ppa003691m	AT3G10410.1	Symbols: SCPL49, CPY | SERINE CARBOXYPEPTIDASE-LIKE 49 |chr3:3235518-3238063 REVERSE LENGTH=516
miR2111-2	1	ppa023821m	AT3G27150.1	Symbols: | Galactose oxidase/kelch repeat superfamily protein |chr3:10009692-10010960 REVERSE LENGTH=422
miR2111-1	1	ppa023821m	AT3G27150.1	Symbols: | Galactose oxidase/kelch repeat superfamily protein |chr3:10009692-10010960 REVERSE LENGTH=422
miR169-4	4	ppa007941m	AT5G09330.3	Symbols: anac082, VNI1, NAC082 | NAC domain containing protein 82 |chr5:2892623-2894708 REVERSE LENGTH=489
miR2109-1	0	ppa023909m	AT5G36930.1	Symbols: | Disease resistance protein (TIR-NBS-LRR class) family |chr5:14567771-14571907 REVERSE LENGTH=1188
miR2109-2	0	ppa023909m	AT5G36930.1	Symbols: | Disease resistance protein (TIR-NBS-LRR class) family |chr5:14567771-14571907 REVERSE LENGTH=1188
miR169-1	4	ppa007941m	AT5G09330.3	Symbols: anac082, VNI1, NAC082 | NAC domain containing protein 82 |chr5:2892623-2894708 REVERSE LENGTH=489
miR167-2	3.5	ppa020217m	AT2G13620.1	Symbols: ATCHX15, CHX15 | cation/hydrogen exchanger 15 |chr2:5678006-5680621 FORWARD LENGTH=821
miR169-3	4	ppa007941m	AT5G09330.3	Symbols: anac082, VNI1, NAC082 | NAC domain containing protein 82 |chr5:2892623-2894708 REVERSE LENGTH=489
miR169-2	4	ppa007941m	AT5G09330.3	Symbols: anac082, VNI1, NAC082 | NAC domain containing protein 82 |chr5:2892623-2894708 REVERSE LENGTH=489
miR2628-1	3.5	ppa009328m	AT5G24090.1	Symbols: ATCHIA, CHIA | chitinase A | chr5:8143805-8145153REVERSE LENGTH=302
miR1446-1	3.5	ppa010333m	AT5G10870.1	Symbols: ATCM2, CM2 | chorismate mutase 2 | chr5:3430691-3432272REVERSE LENGTH=265
miR166-1	3	ppa020911m	AT2G32840.1	Symbols: | proline-rich family protein | chr2:13933101-13934836REVERSE LENGTH=337
miR171-4	1	ppa001561m	AT4G00150.1	Symbols: HAM3, ATHAM3, LOM3 | GRAS family transcription factor |chr4:57429-59105 REVERSE LENGTH=558
miR171-5	1	ppa001561m	AT4G00150.1	Symbols: HAM3, ATHAM3, LOM3 | GRAS family transcription factor |chr4:57429-59105 REVERSE LENGTH=558
miR171-2	1	ppa001561m	AT4G00150.1	Symbols: HAM3, ATHAM3, LOM3 | GRAS family transcription factor |chr4:57429-59105 REVERSE LENGTH=558
miR171-3	1	ppa001561m	AT4G00150.1	Symbols: HAM3, ATHAM3, LOM3 | GRAS family transcription factor |chr4:57429-59105 REVERSE LENGTH=558
miR171-1	2.5	ppa018977m	AT4G08250.1	Symbols: | GRAS family transcription factor | chr4:5196787-5198238FORWARD LENGTH=483
miR394-2	1	ppa004699m	AT1G27340.1	Symbols: | Galactose oxidase/kelch repeat superfamily protein |chr1:9495741-9497857 FORWARD LENGTH=467
miR394-1	1	ppa004699m	AT1G27340.1	Symbols: | Galactose oxidase/kelch repeat superfamily protein |chr1:9495741-9497857 FORWARD LENGTH=467
miR399-3	3	ppa000551m	AT5G36930.1	Symbols: | Disease resistance protein (TIR-NBS-LRR class) family |chr5:14567771-14571907 REVERSE LENGTH=1188
miR1850.1-1	0	ppa009530m	AT1G69490.1	Symbols: NAP, ANAC029, ATNAP | NAC-like, activated by AP3/PI |chr1:26122233-26123222 FORWARD LENGTH=268
miR399-1	3	ppa003296m	AT2G29130.1	Symbols: LAC2, ATLAC2 | laccase 2 | chr2:12525189-12527699 REVERSELENGTH=573
miR397-1	0.5	ppa003590m	AT5G03260.1	Symbols: LAC11 | laccase 11 | chr5:777198-779338 REVERSE LENGTH=557
miR168-1	0	ppa000547m	AT1G48410.1	Symbols: AGO1 | Stabilizer of iron transporter SufD /Polynucleotidyl transferase | chr1:17886285-17891892REVERSE LENGTH=1048
miR168-2	0	ppa000547m	AT1G48410.1	Symbols: AGO1 | Stabilizer of iron transporter SufD /Polynucleotidyl transferase | chr1:17886285-17891892REVERSE LENGTH=1048
miR172-5	2	ppa021782m	AT2G28550.3	Symbols: RAP2.7 | related to AP2.7 | chr2:12226168-12228251 REVERSELENGTH=464
miR172-4	2	ppa021782m	AT2G28550.3	Symbols: RAP2.7 | related to AP2.7 | chr2:12226168-12228251 REVERSELENGTH=464
miR172-7	2	ppa010805m	AT1G79210.2	Symbols: | N-terminal nucleophile aminohydrolases (Ntnhydrolases) superfamily protein | chr1:29796286-29798240REVERSE LENGTH=235
miR172-6	2	ppa010805m	AT1G79210.2	Symbols: | N-terminal nucleophile aminohydrolases (Ntnhydrolases) superfamily protein | chr1:29796286-29798240REVERSE LENGTH=235
miR172-1	0.5	ppa009872m	AT2G28200.1	Symbols: | C2H2-type zinc finger family protein |chr2:12024321-12025181 FORWARD LENGTH=286
miR172-3	0.5	ppa009872m	AT2G28200.1	Symbols: | C2H2-type zinc finger family protein |chr2:12024321-12025181 FORWARD LENGTH=286
miR172-2	2	ppa010805m	AT1G79210.2	Symbols: | N-terminal nucleophile aminohydrolases (Ntnhydrolases) superfamily protein | chr1:29796286-29798240REVERSE LENGTH=235
miR167-3	3	ppa001661m	AT3G14240.1	Symbols: | Subtilase family protein | chr3:4741637-4743964 REVERSELENGTH=775
miR408-1	1	ppa018507m	AT2G02850.1	Symbols: ARPN | plantacyanin | chr2:826630-827720 REVERSELENGTH=129
miR414-1	0	ppa026784m	AT4G31920.1	Symbols: ARR10, RR10 | response regulator 10 |chr4:15444290-15446766 REVERSE LENGTH=552
miR414-2	0	ppa026784m	AT4G31920.1	Symbols: ARR10, RR10 | response regulator 10 |chr4:15444290-15446766 REVERSE LENGTH=552
miR414-3	0	ppa001230m	AT2G04660.1	Symbols: APC2 | anaphase-promoting complex/cyclosome 2 |chr2:1624933-1629039 FORWARD LENGTH=865
miR167-1	3.5	ppa020217m	AT2G13620.1	Symbols: ATCHX15, CHX15 | cation/hydrogen exchanger 15 |chr2:5678006-5680621 FORWARD LENGTH=821
miR162-2	4	ppa000699m	AT2G32730.1	Symbols: | 26S proteasome regulatory complex, non-ATPasesubcomplex, Rpn2/Psmd1 subunit | chr2:13880189-13885464FORWARD LENGTH=1004
miR162-1	3	ppa006332m	AT5G47790.1	Symbols: | SMAD/FHA domain-containing protein |chr5:19351396-19352579 FORWARD LENGTH=369
miR156-3	1	ppa003644m	AT1G69170.1	Symbols: | Squamosa promoter-binding protein-like (SBP domain)transcription factor family protein |chr1:26005626-26007041 FORWARD LENGTH=405
miR156-2	1	ppa003644m	AT1G69170.1	Symbols: | Squamosa promoter-binding protein-like (SBP domain)transcription factor family protein |chr1:26005626-26007041 FORWARD LENGTH=405
miR156-1	1	ppa003644m	AT1G69170.1	Symbols: | Squamosa promoter-binding protein-like (SBP domain)transcription factor family protein |chr1:26005626-26007041 FORWARD LENGTH=405
miR156-7	1	ppa003644m	AT1G69170.1	Symbols: | Squamosa promoter-binding protein-like (SBP domain)transcription factor family protein |chr1:26005626-26007041 FORWARD LENGTH=405
miR156-6	1	ppa003644m	AT1G69170.1	Symbols: | Squamosa promoter-binding protein-like (SBP domain)transcription factor family protein |chr1:26005626-26007041 FORWARD LENGTH=405
miR156-5	1	ppa003644m	AT1G69170.1	Symbols: | Squamosa promoter-binding protein-like (SBP domain)transcription factor family protein |chr1:26005626-26007041 FORWARD LENGTH=405
miR156-4	1	ppa003644m	AT1G69170.1	Symbols: | Squamosa promoter-binding protein-like (SBP domain)transcription factor family protein |chr1:26005626-26007041 FORWARD LENGTH=405
miR156-9	1	ppa003644m	AT1G69170.1	Symbols: | Squamosa promoter-binding protein-like (SBP domain)transcription factor family protein |chr1:26005626-26007041 FORWARD LENGTH=405
miR156-8	1	ppa003344m	AT3G62980.1	Symbols: TIR1 | F-box/RNI-like superfamily protein |chr3:23273479-23276181 REVERSE LENGTH=594
miR156-11	1	ppa003644m	AT1G69170.1	Symbols: | Squamosa promoter-binding protein-like (SBP domain)transcription factor family protein |chr1:26005626-26007041 FORWARD LENGTH=405
miR156-10	1	ppa003644m	AT1G69170.1	Symbols: | Squamosa promoter-binding protein-like (SBP domain)transcription factor family protein |chr1:26005626-26007041 FORWARD LENGTH=405
miR473-1	3.5	ppa018010m	AT5G04820.1	Symbols: ATOFP13, OFP13 | ovate family protein 13 |chr5:1399685-1400467 FORWARD LENGTH=260
miR783-1	3	ppa001924m	AT5G56270.1	Symbols: WRKY2, ATWRKY2 | WRKY DNA-binding protein 2 |chr5:22780816-22783137 FORWARD LENGTH=687
miR2118-1	0	ppa021718m	AT5G36930.1	Symbols: | Disease resistance protein (TIR-NBS-LRR class) family |chr5:14567771-14571907 REVERSE LENGTH=1188
miR482-1	0	ppa023909m	AT5G36930.1	Symbols: | Disease resistance protein (TIR-NBS-LRR class) family |chr5:14567771-14571907 REVERSE LENGTH=1188
miR393-1	0	ppa000596m	AT5G36930.1	Symbols: | Disease resistance protein (TIR-NBS-LRR class) family |chr5:14567771-14571907 REVERSE LENGTH=1188
miR2919-1	2.5	ppa024688m	AT5G17680.1	Symbols: | disease resistance protein (TIR-NBS-LRR class),putative | chr5:5822999-5827153 FORWARD LENGTH=1294
