# Supplementary material for: Genome wide identification of chilling responsive microRNAs in Prunus persica
Source: BMC Genomics. 2012 Sep 15;13:481. doi: 10.1186/1471-2164-13-481 (PMC3463484; doi:10.1186/1471-2164-13-481)
Supplement: Additional file 9 — Table S9. List of targets of peach non-conserved miRNAs with the best scores. The name, the target score, peach CDS name, the Arabidopsis homolog to peach CDS and its annotation are indicated. [file 1471-2164-13-481-S9.xlsx]

## Sheet: NonConservedTargets_FINAL
Additional Table 9
P. persica CDS	Ath. Homolog	Annotation	Target score	miRNAs
ppa005209m	AT1G58440.1	Symbols: XF1, SQE1 | FAD/NAD(P)-binding oxidoreductase familyprotein | chr1:21714094-21717246 REVERSE LENGTH=531	4	pper_1_1
ppa008642m	AT5G05340.1	Symbols: | Peroxidase superfamily protein | chr5:1579142-1580819REVERSE LENGTH=324	4	pper_2_1
ppb023788m	AT3G54320.1	Symbols: WRI1, WRI, ASML1, ATWRI1 | Integrase-type DNA-bindingsuperfamily protein | chr3:20114809-20118599 FORWARDLENGTH=438	3.5	pper_2_1
ppa009692m	AT4G17560.1	Symbols: | Ribosomal protein L19 family protein |chr4:9780343-9781752 FORWARD LENGTH=225	3	pper_2_1
ppa010363m	AT1G18060.1	Symbols: | FUNCTIONS IN: molecular_function unknown	4	pper_2_1
ppa026810m	AT5G53950.1	Symbols: CUC2, ANAC098, ATCUC2 | NAC (No Apical Meristem) domaintranscriptional regulator superfamily protein |chr5:21901966-21903795 REVERSE LENGTH=375	2	pper_3_1	pper_3_2
ppa008801m	AT1G56010.2	Symbols: NAC1, ANAC022 | NAC domain containing protein 1 |chr1:20946852-20949144 REVERSE LENGTH=324	1	pper_3_1	pper_3_2
ppa011283m	AT5G02020.1	Symbols: SIS | Encodes a protein involved in salt tolerance,names SIS (Salt Induced Serine rich). |chr5:386557-387921 REVERSE LENGTH=149	4	pper_3_1	pper_3_2
ppa005531m	AT4G02630.1	Symbols: | Protein kinase superfamily protein |chr4:1151683-1153161 FORWARD LENGTH=492	4	pper_3_1	pper_3_2
ppa008154m	AT3G46440.1	Symbols: UXS5 | UDP-XYL synthase 5 | chr3:17089268-17091611 REVERSELENGTH=341	3	pper_3_1	pper_3_2
ppa008159m	AT3G46440.1	Symbols: UXS5 | UDP-XYL synthase 5 | chr3:17089268-17091611 REVERSELENGTH=341	3	pper_3_1	pper_3_2
ppa008156m	AT3G46440.1	Symbols: UXS5 | UDP-XYL synthase 5 | chr3:17089268-17091611 REVERSELENGTH=341	3	pper_3_1	pper_3_2
ppa008149m	AT3G46440.1	Symbols: UXS5 | UDP-XYL synthase 5 | chr3:17089268-17091611 REVERSELENGTH=341	3	pper_3_1	pper_3_2
ppa023347m	AT1G29660.1	Symbols: | GDSL-like Lipase/Acylhydrolase superfamily protein |chr1:10371955-10373624 FORWARD LENGTH=364	4	pper_3_1	pper_3_2
ppa007653m	AT5G61430.1	Symbols: ANAC100, ATNAC5, NAC100 | NAC domain containing protein100 | chr5:24701328-24702553 REVERSE LENGTH=336	1.5	pper_3_1	pper_3_2
ppa020774m	AT4G14180.1	Symbols: AtPRD1, PRD1 | putative recombination initiation defect 1| chr4:8178330-8183515 FORWARD LENGTH=1268	4	pper_3_1	pper_3_2
ppa003699m	AT5G50900.1	Symbols: | ARM repeat superfamily protein | chr5:20705051-20706718REVERSE LENGTH=555	3	pper_4_1
ppa017390m	AT3G11760.1	Symbols: | FUNCTIONS IN: molecular_function unknown	3.5	pper_4_1
ppa024399m	AT3G54220.1	Symbols: SCR, SGR1 | GRAS family transcription factor |chr3:20070550-20072625 FORWARD LENGTH=653	4	pper_4_1
ppa020554m	AT3G06430.1	Symbols: EMB2750 | Tetratricopeptide repeat (TPR)-like superfamilyprotein | chr3:1956658-1958240 REVERSE LENGTH=486	4	pper_4_1
ppa005904m	AT5G05230.1	Symbols: | RING/U-box superfamily protein | chr5:1551593-1553543FORWARD LENGTH=363	3.5	pper_4_1
ppa011924m	AT1G33360.1	Symbols: | ATP-dependent Clp protease | chr1:12092111-12095789FORWARD LENGTH=656	3.5	pper_4_1
ppa002644m	AT5G65490.1	Symbols: | FUNCTIONS IN: molecular_function unknown	3.5	pper_4_1
ppa000046m	AT3G01460.1	Symbols: MBD9, ATMBD9 | methyl-CPG-binding domain 9 |chr3:173316-182038 FORWARD LENGTH=2176	3.5	pper_4_1
ppa016597m	AT5G42905.1	Symbols: | Polynucleotidyl transferase, ribonuclease H-likesuperfamily protein | chr5:17201414-17202323 REVERSELENGTH=258	4	pper_4_1
ppa017185m	AT2G34930.1	Symbols: | disease resistance family protein / LRR family protein| chr2:14737169-14739886 REVERSE LENGTH=905	4	pper_5_1	pper_5_1
ppa020791m	AT2G34930.1	Symbols: | disease resistance family protein / LRR family protein| chr2:14737169-14739886 REVERSE LENGTH=905	4	pper_5_1
ppa024554m	AT2G34930.1	Symbols: | disease resistance family protein / LRR family protein| chr2:14737169-14739886 REVERSE LENGTH=905	4	pper_5_1
ppa016515m	AT2G34930.1	Symbols: | disease resistance family protein / LRR family protein| chr2:14737169-14739886 REVERSE LENGTH=905	4	pper_5_1
ppa017609m	AT2G34930.1	Symbols: | disease resistance family protein / LRR family protein| chr2:14737169-14739886 REVERSE LENGTH=905	4	pper_5_1	pper_5_1
ppa008922m	AT2G38750.1	Symbols: ANNAT4 | annexin 4 | chr2:16196582-16198431 REVERSELENGTH=319	4	pper_9_1
ppa027075m	AT5G02070.1	Symbols: | Protein kinase family protein | chr5:405895-408220REVERSE LENGTH=657	3.5	pper_9_1
ppa004195m	AT3G49000.1	Symbols: | RNA polymerase III subunit RPC82 family protein |chr3:18162903-18165846 FORWARD LENGTH=523	2.5	pper_9_1
ppa015133m	AT2G15490.3	Symbols: UGT73B4 | UDP-glycosyltransferase 73B4 |chr2:6761750-6763398 FORWARD LENGTH=481	3.5	pper_9_1
ppa006321m	AT5G65960.1	Symbols: | GTP binding | chr5:26385413-26387197 FORWARD LENGTH=393	4	pper_9_1
ppa024819m	AT2G25180.1	Symbols: ARR12, RR12 | response regulator 12 |chr2:10724490-10726961 REVERSE LENGTH=596	3.5	pper_11_1	pper_11_2	pper_11_3
ppa018573m	AT2G47410.1	Symbols: | WD40/YVTN repeat-like-containing domain;Bromodomain |chr2:19449133-19456991 FORWARD LENGTH=1520	4	pper_11_1	pper_11_2	pper_11_3
ppa019423m	AT1G74600.1	Symbols: | pentatricopeptide (PPR) repeat-containing protein |chr1:28025153-28027840 REVERSE LENGTH=895	4	pper_11_1	pper_11_2	pper_11_3
ppa008327m	AT5G46150.2	Symbols: | LEM3 (ligand-effect modulator 3) family protein /CDC50 family protein | chr5:18708735-18710424 REVERSELENGTH=343	4	pper_11_1	pper_11_2	pper_11_3
ppa015290m	AT4G13010.1	Symbols: | Oxidoreductase, zinc-binding dehydrogenase familyprotein | chr4:7600682-7602567 FORWARD LENGTH=329	4	pper_11_1	pper_11_2	pper_11_3
ppa009070m	AT3G53970.1	Symbols: | proteasome inhibitor-related | chr3:19985208-19987132FORWARD LENGTH=302	4	pper_11_1	pper_11_2	pper_11_3
ppa008063m	AT3G23580.1	Symbols: RNR2, RNR2A | ribonucleotide reductase 2A |chr3:8460261-8462574 FORWARD LENGTH=341	4	pper_11_1	pper_11_2	pper_11_3
ppa009299m	AT4G02590.1	Symbols: UNE12 | basic helix-loop-helix (bHLH) DNA-bindingsuperfamily protein | chr4:1137968-1140306 REVERSELENGTH=310	4	pper_11_1	pper_11_2	pper_11_3
ppa006404m	AT1G16180.1	Symbols: | Serinc-domain containing serine and sphingolipidbiosynthesis protein | chr1:5540905-5542670 FORWARDLENGTH=412	4	pper_11_1	pper_11_2	pper_11_3
ppa006396m	AT1G16180.1	Symbols: | Serinc-domain containing serine and sphingolipidbiosynthesis protein | chr1:5540905-5542670 FORWARDLENGTH=412	4	pper_11_1	pper_11_2	pper_11_3
ppa006734m	AT1G16180.1	Symbols: | Serinc-domain containing serine and sphingolipidbiosynthesis protein | chr1:5540905-5542670 FORWARDLENGTH=412	4	pper_11_1	pper_11_2	pper_11_3
ppa016966m	AT5G07480.1	Symbols: KUOX1 | KAR-UP oxidoreductase 1 | chr5:2367167-2369554FORWARD LENGTH=340	3.5	pper_11_1	pper_11_2	pper_11_3
ppa011061m	AT1G79110.1	Symbols: | zinc ion binding | chr1:29759345-29760586 FORWARDLENGTH=358	3.5	pper_11_1	pper_11_2	pper_11_3
ppa003938m	AT5G39590.1	Symbols: | TLD-domain containing nucleolar protein |chr5:15851483-15853768 FORWARD LENGTH=542	3.5	pper_12_1
ppa019647m	AT5G49110.1	Symbols: | FUNCTIONS IN: molecular_function unknown	4	pper_12_1
ppa000559m	AT4G39350.1	Symbols: CESA2, ATH-A, ATCESA2 | cellulose synthase A2 |chr4:18297078-18301890 FORWARD LENGTH=1084	4	pper_15_1
ppa000395m	AT3G55220.1	Symbols: | Cleavage and polyadenylation specificity factor (CPSF)A subunit protein | chr3:20467116-20470944 REVERSELENGTH=1214	4	pper_15_1
ppa000394m	AT3G55220.1	Symbols: | Cleavage and polyadenylation specificity factor (CPSF)A subunit protein | chr3:20467116-20470944 REVERSELENGTH=1214	4	pper_15_1
ppa015135m	AT4G12010.1	Symbols: | Disease resistance protein (TIR-NBS-LRR class) family |chr4:7197325-7201393 REVERSE LENGTH=1219	4	pper_15_1
ppa014950m	AT1G73860.1	Symbols: | P-loop containing nucleoside triphosphate hydrolasessuperfamily protein | chr1:27771188-27775977 REVERSELENGTH=1025	4	pper_15_1
ppa001150m	AT1G21740.1	Symbols: | Protein of unknown function (DUF630 and DUF632) |chr1:7641580-7645078 FORWARD LENGTH=953	4	pper_15_1
ppa003423m	AT4G16740.1	Symbols: ATTPS03, TPS03 | terpene synthase 03 |chr4:9407856-9410877 FORWARD LENGTH=565	3.5	pper_15_1
ppa016603m	AT3G60460.1	Symbols: DUO1 | myb-like HTH transcriptional regulator familyprotein | chr3:22342429-22343491 REVERSE LENGTH=297	3.5	pper_15_1
ppa000635m	AT5G04895.1	Symbols: | DEA(D/H)-box RNA helicase family protein |chr5:1428796-1434516 FORWARD LENGTH=1161	3	pper_15_1
ppa021891m	AT2G39910.1	Symbols: | ARM repeat superfamily protein | chr2:16660604-16662886FORWARD LENGTH=436	4	pper_17_1
ppa010805m	AT1G79210.2	Symbols: | N-terminal nucleophile aminohydrolases (Ntnhydrolases) superfamily protein | chr1:29796286-29798240REVERSE LENGTH=235	4	pper_17_1
ppa023510m	AT4G31940.1	Symbols: CYP82C4 | cytochrome P450, family 82, subfamily C,polypeptide 4 | chr4:15452040-15453966 FORWARD LENGTH=524	4	pper_21_1
ppa005532m	AT5G65550.1	Symbols: | UDP-Glycosyltransferase superfamily protein |chr5:26198410-26199810 REVERSE LENGTH=466	4	pper_21_1
ppa000182m	AT2G47800.1	Symbols: ATMRP4, EST3, MRP4, ABCC4 | multidrugresistance-associated protein 4 | chr2:19574944-19580383FORWARD LENGTH=1516	4	pper_21_1
ppa007253m	AT1G05300.1	Symbols: ZIP5 | zinc transporter 5 precursor | chr1:1545258-1547709REVERSE LENGTH=360	4	pper_21_1
ppb025505m	AT5G46330.1	Symbols: FLS2 | Leucine-rich receptor-like protein kinase familyprotein | chr5:18791802-18795407 FORWARD LENGTH=1173	3.5	pper_28_1
ppa024012m	AT2G20710.1	Symbols: | Tetratricopeptide repeat (TPR)-like superfamily protein| chr2:8926110-8927722 FORWARD LENGTH=490	4	pper_28_1
ppa007978m	AT2G20560.1	Symbols: | DNAJ heat shock family protein | chr2:8848353-8849815REVERSE LENGTH=337	4	pper_28_1
ppa003660m	AT3G26370.1	Symbols: | O-fucosyltransferase family protein |chr3:9656886-9659741 FORWARD LENGTH=557	3.5	pper_28_1
ppa001855m	AT3G26890.4	Symbols: | unknown protein; FUNCTIONS IN: molecular_functionunknown	4	pper_28_1
ppa004610m	AT4G26270.1	Symbols: PFK3 | phosphofructokinase 3 | chr4:13301094-13304030REVERSE LENGTH=489	3	pper_28_1
ppa008574m	AT5G47435.2	Symbols: | formyltetrahydrofolate deformylase, putative |chr5:19241779-19243424 FORWARD LENGTH=323	4	pper_31_1	pper_31_2
ppa000786m	AT3G25690.2	Symbols: CHUP1 | Hydroxyproline-rich glycoprotein family protein |chr3:9354061-9357757 FORWARD LENGTH=1004	2.5	pper_31_1	pper_31_2
ppa005861m	AT1G52630.1	Symbols: | O-fucosyltransferase family protein |chr1:19606470-19608526 REVERSE LENGTH=439	4	pper_31_1	pper_31_2
ppa024136m	AT3G42170.1	Symbols: | BED zinc finger ;hAT family dimerisation domain |chr3:14321838-14323928 FORWARD LENGTH=696	3.5	pper_32_1	pper_106_1	pper_106_2	pper_106_3
ppa025795m	AT3G42170.1	Symbols: | BED zinc finger ;hAT family dimerisation domain |chr3:14321838-14323928 FORWARD LENGTH=696	3.5	pper_32_1	pper_106_1	pper_106_2	pper_106_3
ppa016010m	AT3G42170.1	Symbols: | BED zinc finger ;hAT family dimerisation domain |chr3:14321838-14323928 FORWARD LENGTH=696	3.5	pper_32_1	pper_106_1	pper_106_2	pper_106_3
ppa020995m	AT4G29090.1	Symbols: | Ribonuclease H-like superfamily protein |chr4:14333528-14335255 FORWARD LENGTH=575	4	pper_33_1
ppa004510m	AT1G34370.2	Symbols: STOP1 | C2H2 and C2HC zinc fingers superfamily protein |chr1:12551002-12552501 FORWARD LENGTH=499	3.5	pper_33_1
ppa006742m	AT4G00755.1	Symbols: | F-box family protein | chr4:325294-326787 FORWARDLENGTH=377	4	pper_34_1
ppa008534m	AT1G09290.1	Symbols: | unknown protein; Has 73 Blast hits to 71 proteins in26 species: Archae - 0; Bacteria - 0; Metazoa - 5; Fungi- 11; Plants - 54; Viruses - 0; Other Eukaryotes - 3(source: NCBI BLink). | chr1:3001682-3003715 REVERSELENGTH=348	4	pper_34_1
ppa013193m	AT2G18400.1	Symbols: | ribosomal protein L6 family protein |chr2:7989665-7989973 REVERSE LENGTH=102	4	pper_35_1
ppa024713m	AT1G18810.1	Symbols: | phytochrome kinase substrate-related |chr1:6485709-6486872 REVERSE LENGTH=387	3	pper_36_1	pper_36_2
ppa016203m	AT1G58400.1	Symbols: | Disease resistance protein (CC-NBS-LRR class) family| chr1:21696165-21699118 REVERSE LENGTH=900	2	pper_36_1	pper_36_2
ppa017579m	AT3G42170.1	Symbols: | BED zinc finger ;hAT family dimerisation domain |chr3:14321838-14323928 FORWARD LENGTH=696	4	pper_36_1	pper_36_2
ppa007590m	AT3G29760.1	Symbols: | Haloacid dehalogenase-like hydrolase (HAD)superfamily protein | chr3:11590064-11591833 REVERSELENGTH=465	3	pper_36_1	pper_36_2
ppa020460m	AT3G21420.1	Symbols: | 2-oxoglutarate (2OG) and Fe(II)-dependent oxygenasesuperfamily protein | chr3:7541579-7543221 FORWARDLENGTH=364	3.5	pper_36_1	pper_36_2
ppa020692m	AT3G42170.1	Symbols: | BED zinc finger ;hAT family dimerisation domain |chr3:14321838-14323928 FORWARD LENGTH=696	4	pper_36_1	pper_36_2
ppa001541m	AT4G23180.1	Symbols: CRK10, RLK4 | cysteine-rich RLK (RECEPTOR-like proteinkinase) 10 | chr4:12138171-12140780 FORWARD LENGTH=669	4	pper_36_1	pper_36_2
ppa025142m	AT3G19300.1	Symbols: | Protein kinase superfamily protein |chr3:6690242-6693210 REVERSE LENGTH=663	4	pper_36_1	pper_36_2
ppb016409m	AT5G35695.1	Symbols: | CONTAINS InterPro DOMAIN/s: Putative harbingertransposase-derived nuclease	4	pper_36_1	pper_36_2
ppa005781m	AT5G54130.2	Symbols: | Calcium-binding endonuclease/exonuclease/phosphatasefamily | chr5:21962900-21965279 FORWARD LENGTH=436	4	pper_36_1	pper_36_2
ppa020338m	AT3G42170.1	Symbols: | BED zinc finger ;hAT family dimerisation domain |chr3:14321838-14323928 FORWARD LENGTH=696	4	pper_36_1	pper_36_2
ppa000922m	AT5G22010.1	Symbols: AtRFC1, RFC1 | replication factor C1 |chr5:7280632-7287037 REVERSE LENGTH=956	4	pper_36_1	pper_36_2
ppa006145m	AT1G53750.1	Symbols: RPT1A | regulatory particle triple-A 1A |chr1:20065921-20068324 REVERSE LENGTH=426	4	pper_36_1	pper_36_2
ppb018633m	AT3G42170.1	Symbols: | BED zinc finger ;hAT family dimerisation domain |chr3:14321838-14323928 FORWARD LENGTH=696	4	pper_36_1	pper_36_2
ppa000894m	AT5G25060.1	Symbols: | RNA recognition motif (RRM)-containing protein |chr5:8634219-8639984 REVERSE LENGTH=946	3.5	pper_36_1	pper_36_2
ppa016414m	AT3G42170.1	Symbols: | BED zinc finger ;hAT family dimerisation domain |chr3:14321838-14323928 FORWARD LENGTH=696	4	pper_36_1	pper_36_2
ppa019543m	AT1G79460.1	Symbols: GA2, KS, ATKS, ATKS1, KS1 | Terpenoid cyclases/Proteinprenyltransferases superfamily protein |chr1:29890568-29894436 FORWARD LENGTH=785	4	pper_37_1	pper_37_2	pper_37_3	pper_37_4	pper_37_5	pper_37_6
ppa018370m	AT2G20540.1	Symbols: MEF21 | mitochondrial editing factor 21 |chr2:8844160-8845764 FORWARD LENGTH=534	4	pper_37_1	pper_37_2	pper_37_3	pper_37_4	pper_37_5	pper_37_6
ppa024966m	AT3G56970.1	Symbols: BHLH038, ORG2 | basic helix-loop-helix (bHLH)DNA-binding superfamily protein | chr3:21084204-21085094REVERSE LENGTH=253	4	pper_37_1	pper_37_2	pper_37_3	pper_37_4	pper_37_5	pper_37_6
ppa002967m	AT3G60190.1	Symbols: ADL4, ADLP2, EDR3, DRP1E, ADL1E, DL1E | DYNAMIN-like 1E |chr3:22244367-22247651 REVERSE LENGTH=624	4	pper_37_1	pper_37_2	pper_37_3	pper_37_4	pper_37_5	pper_37_6
ppa020223m	AT2G43630.1	Symbols: | FUNCTIONS IN: molecular_function unknown	3.5	pper_37_1	pper_37_2	pper_37_3	pper_37_4	pper_37_5	pper_37_6
ppa003664m	AT1G79270.1	Symbols: ECT8 | evolutionarily conserved C-terminal region 8 |chr1:29816157-29818811 FORWARD LENGTH=528	2.5	pper_37_1	pper_37_2	pper_37_3	pper_37_4	pper_37_5	pper_37_6
ppa007354m	AT3G51870.1	Symbols: | Mitochondrial substrate carrier family protein |chr3:19243978-19246611 FORWARD LENGTH=381	4	pper_37_1	pper_37_2	pper_37_3	pper_37_4	pper_37_5	pper_37_6
ppa025334m	AT1G47670.1	Symbols: | Transmembrane amino acid transporter family protein |chr1:17536834-17539486 REVERSE LENGTH=519	4	pper_37_1	pper_37_2	pper_37_3	pper_37_4	pper_37_5	pper_37_6
ppa007935m	AT1G62400.1	Symbols: HT1 | Protein kinase superfamily protein |chr1:23090243-23091529 FORWARD LENGTH=345	4	pper_37_1	pper_37_2	pper_37_3	pper_37_4	pper_37_5	pper_37_6
ppa001653m	AT1G08400.1	Symbols: | RINT-1 / TIP-1 family | chr1:2643348-2646005 REVERSELENGTH=804	4	pper_37_1	pper_37_2	pper_37_3	pper_37_4	pper_37_5	pper_37_6
ppa022237m	AT1G21240.1	Symbols: WAK3 | wall associated kinase 3 | chr1:7434303-7436702FORWARD LENGTH=741	4	pper_37_1	pper_37_2	pper_37_3	pper_37_4	pper_37_5	pper_37_6
ppa005360m	AT1G28110.1	Symbols: SCPL45 | serine carboxypeptidase-like 45 |chr1:9804153-9806832 REVERSE LENGTH=461	4	pper_37_1	pper_37_2	pper_37_3	pper_37_4	pper_37_5	pper_37_6
ppa005377m	AT1G28110.1	Symbols: SCPL45 | serine carboxypeptidase-like 45 |chr1:9804153-9806832 REVERSE LENGTH=461	4	pper_37_1	pper_37_2	pper_37_3	pper_37_4	pper_37_5	pper_37_6
ppa000077m	AT1G06490.1	Symbols: ATGSL07, gsl07, atgsl7, GSL7 | glucan synthase-like 7 |chr1:1978762-1989295 FORWARD LENGTH=1958	4	pper_37_1	pper_37_2	pper_37_3	pper_37_4	pper_37_5	pper_37_6
ppa003136m	AT1G77850.1	Symbols: ARF17 | auxin response factor 17 | chr1:29272405-29275193FORWARD LENGTH=585	2	pper_38_1	pper_6_1
ppa002082m	AT2G28350.1	Symbols: ARF10 | auxin response factor 10 | chr2:12114331-12116665FORWARD LENGTH=693	2.5	pper_38_1	pper_6_1
ppa002195m	AT4G30080.1	Symbols: ARF16 | auxin response factor 16 | chr4:14703369-14705564REVERSE LENGTH=670	2	pper_38_1	pper_6_1
ppa002710m	AT4G30080.1	Symbols: ARF16 | auxin response factor 16 | chr4:14703369-14705564REVERSE LENGTH=670	2.5	pper_38_1	pper_6_1
ppa001746m	AT3G03770.1	Symbols: | Leucine-rich repeat protein kinase family protein |chr3:945303-948436 REVERSE LENGTH=802	4	pper_44_1	pper_44_2
ppa001834m	AT1G29750.2	Symbols: RKF1 | receptor-like kinase in flowers 1 |chr1:10414071-10420469 REVERSE LENGTH=1021	4	pper_44_1	pper_44_2
ppa019283m	AT3G07040.1	Symbols: RPM1, RPS3 | NB-ARC domain-containing disease resistanceprotein | chr3:2226244-2229024 REVERSE LENGTH=926	4	pper_45_1
ppa015879m	AT3G49190.1	Symbols: | O-acyltransferase (WSD1-like) family protein |chr3:18231988-18234376 REVERSE LENGTH=522	3.5	pper_46_1
ppa006372m	AT5G61850.1	Symbols: LFY, LFY3 | floral meristem identity control protein LEAFY(LFY) | chr5:24844295-24846933 FORWARD LENGTH=420	4	pper_46_1
ppa015084m	AT2G02910.1	Symbols: | Protein of unknown function (DUF616) |chr2:847335-849371 REVERSE LENGTH=460	4	pper_46_1
ppa022667m	AT3G52870.1	Symbols: | IQ calmodulin-binding motif family protein |chr3:19593365-19595686 REVERSE LENGTH=456	4	pper_46_1
ppa026544m	AT2G21990.1	Symbols: | Protein of unknown function, DUF617 |chr2:9359573-9360331 REVERSE LENGTH=252	4	pper_46_1
ppa004925m	AT3G02660.1	Symbols: emb2768 | Tyrosyl-tRNA synthetase, class Ib,bacterial/mitochondrial | chr3:570221-571756 REVERSELENGTH=511	4	pper_46_1
ppa021264m	AT2G31940.1	Symbols: | unknown protein; INVOLVED IN: biological_processunknown	4	pper_46_1
ppa015033m	ATMG00860.1	Symbols: ORF158 | DNA/RNA polymerases superfamily protein |chrM:235916-236392 FORWARD LENGTH=158	2	pper_46_1
ppa011962m	AT5G54980.1	Symbols: | Uncharacterised protein family (UPF0497) |chr5:22315799-22316560 FORWARD LENGTH=194	4	pper_46_1
ppa022271m	AT2G34930.1	Symbols: | disease resistance family protein / LRR family protein| chr2:14737169-14739886 REVERSE LENGTH=905	4	pper_46_1
ppa016649m	AT4G13810.1	Symbols: AtRLP47, RLP47 | receptor like protein 47 |chr4:8005062-8007287 REVERSE LENGTH=741	3.5	pper_46_1
ppa012413m	AT1G48320.1	Symbols: | Thioesterase superfamily protein |chr1:17855024-17855577 REVERSE LENGTH=156	2.5	pper_46_1
ppa026594m	AT2G34930.1	Symbols: | disease resistance family protein / LRR family protein| chr2:14737169-14739886 REVERSE LENGTH=905	4	pper_46_1
ppa014636m	AT2G34930.1	Symbols: | disease resistance family protein / LRR family protein| chr2:14737169-14739886 REVERSE LENGTH=905	4	pper_46_1
ppa023967m	AT5G17680.1	Symbols: | disease resistance protein (TIR-NBS-LRR class),putative | chr5:5822999-5827153 FORWARD LENGTH=1294	2.5	pper_46_1
ppa017326m	AT1G56130.1	Symbols: | Leucine-rich repeat transmembrane protein kinase |chr1:20994931-21000887 REVERSE LENGTH=1032	2	pper_46_1
ppa016497m	AT2G20725.1	Symbols: | CAAX amino terminal protease family protein |chr2:8934113-8935426 REVERSE LENGTH=301	4	pper_49_1
ppa000221m	AT5G11700.2	Symbols: | BEST Arabidopsis thaliana protein match is:glycine-rich protein6	4	pper_49_1	pper_37_1	pper_37_2	pper_37_3	pper_37_4	pper_37_5	pper_37_6
ppa015811m	AT2G20725.1	Symbols: | CAAX amino terminal protease family protein |chr2:8934113-8935426 REVERSE LENGTH=301	4	pper_49_1
ppa002389m	AT4G38180.1	Symbols: FRS5 | FAR1-related sequence 5 | chr4:17906702-17909404REVERSE LENGTH=788	4	pper_49_1
ppa001005m	AT1G07650.1	Symbols: | Leucine-rich repeat transmembrane protein kinase |chr1:2359817-2366423 REVERSE LENGTH=1014	4	pper_49_1
ppa011000m	AT5G26110.1	Symbols: | Protein kinase superfamily protein |chr5:9118239-9119352 REVERSE LENGTH=226	4	pper_49_1
ppa021772m	AT3G03050.1	Symbols: CSLD3, KJK, ATCSLD3 | cellulose synthase-like D3 |chr3:687873-691629 FORWARD LENGTH=1145	4	pper_49_1
ppa017304m	AT1G10630.1	Symbols: ATARFA1F, ARFA1F | ADP-ribosylation factor A1F |chr1:3513189-3514230 REVERSE LENGTH=181	4	pper_49_1
ppa001464m	AT5G19690.1	Symbols: STT3A | staurosporin and temperature sensitive 3-like A |chr5:6652649-6658214 FORWARD LENGTH=779	4	pper_49_1
ppa005702m	AT5G60390.1	Symbols: | GTP binding Elongation factor Tu family protein |chr5:24289226-24290675 FORWARD LENGTH=449	4	pper_49_1
ppa001372m	AT1G34300.1	Symbols: | lectin protein kinase family protein |chr1:12503450-12505939 FORWARD LENGTH=829	4	pper_49_1
ppa020183m	AT3G11260.1	Symbols: WOX5 | WUSCHEL related homeobox 5 | chr3:3527606-3528263FORWARD LENGTH=182	3.5	pper_49_1
ppa012153m	AT1G10630.1	Symbols: ATARFA1F, ARFA1F | ADP-ribosylation factor A1F |chr1:3513189-3514230 REVERSE LENGTH=181	4	pper_49_1
ppa012177m	AT1G10630.1	Symbols: ATARFA1F, ARFA1F | ADP-ribosylation factor A1F |chr1:3513189-3514230 REVERSE LENGTH=181	4	pper_49_1
ppa000492m	AT3G15880.1	Symbols: WSIP2, TPR4 | WUS-interacting protein 2 |chr3:5364792-5371869 REVERSE LENGTH=1135	3	pper_49_1
ppa013454m	AT2G19680.1	Symbols: | Mitochondrial ATP synthase subunit G protein |chr2:8501865-8502622 FORWARD LENGTH=122	4	pper_49_1
ppa001585m	AT5G11350.1	Symbols: | DNAse I-like superfamily protein | chr5:3621583-3625412FORWARD LENGTH=754	3	pper_49_1
ppa016618m	AT5G52630.1	Symbols: MEF1 | mitochondrial RNAediting factor 1 |chr5:21350375-21352141 FORWARD LENGTH=588	4	pper_49_1
ppa025767m	AT2G20725.1	Symbols: | CAAX amino terminal protease family protein |chr2:8934113-8935426 REVERSE LENGTH=301	4	pper_49_1
ppa000741m	AT3G14840.2	Symbols: | Leucine-rich repeat transmembrane protein kinase |chr3:4988271-4993891 FORWARD LENGTH=1020	4	pper_49_1
ppa000742m	AT3G14840.2	Symbols: | Leucine-rich repeat transmembrane protein kinase |chr3:4988271-4993891 FORWARD LENGTH=1020	4	pper_49_1
ppa000356m	AT3G28345.1	Symbols: | ABC transporter family protein | chr3:10593921-10598775REVERSE LENGTH=1240	3	pper_49_1
ppa023905m	AT4G22350.1	Symbols: | Ubiquitin C-terminal hydrolases superfamily protein |chr4:11804073-11806939 REVERSE LENGTH=510	3	pper_49_1
ppa004247m	AT1G75210.1	Symbols: | HAD-superfamily hydrolase, subfamily IG,5'-nucleotidase | chr1:28223990-28228751 FORWARDLENGTH=642	4	pper_49_1
ppa001103m	AT5G11720.1	Symbols: | Glycosyl hydrolases family 31 protein |chr5:3776840-3780025 FORWARD LENGTH=902	3.5	pper_49_1	pper_100_1
ppa008836m	AT3G15140.1	Symbols: | Polynucleotidyl transferase, ribonuclease H-likesuperfamily protein | chr3:5099712-5101717 REVERSELENGTH=337	4	pper_49_1
ppa003586m	AT4G22285.1	Symbols: | Ubiquitin C-terminal hydrolases superfamily protein |chr4:11779063-11781898 REVERSE LENGTH=541	3	pper_49_1
ppa001702m	AT3G54790.1	Symbols: | ARM repeat superfamily protein | chr3:20281830-20284363REVERSE LENGTH=760	4	pper_49_1
ppa012160m	AT3G62290.2	Symbols: ARFA1E | ADP-ribosylation factor A1E |chr3:23052287-23053545 FORWARD LENGTH=181	3.5	pper_49_1
ppa016778m	AT3G25280.1	Symbols: | Major facilitator superfamily protein |chr3:9206183-9208036 FORWARD LENGTH=521	3	pper_53_1
ppa026124m	AT2G45510.1	Symbols: CYP704A2 | cytochrome P450, family 704, subfamily A,polypeptide 2 | chr2:18753085-18754944 FORWARD LENGTH=511	3	pper_53_1
ppa007077m	AT1G73110.1	Symbols: | P-loop containing nucleoside triphosphate hydrolasessuperfamily protein | chr1:27494344-27496844 REVERSELENGTH=432	4	pper_53_1
ppa006641m	AT5G66330.1	Symbols: | Leucine-rich repeat (LRR) family protein |chr5:26500531-26501787 REVERSE LENGTH=418	3	pper_54_1
ppa017276m	AT5G36930.1	Symbols: | Disease resistance protein (TIR-NBS-LRR class) family |chr5:14567771-14571907 REVERSE LENGTH=1188	4	pper_55_1	pper_55_2	pper_55_3
ppa018036m	AT5G45480.1	Symbols: | Protein of unknown function (DUF594) |chr5:18426296-18428929 REVERSE LENGTH=877	4	pper_56_1
ppa017163m	AT5G43470.1	Symbols: RPP8, HRT, RCY1 | Disease resistance protein (CC-NBS-LRRclass) family | chr5:17463130-17466658 REVERSE LENGTH=908	4	pper_56_1
ppa001090m	AT1G50180.1	Symbols: | NB-ARC domain-containing disease resistance protein |chr1:18584235-18587136 FORWARD LENGTH=857	3	pper_56_1
ppa008423m	AT5G43330.1	Symbols: | Lactate/malate dehydrogenase family protein |chr5:17390552-17392449 FORWARD LENGTH=332	4	pper_56_1
ppa003970m	AT4G12610.1	Symbols: RAP74, ATRAP74 | transcription activators;DNA binding;RNApolymerase II transcriptionfactors;catalytics;transcription initiation factors |chr4:7455565-7457465 FORWARD LENGTH=400	4	pper_56_1
ppa010993m	AT3G55460.1	Symbols: SCL30, At-SCL30 | SC35-like splicing factor 30 |chr3:20561024-20563502 FORWARD LENGTH=262	2.5	pper_56_1
ppa001910m	AT1G45231.2	Symbols: | S-adenosyl-L-methionine-dependent methyltransferasessuperfamily protein | chr1:17148019-17151194 REVERSELENGTH=538	4	pper_56_1
ppa002257m	AT2G16750.1	Symbols: | Protein kinase protein with adenine nucleotide alphahydrolases-like domain | chr2:7271786-7274446 FORWARDLENGTH=617	3.5	pper_56_1
ppa023105m	AT4G11720.1	Symbols: HAP2, GCS1 | hapless 2 | chr4:7063291-7066784 FORWARDLENGTH=705	3	pper_58_1
ppa021480m	AT1G19340.1	Symbols: | Methyltransferase MT-A70 family protein |chr1:6684798-6686798 FORWARD LENGTH=414	3.5	pper_59_1
ppa016269m	AT4G38180.1	Symbols: FRS5 | FAR1-related sequence 5 | chr4:17906702-17909404REVERSE LENGTH=788	4	pper_59_1
ppa027040m	AT1G52520.1	Symbols: FRS6 | FAR1-related sequence 6 | chr1:19565933-19568248FORWARD LENGTH=703	4	pper_59_1
ppb019151m	AT1G18490.1	Symbols: | Protein of unknown function (DUF1637) |chr1:6367116-6368640 FORWARD LENGTH=282	4	pper_60_1	pper_60_2
ppa019247m	AT1G18490.1	Symbols: | Protein of unknown function (DUF1637) |chr1:6367116-6368640 FORWARD LENGTH=282	4	pper_60_1	pper_60_2
ppa017853m	AT5G49760.1	Symbols: | Leucine-rich repeat protein kinase family protein |chr5:20216679-20221052 FORWARD LENGTH=953	3.5	pper_60_1	pper_60_2
ppa004434m	AT5G08570.1	Symbols: | Pyruvate kinase family protein | chr5:2778433-2780300FORWARD LENGTH=510	3.5	pper_60_1	pper_60_2
ppa016227m	AT3G42170.1	Symbols: | BED zinc finger ;hAT family dimerisation domain |chr3:14321838-14323928 FORWARD LENGTH=696	4	pper_62_1
ppa027134m	AT4G04890.1	Symbols: PDF2 | protodermal factor 2 | chr4:2476970-2480090 REVERSELENGTH=743	4	pper_62_1
ppa018763m	AT3G42170.1	Symbols: | BED zinc finger ;hAT family dimerisation domain |chr3:14321838-14323928 FORWARD LENGTH=696	4	pper_62_1
ppa018881m	AT3G42170.1	Symbols: | BED zinc finger ;hAT family dimerisation domain |chr3:14321838-14323928 FORWARD LENGTH=696	4	pper_62_1
ppa000218m	AT5G56250.2	Symbols: HAP8 | hapless 8 | chr5:22768918-22771869 REVERSELENGTH=811	3.5	pper_62_1
ppa015420m	AT3G42170.1	Symbols: | BED zinc finger ;hAT family dimerisation domain |chr3:14321838-14323928 FORWARD LENGTH=696	4	pper_62_1
ppb015866m	AT1G75660.1	Symbols: XRN3, AtXRN3 | 5'-3' exoribonuclease 3 |chr1:28408289-28414825 FORWARD LENGTH=1020	4	pper_62_1
ppa002586m	AT3G15990.1	Symbols: SULTR3;4 | sulfate transporter 3;4 | chr3:5427081-5430679FORWARD LENGTH=653	3.5	pper_62_1
ppa016808m	AT3G42170.1	Symbols: | BED zinc finger ;hAT family dimerisation domain |chr3:14321838-14323928 FORWARD LENGTH=696	4	pper_62_1
ppa000302m	AT5G43310.2	Symbols: | COP1-interacting protein-related |chr5:17379735-17385387 REVERSE LENGTH=1180	4	pper_62_1
ppa015375m	AT4G38180.1	Symbols: FRS5 | FAR1-related sequence 5 | chr4:17906702-17909404REVERSE LENGTH=788	4	pper_63_1	pper_49_1
ppa001414m	AT1G11410.1	Symbols: | S-locus lectin protein kinase family protein |chr1:3841286-3844284 FORWARD LENGTH=845	4	pper_63_1
ppa025143m	AT4G20390.1	Symbols: | Uncharacterised protein family (UPF0497) |chr4:11007068-11007869 FORWARD LENGTH=197	4	pper_63_1
ppa016262m	AT3G22250.1	Symbols: | UDP-Glycosyltransferase superfamily protein |chr3:7867806-7870053 FORWARD LENGTH=461	4	pper_63_1
ppa013990m	AT4G10270.1	Symbols: | Wound-responsive family protein |chr4:6374805-6375077 FORWARD LENGTH=90	4	pper_63_1
ppa022622m	AT4G38180.1	Symbols: FRS5 | FAR1-related sequence 5 | chr4:17906702-17909404REVERSE LENGTH=788	4	pper_63_1	pper_49_1
ppa023454m	AT5G14400.1	Symbols: CYP724A1 | cytochrome P450, family 724, subfamily A,polypeptide 1 | chr5:4644128-4646382 FORWARD LENGTH=367	4	pper_63_1	pper_78_1	pper_95_1	pper_95_2	pper_170_1	pper_49_1	pper_176_1	pper_167_1	pper_167_2	pper_18_1	pper_18_2	pper_19_1	pper_34_1	pper_45_1	pper_76_1	pper_142_1	pper_92_1	pper_137_1	pper_146_1	pper_153_1	pper_112_1	pper_112_2	pper_37_1	pper_37_2	pper_37_3	pper_37_4	pper_37_5	pper_37_6	pper_143_1	pper_143_2	pper_143_3	pper_143_4
ppa000064m	AT4G39420.1	Symbols: | unknown protein; Has 46 Blast hits to 40 proteins in 10species: Archae - 0; Bacteria - 0; Metazoa - 0; Fungi -0; Plants - 44; Viruses - 0; Other Eukaryotes - 2(source: NCBI BLink). | chr4:18339731-18354701 FORWARDLENGTH=2513	4	pper_63_1
ppa022081m	AT1G71980.1	Symbols: | Protease-associated (PA) RING/U-box zinc fingerfamily protein | chr1:27098250-27099881 FORWARDLENGTH=448	4	pper_64_1	pper_64_2
ppa003267m	AT5G37020.1	Symbols: ARF8, ATARF8 | auxin response factor 8 |chr5:14630151-14634106 FORWARD LENGTH=811	4	pper_64_1	pper_64_2
ppa022441m	AT2G23060.1	Symbols: | Acyl-CoA N-acyltransferases (NAT) superfamily protein |chr2:9812839-9814633 REVERSE LENGTH=413	4	pper_64_1	pper_64_2
ppa001817m	AT1G78950.1	Symbols: | Terpenoid cyclases family protein |chr1:29684558-29688673 REVERSE LENGTH=759	4	pper_64_1	pper_64_2
ppa027071m	AT1G20480.1	Symbols: | AMP-dependent synthetase and ligase family protein |chr1:7094978-7097073 REVERSE LENGTH=565	3.5	pper_64_1	pper_64_2
ppa001810m	AT1G78950.1	Symbols: | Terpenoid cyclases family protein |chr1:29684558-29688673 REVERSE LENGTH=759	4	pper_64_1	pper_64_2
ppa002012m	AT5G23390.1	Symbols: | Plant protein of unknown function (DUF639) |chr5:7870719-7874283 REVERSE LENGTH=730	3	pper_64_1	pper_64_2
ppa022562m	AT4G19010.1	Symbols: | AMP-dependent synthetase and ligase family protein |chr4:10411715-10414221 REVERSE LENGTH=566	4	pper_64_1	pper_64_2
ppa001976m	AT5G15870.1	Symbols: | glycosyl hydrolase family 81 protein |chr5:5182641-5184878 REVERSE LENGTH=745	3	pper_64_1	pper_64_2
ppa024476m	AT1G11000.1	Symbols: MLO4, ATMLO4 | Seven transmembrane MLO family protein |chr1:3671935-3675909 REVERSE LENGTH=573	4	pper_64_1	pper_64_2
ppa017093m	AT4G19010.1	Symbols: | AMP-dependent synthetase and ligase family protein |chr4:10411715-10414221 REVERSE LENGTH=566	4	pper_64_1	pper_64_2
ppa020187m	AT5G66815.1	Symbols: | FUNCTIONS IN: molecular_function unknown	4	pper_64_1	pper_64_2
ppa010345m	AT4G13620.1	Symbols: | Integrase-type DNA-binding superfamily protein |chr4:7932138-7933304 FORWARD LENGTH=388	4	pper_64_1	pper_64_2
ppa000188m	AT4G33200.1	Symbols: XI-I, ATXI-I, XI-15 | myosin, putative |chr4:16002768-16014792 REVERSE LENGTH=1522	3	pper_64_1	pper_64_2
ppa000187m	AT4G33200.1	Symbols: XI-I, ATXI-I, XI-15 | myosin, putative |chr4:16002768-16014792 REVERSE LENGTH=1522	3	pper_64_1	pper_64_2
ppa002929m	AT1G51580.1	Symbols: | RNA-binding KH domain-containing protein |chr1:19125612-19128102 FORWARD LENGTH=621	4	pper_64_1	pper_64_2
ppa007827m	AT4G39920.1	Symbols: POR, TFC C | C-CAP/cofactor C-like domain-containingprotein | chr4:18515882-18516919 FORWARD LENGTH=345	4	pper_64_1	pper_64_2
ppa015736m	AT4G08850.2	Symbols: | Leucine-rich repeat receptor-like protein kinase familyprotein | chr4:5637467-5640496 REVERSE LENGTH=1009	3.5	pper_64_1	pper_64_2
ppa001728m	AT4G22120.5	Symbols: | ERD (early-responsive to dehydration stress) familyprotein | chr4:11715976-11719144 REVERSE LENGTH=771	4	pper_64_1	pper_64_2
ppa002745m	AT2G33490.1	Symbols: | hydroxyproline-rich glycoprotein family protein |chr2:14183552-14187666 FORWARD LENGTH=623	4	pper_64_1	pper_64_2
ppa001812m	AT1G78950.1	Symbols: | Terpenoid cyclases family protein |chr1:29684558-29688673 REVERSE LENGTH=759	4	pper_64_1	pper_64_2
ppa023736m	AT5G64750.1	Symbols: ABR1 | Integrase-type DNA-binding superfamily protein |chr5:25891679-25893656 FORWARD LENGTH=391	4	pper_64_1	pper_64_2
ppa017215m	AT1G78970.2	Symbols: LUP1, ATLUP1 | lupeol synthase 1 | chr1:29703414-29707715FORWARD LENGTH=757	4	pper_64_1	pper_64_2
ppa000256m	AT1G15520.1	Symbols: PDR12, ATPDR12, ABCG40, ATABCG40 | pleiotropic drugresistance 12 | chr1:5331993-5338175 REVERSE LENGTH=1423	3.5	pper_64_1	pper_64_2
ppa025681m	AT1G30070.1	Symbols: | SGS domain-containing protein |chr1:10546794-10548072 REVERSE LENGTH=222	3	pper_64_1	pper_64_2
ppa000152m	AT3G48050.1	Symbols: | BAH domain ;TFIIS helical bundle-like domain |chr3:17734270-17739412 REVERSE LENGTH=1613	4	pper_64_1	pper_64_2
ppa004015m	AT5G66520.1	Symbols: | Tetratricopeptide repeat (TPR)-like superfamily protein| chr5:26551879-26553741 FORWARD LENGTH=620	4	pper_66_1
ppa002230m	AT2G46530.1	Symbols: ARF11 | auxin response factor 11 | chr2:19104993-19108029FORWARD LENGTH=601	3.5	pper_66_1
ppa001062m	AT5G50920.1	Symbols: CLPC, ATHSP93-V, HSP93-V, DCA1, CLPC1 | CLPC homologue 1 |chr5:20715710-20719800 REVERSE LENGTH=929	4	pper_66_1
ppa000378m	AT2G07680.1	Symbols: ATMRP11, MRP11, ABCC13 | multidrug resistance-associatedprotein 11 | chr2:3514774-3522491 FORWARD LENGTH=1404	4	pper_67_1
ppa026018m	AT5G59100.1	Symbols: | Subtilisin-like serine endopeptidase family protein |chr5:23858951-23862087 REVERSE LENGTH=741	4	pper_68_1
ppa010269m	AT3G58830.1	Symbols: | haloacid dehalogenase (HAD) superfamily protein |chr3:21755172-21756637 REVERSE LENGTH=343	2.5	pper_68_1
ppa010141m	AT1G78300.1	Symbols: GRF2, 14-3-3OMEGA, GF14 OMEGA | general regulatoryfactor 2 | chr1:29461883-29463052 FORWARD LENGTH=259	4	pper_68_1
ppa010579m	AT5G50870.1	Symbols: UBC27 | ubiquitin-conjugating enzyme 27 |chr5:20699626-20700998 REVERSE LENGTH=192	4	pper_68_1
ppa002168m	AT3G16270.1	Symbols: | ENTH/VHS family protein | chr3:5513701-5516540 FORWARDLENGTH=690	3.5	pper_68_1
ppa003364m	AT5G01180.1	Symbols: PTR5, ATPTR5 | peptide transporter 5 | chr5:61257-63240REVERSE LENGTH=570	3	pper_68_1
ppa003446m	AT2G26460.1	Symbols: SMU2 | RED family protein | chr2:11255049-11258913 REVERSELENGTH=585	3	pper_68_1
ppa009080m	AT2G26230.1	Symbols: | uricase / urate oxidase / nodulin 35, putative |chr2:11164956-11166968 FORWARD LENGTH=309	4	pper_68_1
ppa009065m	AT2G26230.1	Symbols: | uricase / urate oxidase / nodulin 35, putative |chr2:11164956-11166968 FORWARD LENGTH=309	4	pper_68_1
ppa016517m	AT3G07040.1	Symbols: RPM1, RPS3 | NB-ARC domain-containing disease resistanceprotein | chr3:2226244-2229024 REVERSE LENGTH=926	4	pper_68_1
ppa004058m	AT4G19860.1	Symbols: | alpha/beta-Hydrolases superfamily protein |chr4:10777655-10780260 REVERSE LENGTH=535	4	pper_68_1
ppa007834m	AT4G34660.1	Symbols: | SH3 domain-containing protein | chr4:16545595-16548294REVERSE LENGTH=368	4	pper_68_1
ppa020194m	AT3G48200.1	Symbols: | unknown protein;	4	pper_68_1
ppa001041m	AT3G23750.1	Symbols: | Leucine-rich repeat protein kinase family protein |chr3:8558332-8561263 FORWARD LENGTH=928	3	pper_68_1
ppa020129m	AT3G23750.1	Symbols: | Leucine-rich repeat protein kinase family protein |chr3:8558332-8561263 FORWARD LENGTH=928	3	pper_68_1
ppa018564m	AT5G35695.1	Symbols: | CONTAINS InterPro DOMAIN/s: Putative harbingertransposase-derived nuclease	4	pper_68_1
ppa000122m	AT4G01020.1	Symbols: | helicase domain-containing protein / IBRdomain-containing protein / zinc finger protein-related |chr4:439086-445043 FORWARD LENGTH=1787	3	pper_68_1
ppa003685m	AT5G58670.1	Symbols: ATPLC1, ATPLC, PLC1 | phospholipase C1 |chr5:23704457-23706751 REVERSE LENGTH=561	3	pper_68_1
ppa019294m	AT5G35695.1	Symbols: | CONTAINS InterPro DOMAIN/s: Putative harbingertransposase-derived nuclease	4	pper_68_1
ppa014600m	AT5G41980.1	Symbols: | CONTAINS InterPro DOMAIN/s: Putative harbingertransposase-derived nuclease	4	pper_68_1
ppa014637m	AT3G13080.1	Symbols: ATMRP3, MRP3, ABCC3 | multidrug resistance-associatedprotein 3 | chr3:4196019-4201250 REVERSE LENGTH=1514	4	pper_69_1	pper_69_2
ppa020550m	AT3G47570.1	Symbols: | Leucine-rich repeat protein kinase family protein |chr3:17527611-17530748 FORWARD LENGTH=1010	4	pper_70_1
ppa002574m	AT5G13960.1	Symbols: SUVH4, KYP, SDG33 | SU(VAR)3-9 homolog 4 |chr5:4501688-4505979 FORWARD LENGTH=624	4	pper_70_1
ppa004313m	AT2G43980.1	Symbols: AtITPK4, ITPK4 | inositol 1,3,4-trisphosphate 5/6-kinase 4| chr2:18208437-18211604 REVERSE LENGTH=488	3	pper_71_1
ppa001143m	AT4G12570.1	Symbols: UPL5 | ubiquitin protein ligase 5 | chr4:7445585-7448819FORWARD LENGTH=873	4	pper_71_1
ppa018128m	AT5G23910.1	Symbols: | ATP binding microtubule motor family protein |chr5:8068452-8072723 FORWARD LENGTH=701	4	pper_71_1
ppa020451m	AT4G16295.1	Symbols: SPH1 | S-protein homologue 1 | chr4:9215680-9216135REVERSE LENGTH=151	1.5	pper_71_1
ppa020080m	ATMG00310.1	Symbols: ORF154 | RNA-directed DNA polymerase (reversetranscriptase)-related family protein | chrM:90883-91347REVERSE LENGTH=154	3	pper_71_1
ppa000289m	AT2G35110.2	Symbols: GRL, NAP1, NAPP | transcription activators |chr2:14795970-14803525 REVERSE LENGTH=1396	3.5	pper_72_1
ppa022611m	AT1G17710.1	Symbols: | Pyridoxal phosphate phosphatase-related protein |chr1:6090763-6091975 REVERSE LENGTH=279	4	pper_72_1
ppa022784m	AT5G66520.1	Symbols: | Tetratricopeptide repeat (TPR)-like superfamily protein| chr5:26551879-26553741 FORWARD LENGTH=620	4	pper_73_1
ppa023053m	AT1G52620.1	Symbols: | Pentatricopeptide repeat (PPR) superfamily protein |chr1:19603828-19606287 FORWARD LENGTH=819	3.5	pper_74_1
ppa013433m	AT2G25110.1	Symbols: SDF2, ATSDL, AtSDF2 | stromal cell-derived factor 2-likeprotein precursor | chr2:10684428-10685838 FORWARDLENGTH=218	3.5	pper_74_1
ppa020298m	AT3G09470.2	Symbols: | Major facilitator superfamily protein |chr3:2911668-2914410 REVERSE LENGTH=437	4	pper_75_1
ppa024408m	AT1G16090.1	Symbols: WAKL7 | wall associated kinase-like 7 |chr1:5516259-5517380 FORWARD LENGTH=317	4	pper_75_1
ppa014824m	AT1G16120.1	Symbols: WAKL1 | wall associated kinase-like 1 |chr1:5522639-5524983 FORWARD LENGTH=730	4	pper_75_1
ppa020310m	AT3G18470.1	Symbols: | PLAC8 family protein | chr3:6335000-6335698 REVERSELENGTH=133	4	pper_75_1
ppa017629m	AT3G18470.1	Symbols: | PLAC8 family protein | chr3:6335000-6335698 REVERSELENGTH=133	4	pper_75_1
ppa015920m	AT3G07040.1	Symbols: RPM1, RPS3 | NB-ARC domain-containing disease resistanceprotein | chr3:2226244-2229024 REVERSE LENGTH=926	4	pper_75_1
ppa004692m	AT4G36860.1	Symbols: | LIM domain-containing protein | chr4:17358580-17361189REVERSE LENGTH=553	3.5	pper_75_1
ppa002694m	AT1G77130.1	Symbols: PGSIP2, GUX3 | plant glycogenin-like starch initiationprotein 2 | chr1:28979066-28981228 REVERSE LENGTH=618	4	pper_75_1
ppa017835m	AT1G51860.1	Symbols: | Leucine-rich repeat protein kinase family protein |chr1:19257634-19261479 REVERSE LENGTH=890	4	pper_75_1
ppa015188m	AT4G29990.1	Symbols: | Leucine-rich repeat transmembrane protein kinaseprotein | chr4:14665802-14669438 REVERSE LENGTH=876	4	pper_75_1
ppa020240m	AT3G18470.1	Symbols: | PLAC8 family protein | chr3:6335000-6335698 REVERSELENGTH=133	4	pper_75_1
ppa002323m	AT2G25970.1	Symbols: | KH domain-containing protein | chr2:11071844-11075604REVERSE LENGTH=632	4	pper_75_1
ppa023954m	AT4G29990.1	Symbols: | Leucine-rich repeat transmembrane protein kinaseprotein | chr4:14665802-14669438 REVERSE LENGTH=876	4	pper_75_1
ppa026648m	AT3G42170.1	Symbols: | BED zinc finger ;hAT family dimerisation domain |chr3:14321838-14323928 FORWARD LENGTH=696	2.5	pper_75_1
ppa021909m	AT5G47850.1	Symbols: CCR4 | CRINKLY4 related 4 | chr5:19378803-19381058 REVERSELENGTH=751	3.5	pper_75_1
ppa003440m	AT3G13860.1	Symbols: HSP60-3A | heat shock protein 60-3A | chr3:4561704-4565133REVERSE LENGTH=572	4	pper_75_1
ppa011032m	AT5G11950.1	Symbols: | Putative lysine decarboxylase family protein |chr5:3855072-3856815 FORWARD LENGTH=216	4	pper_77_1
ppa025234m	AT5G43370.2	Symbols: PHT1;2 | phosphate transporter 2 | chr5:17416074-17417798FORWARD LENGTH=524	3	pper_79_1
ppa000403m	AT1G77600.2	Symbols: | ARM repeat superfamily protein | chr1:29152890-29162156REVERSE LENGTH=1410	4	pper_79_1
ppa003019m	AT3G26600.1	Symbols: ARO4 | armadillo repeat only 4 | chr3:9769889-9771736FORWARD LENGTH=615	3.5	pper_80_1
ppa022094m	AT4G31980.1	Symbols: | unknown protein	4	pper_80_1
ppa002013m	AT5G38840.1	Symbols: | SMAD/FHA domain-containing protein |chr5:15551329-15554846 FORWARD LENGTH=735	4	pper_80_1
ppa019832m	AT3G25430.1	Symbols: | Polynucleotidyl transferase, ribonuclease H-likesuperfamily protein | chr3:9221204-9223700 FORWARDLENGTH=618	4	pper_82_1
ppa004620m	AT1G09960.1	Symbols: SUT4, ATSUT4, SUC4, ATSUC4 | sucrose transporter 4 |chr1:3244258-3246718 FORWARD LENGTH=510	3.5	pper_82_1
ppa004619m	AT1G09960.1	Symbols: SUT4, ATSUT4, SUC4, ATSUC4 | sucrose transporter 4 |chr1:3244258-3246718 FORWARD LENGTH=510	3.5	pper_82_1
ppa005589m	AT4G02210.1	Symbols: | unknown protein; BEST Arabidopsis thaliana proteinmatch	3.5	pper_83_1
ppa007380m	AT4G33410.1	Symbols: ATSPPL1, SPPL1 | SIGNAL PEPTIDE PEPTIDASE-LIKE 1 |chr4:16081640-16083119 FORWARD LENGTH=372	4	pper_88_1
ppa024414m	AT1G21240.1	Symbols: WAK3 | wall associated kinase 3 | chr1:7434303-7436702FORWARD LENGTH=741	4	pper_88_1
ppa001607m	AT3G53230.1	Symbols: | ATPase, AAA-type, CDC48 protein |chr3:19723416-19726489 FORWARD LENGTH=815	4	pper_89_1
ppa015892m	AT5G10530.1	Symbols: | Concanavalin A-like lectin protein kinase familyprotein | chr5:3324978-3326933 REVERSE LENGTH=651	4	pper_90_1
ppa007065m	AT3G09510.1	Symbols: | Ribonuclease H-like superfamily protein |chr3:2921804-2923258 FORWARD LENGTH=484	4	pper_91_1	pper_91_2	pper_91_3	pper_91_4	pper_91_5	pper_91_6
ppa020646m	AT3G51620.2	Symbols: | PAP/OAS1 substrate-binding domain superfamily |chr3:19143859-19147944 FORWARD LENGTH=829	2.5	pper_91_1	pper_91_2	pper_91_3	pper_91_4	pper_91_5	pper_91_6
ppa000568m	AT5G49810.1	Symbols: MMT | methionine S-methyltransferase |chr5:20239418-20246046 FORWARD LENGTH=1071	4	pper_92_1
ppa013258m	AT3G43833.1	Symbols: | unknown protein	0	pper_93_1
ppa005445m	AT5G65760.1	Symbols: | Serine carboxypeptidase S28 family protein |chr5:26308289-26310891 FORWARD LENGTH=515	3.5	pper_93_1
ppa007101m	AT5G65760.1	Symbols: | Serine carboxypeptidase S28 family protein |chr5:26308289-26310891 FORWARD LENGTH=515	3.5	pper_93_1
ppa003296m	AT2G29130.1	Symbols: LAC2, ATLAC2 | laccase 2 | chr2:12525189-12527699 REVERSELENGTH=573	3	pper_94_1
ppa003408m	AT5G07130.1	Symbols: LAC13 | laccase 13 | chr5:2210567-2212525 FORWARDLENGTH=569	3	pper_94_1
ppa019880m	AT1G18140.1	Symbols: LAC1, ATLAC1 | laccase 1 | chr1:6238986-6241393 REVERSELENGTH=581	2.5	pper_94_1
ppa003714m	AT5G60020.1	Symbols: LAC17, ATLAC17 | laccase 17 | chr5:24168072-24170223FORWARD LENGTH=577	3	pper_94_1
ppa003308m	AT5G60020.1	Symbols: LAC17, ATLAC17 | laccase 17 | chr5:24168072-24170223FORWARD LENGTH=577	4	pper_94_1
ppa003590m	AT5G03260.1	Symbols: LAC11 | laccase 11 | chr5:777198-779338 REVERSE LENGTH=557	0.5	pper_94_1
ppa006834m	AT1G80150.1	Symbols: | Tetratricopeptide repeat (TPR)-like superfamily protein| chr1:30148738-30149931 FORWARD LENGTH=397	4	pper_94_1
ppa017222m	AT5G03260.1	Symbols: LAC11 | laccase 11 | chr5:777198-779338 REVERSE LENGTH=557	0.5	pper_94_1
ppa015544m	AT5G03260.1	Symbols: LAC11 | laccase 11 | chr5:777198-779338 REVERSE LENGTH=557	0.5	pper_94_1
ppa005473m	AT1G68820.1	Symbols: | Transmembrane Fragile-X-F-associated protein |chr1:25865852-25868800 FORWARD LENGTH=468	4	pper_94_1
ppa003319m	AT5G60020.1	Symbols: LAC17, ATLAC17 | laccase 17 | chr5:24168072-24170223FORWARD LENGTH=577	3.5	pper_94_1
ppa003587m	AT3G09220.1	Symbols: LAC7 | laccase 7 | chr3:2827434-2830477 REVERSE LENGTH=567	3	pper_94_1
ppa009796m	AT5G67500.1	Symbols: VDAC2, ATVDAC2 | voltage dependent anion channel 2 |chr5:26935223-26937123 FORWARD LENGTH=276	4	pper_94_1
ppa003646m	AT2G38080.1	Symbols: IRX12, LAC4, ATLMCO4, LMCO4 | Laccase/Diphenol oxidasefamily protein | chr2:15934540-15937352 FORWARDLENGTH=558	1.5	pper_94_1
ppa022440m	AT2G38080.1	Symbols: IRX12, LAC4, ATLMCO4, LMCO4 | Laccase/Diphenol oxidasefamily protein | chr2:15934540-15937352 FORWARDLENGTH=558	1.5	pper_94_1
ppa003577m	AT5G03260.1	Symbols: LAC11 | laccase 11 | chr5:777198-779338 REVERSE LENGTH=557	3	pper_94_1
ppa020072m	AT2G43880.1	Symbols: | Pectin lyase-like superfamily protein |chr2:18173034-18174482 FORWARD LENGTH=394	4	pper_95_1	pper_95_2
ppa011402m	AT5G41350.1	Symbols: | RING/U-box superfamily protein |chr5:16542026-16543092 REVERSE LENGTH=212	3	pper_95_1	pper_95_2	pper_152_1	pper_140_1
ppa019974m	AT2G44890.2	Symbols: CYP704A1 | cytochrome P450, family 704, subfamily A,polypeptide 1 | chr2:18508392-18510308 REVERSE LENGTH=493	4	pper_95_1	pper_95_2
ppa023190m	AT1G25270.1	Symbols: | nodulin MtN21 /EamA-like transporter family protein |chr1:8857726-8859909 FORWARD LENGTH=355	4	pper_95_1	pper_95_2	pper_102_1	pper_149_1	pper_143_1	pper_143_2	pper_143_3	pper_143_4
ppa016169m	AT3G07520.1	Symbols: ATGLR1.4, GLR1.4 | glutamate receptor 1.4 |chr3:2395121-2398291 REVERSE LENGTH=861	3.5	pper_95_1	pper_95_2	pper_129_1
ppa025415m	AT3G42170.1	Symbols: | BED zinc finger ;hAT family dimerisation domain |chr3:14321838-14323928 FORWARD LENGTH=696	3.5	pper_95_1	pper_95_2
ppa008676m	AT4G15960.1	Symbols: | alpha/beta-Hydrolases superfamily protein |chr4:9045763-9047199 REVERSE LENGTH=375	3.5	pper_95_1	pper_95_2
ppa008756m	AT4G15960.1	Symbols: | alpha/beta-Hydrolases superfamily protein |chr4:9045763-9047199 REVERSE LENGTH=375	3.5	pper_95_1	pper_95_2
ppa016904m	AT2G45510.1	Symbols: CYP704A2 | cytochrome P450, family 704, subfamily A,polypeptide 2 | chr2:18753085-18754944 FORWARD LENGTH=511	4	pper_95_1	pper_95_2
ppa004084m	AT2G15560.1	Symbols: | Putative endonuclease or glycosyl hydrolase |chr2:6788319-6789788 REVERSE LENGTH=489	4	pper_95_1	pper_95_2	pper_102_1	pper_106_1	pper_106_2	pper_106_3
ppa016403m	AT4G13320.1	Symbols: | unknown protein; Has 68 Blast hits to 67 proteins in 12species: Archae - 0; Bacteria - 0; Metazoa - 0; Fungi -0; Plants - 68; Viruses - 0; Other Eukaryotes - 0(source: NCBI BLink). | chr4:7753436-7754086 FORWARDLENGTH=216	4	pper_95_1	pper_95_2
ppa014851m	AT1G40087.1	Symbols: | Plant transposase (Ptta/En/Spm family) |chr1:14999762-15001868 REVERSE LENGTH=390	4	pper_95_1	pper_95_2
ppa020197m	AT4G15960.1	Symbols: | alpha/beta-Hydrolases superfamily protein |chr4:9045763-9047199 REVERSE LENGTH=375	3.5	pper_95_1	pper_95_2
ppa000341m	AT5G65930.2	Symbols: ZWI, PKCBP, KCBP | kinesin-like calmodulin-binding protein(ZWICHEL) | chr5:26370369-26376394 REVERSE LENGTH=1260	3	pper_95_1	pper_95_2
ppa024348m	AT5G48410.1	Symbols: ATGLR1.3, GLR1.3 | glutamate receptor 1.3 |chr5:19620316-19623277 FORWARD LENGTH=860	3.5	pper_95_1	pper_95_2	pper_129_1
ppa018871m	AT3G42170.1	Symbols: | BED zinc finger ;hAT family dimerisation domain |chr3:14321838-14323928 FORWARD LENGTH=696	3.5	pper_95_1	pper_95_2
ppa009900m	AT2G31450.1	Symbols: ATNTH1 | DNA glycosylase superfamily protein |chr2:13401318-13404134 REVERSE LENGTH=379	3	pper_95_1	pper_95_2
ppa018977m	AT4G08250.1	Symbols: | GRAS family transcription factor | chr4:5196787-5198238FORWARD LENGTH=483	2.5	pper_98_1
ppa007002m	AT3G57650.1	Symbols: LPAT2 | lysophosphatidyl acyltransferase 2 |chr3:21349751-21352839 FORWARD LENGTH=389	4	pper_98_1
ppa018568m	AT3G04070.2	Symbols: anac047, NAC047 | NAC domain containing protein 47 |chr3:1061573-1062976 REVERSE LENGTH=343	3	pper_99_1
ppa020575m	AT5G04560.1	Symbols: DME | HhH-GPD base excision DNA repair family protein |chr5:1310671-1318091 FORWARD LENGTH=1729	4	pper_99_1
ppa001933m	AT3G02330.1	Symbols: | Pentatricopeptide repeat (PPR) superfamily protein |chr3:473881-476592 REVERSE LENGTH=903	4	pper_100_1
ppa003932m	AT5G04990.1	Symbols: SUN1, ATSUN1 | SAD1/UNC-84 domain protein 1 |chr5:1471698-1473770 REVERSE LENGTH=471	3	pper_100_1
ppa007461m	AT3G08030.1	Symbols: | Protein of unknown function, DUF642 |chr3:2564191-2565819 FORWARD LENGTH=365	4	pper_100_1
ppa020701m	AT5G17680.1	Symbols: | disease resistance protein (TIR-NBS-LRR class),putative | chr5:5822999-5827153 FORWARD LENGTH=1294	4	pper_100_1
ppa025905m	AT5G36930.1	Symbols: | Disease resistance protein (TIR-NBS-LRR class) family |chr5:14567771-14571907 REVERSE LENGTH=1188	4	pper_100_1
ppa024283m	AT3G02010.1	Symbols: | Pentatricopeptide repeat (PPR) superfamily protein |chr3:337965-340442 FORWARD LENGTH=825	4	pper_100_1
ppb015618m	AT5G17680.1	Symbols: | disease resistance protein (TIR-NBS-LRR class),putative | chr5:5822999-5827153 FORWARD LENGTH=1294	3.5	pper_100_1
ppa016962m	AT3G48010.1	Symbols: ATCNGC16, CNGC16 | cyclic nucleotide-gated channel 16 |chr3:17721335-17724028 REVERSE LENGTH=705	3.5	pper_100_1
ppa001047m	AT3G27700.1	Symbols: | zinc finger (CCCH-type) family protein / RNArecognition motif (RRM)-containing protein |chr3:10257681-10261330 REVERSE LENGTH=908	4	pper_100_1
ppa026888m	AT5G46050.1	Symbols: ATPTR3, PTR3 | peptide transporter 3 |chr5:18675062-18679071 REVERSE LENGTH=582	3.5	pper_100_1
ppa008862m	AT5G25610.1	Symbols: RD22, ATRD22 | BURP domain-containing protein |chr5:8914498-8916684 REVERSE LENGTH=392	4	pper_100_1
ppa020445m	AT5G52420.1	Symbols: | unknown protein; FUNCTIONS IN: molecular_functionunknown	1.5	pper_100_1
ppa011136m	AT4G40045.1	Symbols: | unknown protein	3.5	pper_100_1
ppa022655m	AT4G13266.1	Symbols: | unknown protein; BEST Arabidopsis thaliana proteinmatch	4	pper_100_1
ppa024310m	AT5G48050.1	Symbols: | CONTAINS InterPro DOMAIN/s: Retrotransposon gagprotein	3	pper_100_1
ppa017836m	AT3G18990.1	Symbols: VRN1, REM39 | AP2/B3-like transcriptional factor familyprotein | chr3:6549077-6551568 REVERSE LENGTH=341	3.5	pper_100_1
ppa025893m	AT5G48400.2	Symbols: ATGLR1.2, GLR1.2 | Glutamate receptor family protein |chr5:19616244-19619246 FORWARD LENGTH=867	3	pper_100_1
ppa005215m	AT1G09870.1	Symbols: | histidine acid phosphatase family protein |chr1:3205817-3208444 FORWARD LENGTH=487	4	pper_100_1
ppa025857m	AT1G73890.1	Symbols: | Bifunctional inhibitor/lipid-transfer protein/seedstorage 2S albumin superfamily protein |chr1:27787903-27788658 REVERSE LENGTH=193	4	pper_100_1
ppa007145m	AT5G12470.1	Symbols: | Protein of unknown function (DUF3411) |chr5:4044950-4047290 REVERSE LENGTH=386	4	pper_100_1
ppa022887m	AT3G27700.1	Symbols: | zinc finger (CCCH-type) family protein / RNArecognition motif (RRM)-containing protein |chr3:10257681-10261330 REVERSE LENGTH=908	4	pper_100_1
ppa009089m	AT2G25060.1	Symbols: ENODL14, AtENODL14 | early nodulin-like protein 14 |chr2:10662308-10662930 FORWARD LENGTH=182	3	pper_100_1
ppa014180m	AT3G51150.1	Symbols: | ATP binding microtubule motor family protein |chr3:19002006-19006509 FORWARD LENGTH=1052	4	pper_100_1
ppa003183m	AT3G21090.1	Symbols: | ABC-2 type transporter family protein |chr3:7391497-7394933 REVERSE LENGTH=691	4	pper_100_1
ppa014805m	AT5G61350.1	Symbols: | Protein kinase superfamily protein |chr5:24667973-24670501 FORWARD LENGTH=842	3.5	pper_100_1
ppa002248m	AT5G67030.1	Symbols: ABA1, LOS6, NPQ2, ATABA1, ZEP, IBS3, ATZEP | zeaxanthinepoxidase (ZEP) (ABA1) | chr5:26753745-26757090 REVERSELENGTH=667	3	pper_100_1
ppa010246m	AT1G44960.1	Symbols: | SNARE associated Golgi protein family |chr1:16999576-17001447 FORWARD LENGTH=261	4	pper_100_1
ppa021819m	AT4G17690.1	Symbols: | Peroxidase superfamily protein | chr4:9846127-9847107FORWARD LENGTH=326	4	pper_100_1
ppb021369m	AT4G13420.1	Symbols: HAK5, ATHAK5 | high affinity K+ transporter 5 |chr4:7797038-7802174 REVERSE LENGTH=785	3.5	pper_100_1
ppa017336m	AT1G54820.1	Symbols: | Protein kinase superfamily protein |chr1:20447370-20450761 FORWARD LENGTH=458	3	pper_100_1
ppa014767m	AT5G23980.1	Symbols: ATFRO4, FRO4 | ferric reduction oxidase 4 |chr5:8098167-8101282 REVERSE LENGTH=699	3.5	pper_100_1
ppa001791m	AT1G34300.1	Symbols: | lectin protein kinase family protein |chr1:12503450-12505939 FORWARD LENGTH=829	3.5	pper_100_1
ppa001098m	AT5G11720.1	Symbols: | Glycosyl hydrolases family 31 protein |chr5:3776840-3780025 FORWARD LENGTH=902	4	pper_100_1
ppb011899m	AT1G21310.1	Symbols: ATEXT3, RSH, EXT3 | extensin 3 | chr1:7453693-7454988REVERSE LENGTH=431	4	pper_100_1
ppa003677m	AT5G27380.1	Symbols: GSH2, GSHB | glutathione synthetase 2 |chr5:9668211-9670912 REVERSE LENGTH=539	4	pper_100_1
ppa014815m	AT5G17680.1	Symbols: | disease resistance protein (TIR-NBS-LRR class),putative | chr5:5822999-5827153 FORWARD LENGTH=1294	4	pper_100_1
ppa000154m	AT1G23230.2	Symbols: | FUNCTIONS IN: molecular_function unknown	4	pper_100_1
ppa013575m	AT5G19875.1	Symbols: | unknown protein	4	pper_100_1
ppa004206m	AT2G25530.1	Symbols: | AFG1-like ATPase family protein |chr2:10863059-10866597 FORWARD LENGTH=655	3.5	pper_100_1
ppa009810m	AT5G04270.1	Symbols: | DHHC-type zinc finger family protein |chr5:1182896-1184718 REVERSE LENGTH=254	3.5	pper_100_1
ppa022695m	AT3G50190.1	Symbols: | Plant protein of unknown function (DUF247) |chr3:18609164-18611169 REVERSE LENGTH=493	4	pper_100_1
ppa015711m	AT1G26500.1	Symbols: | Pentatricopeptide repeat (PPR) superfamily protein |chr1:9158380-9159897 FORWARD LENGTH=505	3	pper_101_1
ppa005597m	AT5G41980.1	Symbols: | CONTAINS InterPro DOMAIN/s: Putative harbingertransposase-derived nuclease	4	pper_101_1
ppa026379m	AT2G16485.1	Symbols: | nucleic acid binding;zinc ion binding;DNA binding |chr2:7137269-7145222 REVERSE LENGTH=1773	4	pper_101_1
ppa024381m	AT5G17680.1	Symbols: | disease resistance protein (TIR-NBS-LRR class),putative | chr5:5822999-5827153 FORWARD LENGTH=1294	3.5	pper_102_1
ppa001755m	AT5G44635.1	Symbols: MCM6 | minichromosome maintenance (MCM2/3/5) familyprotein | chr5:18006431-18010542 REVERSE LENGTH=831	3	pper_102_1
ppa007568m	AT4G36960.1	Symbols: | RNA-binding (RRM/RBD/RNP motifs) family protein |chr4:17427349-17429589 FORWARD LENGTH=379	4	pper_102_1
ppa003700m	AT2G24820.1	Symbols: TIC55-II | translocon at the inner envelope membrane ofchloroplasts 55-II | chr2:10575038-10576829 FORWARDLENGTH=539	4	pper_102_1
ppa006345m	AT2G24820.1	Symbols: TIC55-II | translocon at the inner envelope membrane ofchloroplasts 55-II | chr2:10575038-10576829 FORWARDLENGTH=539	4	pper_102_1
ppa008136m	AT2G24820.1	Symbols: TIC55-II | translocon at the inner envelope membrane ofchloroplasts 55-II | chr2:10575038-10576829 FORWARDLENGTH=539	4	pper_102_1
ppa002350m	AT4G31390.1	Symbols: | Protein kinase superfamily protein |chr4:15233126-15236764 FORWARD LENGTH=682	4	pper_102_1
ppa009016m	AT5G17670.1	Symbols: | alpha/beta-Hydrolases superfamily protein |chr5:5821082-5822600 FORWARD LENGTH=309	4	pper_102_1
ppa020687m	AT3G45300.1	Symbols: IVD, ATIVD, IVDH | isovaleryl-CoA-dehydrogenase |chr3:16621659-16624848 REVERSE LENGTH=409	3	pper_102_1
ppa002077m	AT2G37840.1	Symbols: | Protein kinase superfamily protein |chr2:15851978-15856047 FORWARD LENGTH=733	4	pper_102_1
ppa001418m	AT5G24360.2	Symbols: IRE1-1 | inositol requiring 1-1 | chr5:8316718-8319827FORWARD LENGTH=887	4	pper_103_1	pper_103_2
ppa008549m	AT5G27840.1	Symbols: TOPP8 | Calcineurin-like metallo-phosphoesterasesuperfamily protein | chr5:9863311-9864828 REVERSELENGTH=318	4	pper_103_1	pper_103_2
ppa001292m	AT2G34930.1	Symbols: | disease resistance family protein / LRR family protein| chr2:14737169-14739886 REVERSE LENGTH=905	3.5	pper_103_1	pper_103_2
ppa016835m	AT2G34930.1	Symbols: | disease resistance family protein / LRR family protein| chr2:14737169-14739886 REVERSE LENGTH=905	3.5	pper_103_1	pper_103_2
ppa027060m	AT2G34930.1	Symbols: | disease resistance family protein / LRR family protein| chr2:14737169-14739886 REVERSE LENGTH=905	3.5	pper_103_1	pper_103_2
ppa011640m	AT2G33470.1	Symbols: GLTP1, ATGLTP1 | glycolipid transfer protein 1 |chr2:14176599-14177950 REVERSE LENGTH=202	3	pper_103_1	pper_103_2
ppa011643m	AT2G33470.1	Symbols: GLTP1, ATGLTP1 | glycolipid transfer protein 1 |chr2:14176599-14177950 REVERSE LENGTH=202	3	pper_103_1	pper_103_2
ppa012727m	AT2G33470.1	Symbols: GLTP1, ATGLTP1 | glycolipid transfer protein 1 |chr2:14176599-14177950 REVERSE LENGTH=202	3	pper_103_1	pper_103_2
ppa023754m	AT2G34930.1	Symbols: | disease resistance family protein / LRR family protein| chr2:14737169-14739886 REVERSE LENGTH=905	3.5	pper_103_1	pper_103_2
ppa026071m	AT4G38540.1	Symbols: | FAD/NAD(P)-binding oxidoreductase family protein |chr4:18023187-18024827 FORWARD LENGTH=407	4	pper_103_1	pper_103_2
ppa008901m	AT5G48240.1	Symbols: | unknown protein; FUNCTIONS IN: molecular_functionunknown	4	pper_103_1	pper_103_2
ppa004471m	AT3G20040.1	Symbols: ATHXK4, HKL2 | Hexokinase | chr3:6995317-6998064 FORWARDLENGTH=502	3	pper_103_1	pper_103_2
ppb019720m	AT1G42700.1	Symbols: | FUNCTIONS IN: molecular_function unknown	4	pper_104_1
ppa021022m	AT1G40087.1	Symbols: | Plant transposase (Ptta/En/Spm family) |chr1:14999762-15001868 REVERSE LENGTH=390	4	pper_104_1
ppb013600m	AT4G15880.1	Symbols: ESD4, ATESD4 | Cysteine proteinases superfamily protein |chr4:9012769-9015797 FORWARD LENGTH=489	4	pper_104_1
ppb024792m	AT1G40087.1	Symbols: | Plant transposase (Ptta/En/Spm family) |chr1:14999762-15001868 REVERSE LENGTH=390	4	pper_104_1
ppa016311m	AT1G40087.1	Symbols: | Plant transposase (Ptta/En/Spm family) |chr1:14999762-15001868 REVERSE LENGTH=390	4	pper_104_1
ppa020355m	AT1G40087.1	Symbols: | Plant transposase (Ptta/En/Spm family) |chr1:14999762-15001868 REVERSE LENGTH=390	4	pper_104_1
ppa021127m	AT1G40087.1	Symbols: | Plant transposase (Ptta/En/Spm family) |chr1:14999762-15001868 REVERSE LENGTH=390	4	pper_104_1
ppa012249m	AT4G28730.1	Symbols: | Glutaredoxin family protein | chr4:14199174-14200712FORWARD LENGTH=174	4	pper_104_1
ppb023712m	AT1G42700.1	Symbols: | FUNCTIONS IN: molecular_function unknown	4	pper_104_1
ppb023193m	AT1G40087.1	Symbols: | Plant transposase (Ptta/En/Spm family) |chr1:14999762-15001868 REVERSE LENGTH=390	4	pper_104_1
ppa025655m	AT1G13220.2	Symbols: LINC2 | nuclear matrix constituent protein-related |chr1:4515699-4520071 FORWARD LENGTH=1128	4	pper_104_1
ppa006809m	AT3G24150.1	Symbols: | FUNCTIONS IN: molecular_function unknown	4	pper_104_1
ppb016946m	AT1G40087.1	Symbols: | Plant transposase (Ptta/En/Spm family) |chr1:14999762-15001868 REVERSE LENGTH=390	4	pper_104_1
ppa023623m	AT1G73340.1	Symbols: | Cytochrome P450 superfamily protein |chr1:27573136-27575273 FORWARD LENGTH=514	2.5	pper_104_1
ppa018091m	AT1G40087.1	Symbols: | Plant transposase (Ptta/En/Spm family) |chr1:14999762-15001868 REVERSE LENGTH=390	4	pper_104_1
ppb019072m	AT1G40087.1	Symbols: | Plant transposase (Ptta/En/Spm family) |chr1:14999762-15001868 REVERSE LENGTH=390	4	pper_104_1
ppb017303m	AT1G40087.1	Symbols: | Plant transposase (Ptta/En/Spm family) |chr1:14999762-15001868 REVERSE LENGTH=390	4	pper_104_1
ppb023191m	AT1G40087.1	Symbols: | Plant transposase (Ptta/En/Spm family) |chr1:14999762-15001868 REVERSE LENGTH=390	4	pper_104_1
ppa023398m	AT4G15880.1	Symbols: ESD4, ATESD4 | Cysteine proteinases superfamily protein| chr4:9012769-9015797 FORWARD LENGTH=489	4	pper_104_1
ppa015876m	AT5G48600.1	Symbols: ATSMC3, ATCAP-C, ATSMC4, SMC3 | structural maintenanceof chromosome 3 | chr5:19701908-19709091 FORWARDLENGTH=1241	4	pper_104_1
ppa026694m	AT5G42950.1	Symbols: | GYF domain-containing protein | chr5:17224436-17231044FORWARD LENGTH=1714	4	pper_104_1
ppa016170m	AT5G48600.1	Symbols: ATSMC3, ATCAP-C, ATSMC4, SMC3 | structural maintenance ofchromosome 3 | chr5:19701908-19709091 FORWARD LENGTH=1241	4	pper_104_1
ppa019820m	AT1G40087.1	Symbols: | Plant transposase (Ptta/En/Spm family) |chr1:14999762-15001868 REVERSE LENGTH=390	4	pper_104_1
ppa026364m	AT4G15880.1	Symbols: ESD4, ATESD4 | Cysteine proteinases superfamily protein| chr4:9012769-9015797 FORWARD LENGTH=489	4	pper_104_1
ppa013369m	AT1G31440.1	Symbols: | SH3 domain-containing protein |chr1:11256150-11258479 REVERSE LENGTH=439	4	pper_104_1
ppa016127m	AT5G67320.1	Symbols: HOS15 | WD-40 repeat family protein |chr5:26857268-26860974 FORWARD LENGTH=613	4	pper_104_1
ppa018027m	AT1G40087.1	Symbols: | Plant transposase (Ptta/En/Spm family) |chr1:14999762-15001868 REVERSE LENGTH=390	4	pper_104_1
ppa025638m	AT1G04850.1	Symbols: | ubiquitin-associated (UBA)/TS-N domain-containingprotein | chr1:1365311-1368706 REVERSE LENGTH=413	4	pper_104_1
ppa021652m	AT5G48600.1	Symbols: ATSMC3, ATCAP-C, ATSMC4, SMC3 | structural maintenanceof chromosome 3 | chr5:19701908-19709091 FORWARDLENGTH=1241	4	pper_104_1
ppb018698m	AT1G40087.1	Symbols: | Plant transposase (Ptta/En/Spm family) |chr1:14999762-15001868 REVERSE LENGTH=390	4	pper_104_1
ppa015002m	AT1G40087.1	Symbols: | Plant transposase (Ptta/En/Spm family) |chr1:14999762-15001868 REVERSE LENGTH=390	4	pper_104_1
ppb023159m	AT3G30200.1	Symbols: | Plant transposase (Ptta/En/Spm family) |chr3:11827752-11834262 REVERSE LENGTH=510	4	pper_104_1
ppa016590m	AT1G40087.1	Symbols: | Plant transposase (Ptta/En/Spm family) |chr1:14999762-15001868 REVERSE LENGTH=390	4	pper_104_1
ppa014795m	AT1G40087.1	Symbols: | Plant transposase (Ptta/En/Spm family) |chr1:14999762-15001868 REVERSE LENGTH=390	4	pper_104_1
ppa004232m	AT3G01120.1	Symbols: MTO1, CGS, ATCYS1, CGS1 | Pyridoxal phosphate(PLP)-dependent transferases superfamily protein |chr3:39234-41865 REVERSE LENGTH=563	3	pper_104_1
ppa015227m	AT1G42700.1	Symbols: | FUNCTIONS IN: molecular_function unknown	4	pper_104_1
ppa018899m	AT1G04850.1	Symbols: | ubiquitin-associated (UBA)/TS-N domain-containingprotein | chr1:1365311-1368706 REVERSE LENGTH=413	4	pper_104_1
ppb016728m	AT1G40087.1	Symbols: | Plant transposase (Ptta/En/Spm family) |chr1:14999762-15001868 REVERSE LENGTH=390	4	pper_104_1
ppb019888m	AT4G15880.1	Symbols: ESD4, ATESD4 | Cysteine proteinases superfamily protein |chr4:9012769-9015797 FORWARD LENGTH=489	4	pper_104_1
ppa018925m	AT1G40087.1	Symbols: | Plant transposase (Ptta/En/Spm family) |chr1:14999762-15001868 REVERSE LENGTH=390	4	pper_104_1
ppb018792m	AT1G40087.1	Symbols: | Plant transposase (Ptta/En/Spm family) |chr1:14999762-15001868 REVERSE LENGTH=390	4	pper_104_1
ppa017099m	AT1G40087.1	Symbols: | Plant transposase (Ptta/En/Spm family) |chr1:14999762-15001868 REVERSE LENGTH=390	4	pper_104_1
ppa018450m	AT4G15880.1	Symbols: ESD4, ATESD4 | Cysteine proteinases superfamily protein |chr4:9012769-9015797 FORWARD LENGTH=489	4	pper_104_1
ppa017046m	AT5G24240.1	Symbols: | Phosphatidylinositol 3- and 4-kinase ;Ubiquitin familyprotein | chr5:8231110-8232925 REVERSE LENGTH=574	2.5	pper_104_1
ppa026330m	AT1G40087.1	Symbols: | Plant transposase (Ptta/En/Spm family) |chr1:14999762-15001868 REVERSE LENGTH=390	4	pper_104_1
ppa018742m	AT1G31440.1	Symbols: | SH3 domain-containing protein |chr1:11256150-11258479 REVERSE LENGTH=439	4	pper_104_1
ppa023028m	AT1G31440.1	Symbols: | SH3 domain-containing protein |chr1:11256150-11258479 REVERSE LENGTH=439	4	pper_104_1
ppb018411m	AT1G40087.1	Symbols: | Plant transposase (Ptta/En/Spm family) |chr1:14999762-15001868 REVERSE LENGTH=390	4	pper_104_1
ppa025299m	AT1G40087.1	Symbols: | Plant transposase (Ptta/En/Spm family) |chr1:14999762-15001868 REVERSE LENGTH=390	4	pper_104_1
ppa018555m	AT1G40087.1	Symbols: | Plant transposase (Ptta/En/Spm family) |chr1:14999762-15001868 REVERSE LENGTH=390	4	pper_104_1
ppa022753m	AT1G40087.1	Symbols: | Plant transposase (Ptta/En/Spm family) |chr1:14999762-15001868 REVERSE LENGTH=390	3	pper_104_1
ppa024574m	AT1G40087.1	Symbols: | Plant transposase (Ptta/En/Spm family) |chr1:14999762-15001868 REVERSE LENGTH=390	4	pper_104_1
ppa025966m	AT1G40087.1	Symbols: | Plant transposase (Ptta/En/Spm family) |chr1:14999762-15001868 REVERSE LENGTH=390	4	pper_104_1
ppa016656m	AT1G40087.1	Symbols: | Plant transposase (Ptta/En/Spm family) |chr1:14999762-15001868 REVERSE LENGTH=390	4	pper_104_1
ppb012107m	AT4G15880.1	Symbols: ESD4, ATESD4 | Cysteine proteinases superfamily protein |chr4:9012769-9015797 FORWARD LENGTH=489	4	pper_104_1
ppa017820m	AT1G40087.1	Symbols: | Plant transposase (Ptta/En/Spm family) |chr1:14999762-15001868 REVERSE LENGTH=390	4	pper_104_1
ppa002352m	AT2G40360.1	Symbols: | Transducin/WD40 repeat-like superfamily protein |chr2:16853123-16856635 REVERSE LENGTH=753	3.5	pper_104_1
ppb014297m	AT1G40087.1	Symbols: | Plant transposase (Ptta/En/Spm family) |chr1:14999762-15001868 REVERSE LENGTH=390	4	pper_104_1
ppa019685m	AT1G40087.1	Symbols: | Plant transposase (Ptta/En/Spm family) |chr1:14999762-15001868 REVERSE LENGTH=390	4	pper_104_1
ppa027041m	AT1G40087.1	Symbols: | Plant transposase (Ptta/En/Spm family) |chr1:14999762-15001868 REVERSE LENGTH=390	4	pper_104_1
ppa017257m	AT1G40087.1	Symbols: | Plant transposase (Ptta/En/Spm family) |chr1:14999762-15001868 REVERSE LENGTH=390	4	pper_104_1
ppa025887m	AT1G13220.2	Symbols: LINC2 | nuclear matrix constituent protein-related |chr1:4515699-4520071 FORWARD LENGTH=1128	4	pper_104_1
ppa017056m	AT1G40087.1	Symbols: | Plant transposase (Ptta/En/Spm family) |chr1:14999762-15001868 REVERSE LENGTH=390	4	pper_104_1
ppa025576m	AT1G40087.1	Symbols: | Plant transposase (Ptta/En/Spm family) |chr1:14999762-15001868 REVERSE LENGTH=390	4	pper_104_1
ppa003005m	AT4G32285.1	Symbols: | ENTH/ANTH/VHS superfamily protein |chr4:15586003-15587910 FORWARD LENGTH=635	4	pper_104_1
ppb019244m	AT5G07120.1	Symbols: SNX2b | sorting nexin 2B | chr5:2207065-2209355 REVERSELENGTH=572	4	pper_104_1
ppa015852m	AT1G40087.1	Symbols: | Plant transposase (Ptta/En/Spm family) |chr1:14999762-15001868 REVERSE LENGTH=390	4	pper_104_1
ppa022402m	AT2G16270.1	Symbols: | FUNCTIONS IN: molecular_function unknown	4	pper_104_1
ppb015547m	AT1G40087.1	Symbols: | Plant transposase (Ptta/En/Spm family) |chr1:14999762-15001868 REVERSE LENGTH=390	4	pper_104_1
ppa019620m	AT5G52280.1	Symbols: | Myosin heavy chain-related protein |chr5:21226959-21230109 FORWARD LENGTH=853	4	pper_104_1
ppa015119m	AT1G40087.1	Symbols: | Plant transposase (Ptta/En/Spm family) |chr1:14999762-15001868 REVERSE LENGTH=390	4	pper_104_1
ppa018833m	AT1G40087.1	Symbols: | Plant transposase (Ptta/En/Spm family) |chr1:14999762-15001868 REVERSE LENGTH=390	4	pper_104_1
ppb023608m	AT1G40087.1	Symbols: | Plant transposase (Ptta/En/Spm family) |chr1:14999762-15001868 REVERSE LENGTH=390	4	pper_104_1
ppb024553m	AT4G15880.1	Symbols: ESD4, ATESD4 | Cysteine proteinases superfamily protein |chr4:9012769-9015797 FORWARD LENGTH=489	4	pper_104_1
ppa015536m	AT2G03150.1	Symbols: emb1579 | ATP/GTP-binding protein family |chr2:952313-959004 FORWARD LENGTH=1340	4	pper_104_1
ppa016256m	AT1G40087.1	Symbols: | Plant transposase (Ptta/En/Spm family) |chr1:14999762-15001868 REVERSE LENGTH=390	4	pper_104_1
ppa014664m	AT1G40087.1	Symbols: | Plant transposase (Ptta/En/Spm family) |chr1:14999762-15001868 REVERSE LENGTH=390	4	pper_104_1
ppa018333m	AT1G42700.1	Symbols: | FUNCTIONS IN: molecular_function unknown	4	pper_104_1
ppa018462m	AT1G40087.1	Symbols: | Plant transposase (Ptta/En/Spm family) |chr1:14999762-15001868 REVERSE LENGTH=390	4	pper_104_1
ppb018042m	AT1G65790.1	Symbols: ARK1, RK1 | receptor kinase 1 | chr1:24468932-24472329FORWARD LENGTH=843	4	pper_104_1
ppa024179m	AT5G48600.1	Symbols: ATSMC3, ATCAP-C, ATSMC4, SMC3 | structural maintenanceof chromosome 3 | chr5:19701908-19709091 FORWARDLENGTH=1241	4	pper_104_1
ppa022899m	AT5G67320.1	Symbols: HOS15 | WD-40 repeat family protein |chr5:26857268-26860974 FORWARD LENGTH=613	4	pper_104_1
ppb012856m	AT1G40087.1	Symbols: | Plant transposase (Ptta/En/Spm family) |chr1:14999762-15001868 REVERSE LENGTH=390	4	pper_104_1
ppa018642m	AT5G67320.1	Symbols: HOS15 | WD-40 repeat family protein |chr5:26857268-26860974 FORWARD LENGTH=613	4	pper_104_1
ppa015271m	AT1G40087.1	Symbols: | Plant transposase (Ptta/En/Spm family) |chr1:14999762-15001868 REVERSE LENGTH=390	4	pper_104_1
ppa003556m	AT5G50320.1	Symbols: ELO3, HAG3, HAC8, ELP3, AtELP3 | radical SAMdomain-containing protein / GCN5-relatedN-acetyltransferase (GNAT) family protein |chr5:20481200-20484811 REVERSE LENGTH=565	4	pper_104_1
ppa005801m	AT5G50320.1	Symbols: ELO3, HAG3, HAC8, ELP3, AtELP3 | radical SAMdomain-containing protein / GCN5-relatedN-acetyltransferase (GNAT) family protein |chr5:20481200-20484811 REVERSE LENGTH=565	4	pper_104_1
ppa023931m	AT1G13220.2	Symbols: LINC2 | nuclear matrix constituent protein-related |chr1:4515699-4520071 FORWARD LENGTH=1128	4	pper_104_1
ppa009634m	AT3G09320.1	Symbols: | DHHC-type zinc finger family protein |chr3:2862142-2864113 REVERSE LENGTH=286	4	pper_104_1
ppa021070m	AT1G40087.1	Symbols: | Plant transposase (Ptta/En/Spm family) |chr1:14999762-15001868 REVERSE LENGTH=390	4	pper_104_1
ppa022989m	AT5G12890.1	Symbols: | UDP-Glycosyltransferase superfamily protein |chr5:4069658-4071124 REVERSE LENGTH=488	3.5	pper_104_1
ppa026489m	AT3G22400.1	Symbols: LOX5 | PLAT/LH2 domain-containing lipoxygenase familyprotein | chr3:7927011-7931167 FORWARD LENGTH=886	4	pper_104_1
ppb015974m	AT4G15880.1	Symbols: ESD4, ATESD4 | Cysteine proteinases superfamily protein |chr4:9012769-9015797 FORWARD LENGTH=489	4	pper_104_1
ppa015331m	AT1G79510.1	Symbols: | Uncharacterized conserved protein (DUF2358) |chr1:29908271-29909175 REVERSE LENGTH=275	4	pper_104_1
ppb025183m	AT1G40087.1	Symbols: | Plant transposase (Ptta/En/Spm family) |chr1:14999762-15001868 REVERSE LENGTH=390	4	pper_104_1
ppa021983m	AT2G47160.1	Symbols: BOR1 | HCO3- transporter family | chr2:19357740-19360787REVERSE LENGTH=704	4	pper_104_1
ppb022873m	AT1G42700.1	Symbols: | FUNCTIONS IN: molecular_function unknown	4	pper_104_1
ppa023364m	AT1G04850.1	Symbols: | ubiquitin-associated (UBA)/TS-N domain-containingprotein | chr1:1365311-1368706 REVERSE LENGTH=413	4	pper_104_1
ppa025986m	AT1G40087.1	Symbols: | Plant transposase (Ptta/En/Spm family) |chr1:14999762-15001868 REVERSE LENGTH=390	4	pper_104_1
ppa014602m	AT3G13730.1	Symbols: CYP90D1 | cytochrome P450, family 90, subfamily D,polypeptide 1 | chr3:4498330-4500836 REVERSE LENGTH=491	4	pper_104_1
ppa018512m	AT1G40087.1	Symbols: | Plant transposase (Ptta/En/Spm family) |chr1:14999762-15001868 REVERSE LENGTH=390	4	pper_104_1
ppa019249m	AT1G40087.1	Symbols: | Plant transposase (Ptta/En/Spm family) |chr1:14999762-15001868 REVERSE LENGTH=390	4	pper_104_1
ppa017448m	AT1G40087.1	Symbols: | Plant transposase (Ptta/En/Spm family) |chr1:14999762-15001868 REVERSE LENGTH=390	4	pper_104_1
ppa024116m	AT1G40087.1	Symbols: | Plant transposase (Ptta/En/Spm family) |chr1:14999762-15001868 REVERSE LENGTH=390	4	pper_104_1
ppa022079m	AT1G40087.1	Symbols: | Plant transposase (Ptta/En/Spm family) |chr1:14999762-15001868 REVERSE LENGTH=390	4	pper_104_1
ppb018527m	AT1G40087.1	Symbols: | Plant transposase (Ptta/En/Spm family) |chr1:14999762-15001868 REVERSE LENGTH=390	4	pper_104_1
ppa027056m	AT1G40087.1	Symbols: | Plant transposase (Ptta/En/Spm family) |chr1:14999762-15001868 REVERSE LENGTH=390	4	pper_104_1
ppa022522m	AT1G40087.1	Symbols: | Plant transposase (Ptta/En/Spm family) |chr1:14999762-15001868 REVERSE LENGTH=390	4	pper_104_1
ppa019528m	AT1G40087.1	Symbols: | Plant transposase (Ptta/En/Spm family) |chr1:14999762-15001868 REVERSE LENGTH=390	4	pper_104_1
ppb017769m	AT1G40087.1	Symbols: | Plant transposase (Ptta/En/Spm family) |chr1:14999762-15001868 REVERSE LENGTH=390	4	pper_104_1
ppa023484m	AT4G15880.1	Symbols: ESD4, ATESD4 | Cysteine proteinases superfamily protein |chr4:9012769-9015797 FORWARD LENGTH=489	4	pper_104_1
ppa000951m	AT1G69830.1	Symbols: ATAMY3, AMY3 | alpha-amylase-like 3 |chr1:26288518-26293003 REVERSE LENGTH=887	4	pper_104_1
ppb017103m	AT1G40087.1	Symbols: | Plant transposase (Ptta/En/Spm family) |chr1:14999762-15001868 REVERSE LENGTH=390	4	pper_104_1
ppa016429m	AT1G40087.1	Symbols: | Plant transposase (Ptta/En/Spm family) |chr1:14999762-15001868 REVERSE LENGTH=390	4	pper_104_1
ppa019360m	AT5G03100.1	Symbols: | F-box/RNI-like superfamily protein |chr5:726832-727980 FORWARD LENGTH=307	4	pper_104_1
ppa019503m	AT1G42700.1	Symbols: | FUNCTIONS IN: molecular_function unknown	4	pper_104_1
ppb013525m	AT1G40087.1	Symbols: | Plant transposase (Ptta/En/Spm family) |chr1:14999762-15001868 REVERSE LENGTH=390	4	pper_104_1
ppa021883m	AT5G67320.1	Symbols: HOS15 | WD-40 repeat family protein |chr5:26857268-26860974 FORWARD LENGTH=613	4	pper_104_1
ppa024577m	AT1G40087.1	Symbols: | Plant transposase (Ptta/En/Spm family) |chr1:14999762-15001868 REVERSE LENGTH=390	4	pper_104_1
ppa018883m	AT1G40087.1	Symbols: | Plant transposase (Ptta/En/Spm family) |chr1:14999762-15001868 REVERSE LENGTH=390	4	pper_104_1
ppa025183m	AT1G40087.1	Symbols: | Plant transposase (Ptta/En/Spm family) |chr1:14999762-15001868 REVERSE LENGTH=390	4	pper_104_1
ppa026388m	AT1G40087.1	Symbols: | Plant transposase (Ptta/En/Spm family) |chr1:14999762-15001868 REVERSE LENGTH=390	4	pper_104_1
ppa018126m	AT1G40087.1	Symbols: | Plant transposase (Ptta/En/Spm family) |chr1:14999762-15001868 REVERSE LENGTH=390	4	pper_104_1
ppa026647m	AT5G67320.1	Symbols: HOS15 | WD-40 repeat family protein |chr5:26857268-26860974 FORWARD LENGTH=613	4	pper_104_1
ppa020360m	AT1G04850.1	Symbols: | ubiquitin-associated (UBA)/TS-N domain-containingprotein | chr1:1365311-1368706 REVERSE LENGTH=413	4	pper_104_1
ppa007749m	AT4G34230.1	Symbols: CAD5, ATCAD5, CAD-5 | cinnamyl alcohol dehydrogenase 5 |chr4:16386898-16388666 REVERSE LENGTH=357	3.5	pper_104_1
ppa026214m	AT1G42700.1	Symbols: | FUNCTIONS IN: molecular_function unknown	4	pper_104_1
ppb018085m	AT1G40087.1	Symbols: | Plant transposase (Ptta/En/Spm family) |chr1:14999762-15001868 REVERSE LENGTH=390	4	pper_104_1
ppa017900m	AT1G40087.1	Symbols: | Plant transposase (Ptta/En/Spm family) |chr1:14999762-15001868 REVERSE LENGTH=390	4	pper_104_1
ppa026342m	AT1G13220.2	Symbols: LINC2 | nuclear matrix constituent protein-related |chr1:4515699-4520071 FORWARD LENGTH=1128	4	pper_104_1
ppa002684m	AT3G61800.1	Symbols: | FUNCTIONS IN: molecular_function unknown	4	pper_104_1
ppa026732m	AT2G31955.1	Symbols: CNX2 | cofactor of nitrate reductase and xanthinedehydrogenase 2 | chr2:13584635-13586484 REVERSELENGTH=390	3.5	pper_104_1
ppa023342m	AT1G40087.1	Symbols: | Plant transposase (Ptta/En/Spm family) |chr1:14999762-15001868 REVERSE LENGTH=390	4	pper_104_1
ppb019070m	AT1G40087.1	Symbols: | Plant transposase (Ptta/En/Spm family) |chr1:14999762-15001868 REVERSE LENGTH=390	4	pper_104_1
ppa022481m	AT1G40087.1	Symbols: | Plant transposase (Ptta/En/Spm family) |chr1:14999762-15001868 REVERSE LENGTH=390	4	pper_104_1
ppa020241m	AT1G40087.1	Symbols: | Plant transposase (Ptta/En/Spm family) |chr1:14999762-15001868 REVERSE LENGTH=390	4	pper_104_1
ppa012373m	AT1G51200.3	Symbols: | A20/AN1-like zinc finger family protein |chr1:18985690-18986211 FORWARD LENGTH=173	3.5	pper_104_1
ppa026019m	AT1G13220.2	Symbols: LINC2 | nuclear matrix constituent protein-related |chr1:4515699-4520071 FORWARD LENGTH=1128	4	pper_104_1
ppa020337m	AT1G40087.1	Symbols: | Plant transposase (Ptta/En/Spm family) |chr1:14999762-15001868 REVERSE LENGTH=390	4	pper_104_1
ppa018379m	AT1G40087.1	Symbols: | Plant transposase (Ptta/En/Spm family) |chr1:14999762-15001868 REVERSE LENGTH=390	4	pper_104_1
ppa023912m	AT5G67320.1	Symbols: HOS15 | WD-40 repeat family protein |chr5:26857268-26860974 FORWARD LENGTH=613	4	pper_104_1
ppa025055m	AT1G40087.1	Symbols: | Plant transposase (Ptta/En/Spm family) |chr1:14999762-15001868 REVERSE LENGTH=390	4	pper_104_1
ppa024692m	AT1G40087.1	Symbols: | Plant transposase (Ptta/En/Spm family) |chr1:14999762-15001868 REVERSE LENGTH=390	4	pper_104_1
ppa024265m	AT5G67320.1	Symbols: HOS15 | WD-40 repeat family protein |chr5:26857268-26860974 FORWARD LENGTH=613	4	pper_104_1
ppa022617m	AT1G40087.1	Symbols: | Plant transposase (Ptta/En/Spm family) |chr1:14999762-15001868 REVERSE LENGTH=390	4	pper_104_1
ppa021270m	AT5G52280.1	Symbols: | Myosin heavy chain-related protein |chr5:21226959-21230109 FORWARD LENGTH=853	4	pper_104_1
ppb024138m	AT1G40087.1	Symbols: | Plant transposase (Ptta/En/Spm family) |chr1:14999762-15001868 REVERSE LENGTH=390	4	pper_104_1
ppa022317m	AT1G40087.1	Symbols: | Plant transposase (Ptta/En/Spm family) |chr1:14999762-15001868 REVERSE LENGTH=390	4	pper_104_1
ppa027195m	AT1G43760.1	Symbols: | DNAse I-like superfamily protein |chr1:16528880-16531065 REVERSE LENGTH=626	4	pper_104_1
ppb025271m	AT1G42700.1	Symbols: | FUNCTIONS IN: molecular_function unknown	4	pper_104_1
ppa026857m	AT1G40087.1	Symbols: | Plant transposase (Ptta/En/Spm family) |chr1:14999762-15001868 REVERSE LENGTH=390	4	pper_104_1
ppa024157m	AT3G14470.1	Symbols: | NB-ARC domain-containing disease resistance protein |chr3:4857940-4861104 FORWARD LENGTH=1054	4	pper_105_1
ppa018907m	AT3G09510.1	Symbols: | Ribonuclease H-like superfamily protein |chr3:2921804-2923258 FORWARD LENGTH=484	4	pper_105_1
ppa021500m	AT1G14790.1	Symbols: RDR1, ATRDRP1 | RNA-dependent RNA polymerase 1 |chr1:5094317-5097817 REVERSE LENGTH=1107	3.5	pper_106_1	pper_106_2	pper_106_3
ppa000643m	AT1G09570.1	Symbols: PHYA, FHY2, FRE1, HY8 | phytochrome A |chr1:3095498-3099216 REVERSE LENGTH=1122	4	pper_106_1	pper_106_2	pper_106_3
ppa000562m	AT1G14790.1	Symbols: RDR1, ATRDRP1 | RNA-dependent RNA polymerase 1 |chr1:5094317-5097817 REVERSE LENGTH=1107	3.5	pper_106_1	pper_106_2	pper_106_3
ppa003155m	AT5G62680.1	Symbols: | Major facilitator superfamily protein |chr5:25165430-25167822 REVERSE LENGTH=616	3.5	pper_106_1	pper_106_2	pper_106_3
ppb015325m	AT5G41980.1	Symbols: | FUNCTIONS IN: molecular_function unknown	4	pper_107_1	pper_107_2
ppa019181m	AT5G03610.1	Symbols: | GDSL-like Lipase/Acylhydrolase superfamily protein |chr5:915650-918326 FORWARD LENGTH=359	4	pper_107_1	pper_107_2
ppa006305m	AT2G19640.2	Symbols: ASHR2 | ASH1-related protein 2 | chr2:8491401-8492597FORWARD LENGTH=398	4	pper_107_1	pper_107_2
ppa015516m	AT5G02010.1	Symbols: ATROPGEF7, ROPGEF7 | RHO guanyl-nucleotide exchangefactor 7 | chr5:383493-385698 FORWARD LENGTH=546	4	pper_107_1	pper_107_2
ppa022215m	AT4G18205.1	Symbols: | Nucleotide-sugar transporter family protein |chr4:10073850-10075065 FORWARD LENGTH=377	4	pper_107_1	pper_107_2
ppa014651m	AT1G60500.1	Symbols: DRP4C | Dynamin related protein 4C |chr1:22291582-22293822 FORWARD LENGTH=669	4	pper_107_1	pper_107_2
ppa021042m	AT1G64260.1	Symbols: | MuDR family transposase | chr1:23847756-23849915FORWARD LENGTH=719	4	pper_107_1	pper_107_2
ppb012973m	AT2G16910.1	Symbols: AMS | basic helix-loop-helix (bHLH) DNA-bindingsuperfamily protein | chr2:7331721-7334077 FORWARDLENGTH=571	4	pper_107_1	pper_107_2
ppa005518m	AT1G80380.2	Symbols: | P-loop containing nucleoside triphosphate hydrolasessuperfamily protein | chr1:30217332-30219784 FORWARDLENGTH=456	3	pper_107_1	pper_107_2
ppa022929m	AT4G38380.1	Symbols: | MATE efflux family protein | chr4:17971855-17974787REVERSE LENGTH=560	4	pper_107_1	pper_107_2
ppa021547m	AT2G17033.1	Symbols: | pentatricopeptide (PPR) repeat-containing protein |chr2:7401205-7403207 FORWARD LENGTH=504	4	pper_107_1	pper_107_2
ppa003384m	AT4G26900.1	Symbols: AT-HF, HISN4 | HIS HF | chr4:13515514-13519608 FORWARDLENGTH=592	4	pper_107_1	pper_107_2
ppa006016m	AT1G48420.1	Symbols: D-CDES, ATACD1, ACD1 | D-cysteine desulfhydrase |chr1:17896767-17898803 REVERSE LENGTH=401	3.5	pper_107_1	pper_107_2
ppa005876m	AT4G05150.1	Symbols: | Octicosapeptide/Phox/Bem1p family protein |chr4:2660339-2662675 FORWARD LENGTH=477	4	pper_107_1	pper_107_2
ppa015029m	AT4G03500.1	Symbols: | Ankyrin repeat family protein | chr4:1553453-1556571FORWARD LENGTH=652	4	pper_107_1	pper_107_2
ppa016217m	AT1G58120.1	Symbols: | FUNCTIONS IN: molecular_function unknown	4	pper_107_1	pper_107_2
ppa018024m	AT4G21120.1	Symbols: AAT1, CAT1 | amino acid transporter 1 |chr4:11270318-11273775 FORWARD LENGTH=594	4	pper_107_1	pper_107_2
ppb024275m	AT1G64260.1	Symbols: | MuDR family transposase | chr1:23847756-23849915FORWARD LENGTH=719	4	pper_107_1	pper_107_2
ppa021914m	ATMG01250.1	Symbols: ORF102 | RNA-directed DNA polymerase (reversetranscriptase) | chrM:310514-310882 FORWARD LENGTH=122	3.5	pper_107_1	pper_107_2
ppa000899m	AT2G47390.1	Symbols: | Prolyl oligopeptidase family protein |chr2:19442278-19446253 REVERSE LENGTH=961	4	pper_107_1	pper_107_2
ppb003710m	AT1G75710.1	Symbols: | C2H2-like zinc finger protein |chr1:28428806-28431128 FORWARD LENGTH=462	2.5	pper_107_1	pper_107_2
ppa025043m	AT3G27090.1	Symbols: | DCD (Development and Cell Death) domain protein |chr3:9990020-9991407 FORWARD LENGTH=296	4	pper_107_1	pper_107_2
ppb017580m	AT4G29090.1	Symbols: | Ribonuclease H-like superfamily protein |chr4:14333528-14335255 FORWARD LENGTH=575	4	pper_107_1	pper_107_2
ppa022678m	AT2G21430.1	Symbols: | Papain family cysteine protease |chr2:9171964-9173301 REVERSE LENGTH=361	4	pper_107_1	pper_107_2
ppa018375m	AT4G13990.1	Symbols: | Exostosin family protein | chr4:8084395-8085960 FORWARDLENGTH=521	2	pper_108_1
ppa004298m	AT1G69500.1	Symbols: CYP704B1 | cytochrome P450, family 704, subfamily B,polypeptide 1 | chr1:26123960-26125909 FORWARD LENGTH=524	4	pper_108_1
ppa023174m	AT5G04950.1	Symbols: NAS1, ATNAS1 | nicotianamine synthase 1 |chr5:1457876-1458838 REVERSE LENGTH=320	4	pper_109_1
ppa002593m	AT1G15490.1	Symbols: | alpha/beta-Hydrolases superfamily protein |chr1:5320859-5323422 REVERSE LENGTH=648	4	pper_109_1
ppa008969m	AT1G11190.1	Symbols: BFN1, ENDO1 | bifunctional nuclease i |chr1:3750338-3752696 REVERSE LENGTH=305	4	pper_109_1
ppa003131m	AT3G21090.1	Symbols: | ABC-2 type transporter family protein |chr3:7391497-7394933 REVERSE LENGTH=691	3.5	pper_109_1
ppa022638m	AT2G01190.1	Symbols: | Octicosapeptide/Phox/Bem1p family protein |chr2:115023-117296 FORWARD LENGTH=720	4	pper_109_1
ppa000980m	AT4G20910.1	Symbols: HEN1, CRM2 | double-stranded RNA binding protein-related /DsRBD protein-related | chr4:11186264-11190575 REVERSELENGTH=942	4	pper_109_1
ppa002312m	AT3G21090.1	Symbols: | ABC-2 type transporter family protein |chr3:7391497-7394933 REVERSE LENGTH=691	3.5	pper_109_1
ppa023764m	AT2G21590.1	Symbols: APL4 | Glucose-1-phosphate adenylyltransferase familyprotein | chr2:9239362-9242150 FORWARD LENGTH=523	4	pper_109_1
ppa004192m	AT2G21590.1	Symbols: APL4 | Glucose-1-phosphate adenylyltransferase familyprotein | chr2:9239362-9242150 FORWARD LENGTH=523	4	pper_109_1
ppa020571m	AT3G47110.1	Symbols: | Leucine-rich repeat protein kinase family protein |chr3:17347103-17350296 REVERSE LENGTH=1025	3.5	pper_109_1
ppa001271m	AT2G47820.1	Symbols: | unknown protein; BEST Arabidopsis thaliana proteinmatch	3	pper_110_1	pper_110_2
ppa020369m	AT3G62100.1	Symbols: IAA30 | indole-3-acetic acid inducible 30 |chr3:22995835-22996593 FORWARD LENGTH=172	4	pper_110_1	pper_110_2
ppa000499m	AT2G33170.1	Symbols: | Leucine-rich repeat receptor-like protein kinase familyprotein | chr2:14056371-14059829 REVERSE LENGTH=1124	3.5	pper_110_1	pper_110_2
ppa007429m	AT5G40280.1	Symbols: ERA1, ATFTB, WIG | Prenyltransferase family protein |chr5:16101391-16104783 FORWARD LENGTH=482	4	pper_110_1	pper_110_2
ppa002270m	AT5G45140.1	Symbols: NRPC2 | nuclear RNA polymerase C2 | chr5:18247416-18257713REVERSE LENGTH=1161	3	pper_110_1	pper_110_2
ppa001915m	AT3G51620.2	Symbols: | PAP/OAS1 substrate-binding domain superfamily |chr3:19143859-19147944 FORWARD LENGTH=829	4	pper_110_1	pper_110_2
ppa027163m	AT4G14746.1	Symbols: | CONTAINS InterPro DOMAIN/s: EGF-like(InterPro:IPR006210)	4	pper_110_1	pper_110_2
ppa002503m	AT2G39750.1	Symbols: | S-adenosyl-L-methionine-dependent methyltransferasessuperfamily protein | chr2:16578986-16582281 REVERSELENGTH=694	3.5	pper_110_1	pper_110_2
ppa008446m	AT5G08640.1	Symbols: FLS, ATFLS1, FLS1 | flavonol synthase 1 |chr5:2804009-2805175 FORWARD LENGTH=336	4	pper_110_1	pper_110_2
ppa016882m	AT3G14160.1	Symbols: | 2-oxoglutarate-dependent dioxygenase family protein |chr3:4693495-4695198 FORWARD LENGTH=455	3.5	pper_110_1	pper_110_2
ppa008455m	AT5G08640.1	Symbols: FLS, ATFLS1, FLS1 | flavonol synthase 1 |chr5:2804009-2805175 FORWARD LENGTH=336	4	pper_110_1	pper_110_2
ppa008847m	AT5G08640.1	Symbols: FLS, ATFLS1, FLS1 | flavonol synthase 1 |chr5:2804009-2805175 FORWARD LENGTH=336	4	pper_110_1	pper_110_2
ppa003482m	AT4G21065.1	Symbols: | Tetratricopeptide repeat (TPR)-like superfamily protein| chr4:11245976-11247763 FORWARD LENGTH=595	4	pper_110_1	pper_110_2
ppa021007m	AT3G03710.1	Symbols: RIF10, PNP | polyribonucleotide nucleotidyltransferase,putative | chr3:919542-924906 FORWARD LENGTH=922	4	pper_110_1	pper_110_2
ppa018248m	AT3G50120.1	Symbols: | Plant protein of unknown function (DUF247) |chr3:18585157-18587246 REVERSE LENGTH=531	4	pper_110_1	pper_110_2
ppa022875m	AT3G17450.1	Symbols: | hAT dimerisation domain-containing protein |chr3:5972793-5975684 REVERSE LENGTH=877	4	pper_110_1	pper_110_2
ppa004699m	AT1G27340.1	Symbols: | Galactose oxidase/kelch repeat superfamily protein |chr1:9495741-9497857 FORWARD LENGTH=467	2	pper_110_1	pper_110_2
ppa025712m	-	-	-	pper_110_1	pper_110_2
ppa025712m	-	-	-	pper_110_1	pper_110_2
ppa000059m	AT3G06530.1	Symbols: | ARM repeat superfamily protein | chr3:2022596-2033637FORWARD LENGTH=2197	3.5	pper_111_1	pper_111_2	pper_111_3
ppa019192m	AT4G33050.3	Symbols: EDA39 | calmodulin-binding family protein |chr4:15944604-15946736 REVERSE LENGTH=488	4	pper_111_1	pper_111_2	pper_111_3
ppa022557m	AT2G37710.1	Symbols: RLK | receptor lectin kinase | chr2:15814934-15816961REVERSE LENGTH=675	4	pper_111_1	pper_111_2	pper_111_3
ppa000863m	AT3G51070.1	Symbols: | S-adenosyl-L-methionine-dependent methyltransferasessuperfamily protein | chr3:18969068-18972291 FORWARDLENGTH=895	4	pper_113_1	pper_113_2
ppa004771m	AT5G65380.1	Symbols: | MATE efflux family protein | chr5:26123241-26126352REVERSE LENGTH=486	4	pper_113_1	pper_113_2
ppa000874m	AT3G51770.2	Symbols: ETO1 | tetratricopeptide repeat (TPR)-containing protein |chr3:19200328-19203998 REVERSE LENGTH=959	4	pper_114_1
ppa009643m	AT2G26210.1	Symbols: | Ankyrin repeat family protein |chr2:11157654-11159016 FORWARD LENGTH=190	2.5	pper_114_1
ppa001806m	AT2G07050.1	Symbols: CAS1 | cycloartenol synthase 1 | chr2:2924629-2930295FORWARD LENGTH=759	4	pper_114_1
ppa001797m	AT1G78950.1	Symbols: | Terpenoid cyclases family protein |chr1:29684558-29688673 REVERSE LENGTH=759	4	pper_114_1
ppa000309m	AT3G06880.1	Symbols: | Transducin/WD40 repeat-like superfamily protein |chr3:2169899-2175686 REVERSE LENGTH=1261	3.5	pper_114_1
ppa016833m	AT1G43760.1	Symbols: | DNAse I-like superfamily protein |chr1:16528880-16531065 REVERSE LENGTH=626	4	pper_114_1
ppa1027201m	AT2G39230.1	Symbols: LOJ | LATERAL ORGAN JUNCTION | chr2:16381647-16384250FORWARD LENGTH=867	3.5	pper_114_1
ppa021089m	AT3G06060.1	Symbols: | NAD(P)-binding Rossmann-fold superfamily protein |chr3:1828296-1830160 REVERSE LENGTH=326	4	pper_114_1
ppa000019m	AT4G13750.1	Symbols: NOV | Histidine kinase-, DNA gyrase B-, and HSP90-likeATPase family protein | chr4:7975191-7987558 FORWARDLENGTH=2729	3.5	pper_114_1
ppa014569m	AT2G46340.1	Symbols: SPA1 | SPA (suppressor of phyA-105) protein family |chr2:19022572-19026821 REVERSE LENGTH=1029	3.5	pper_114_1
ppa000451m	AT3G53090.1	Symbols: UPL7 | ubiquitin-protein ligase 7 | chr3:19679273-19684453FORWARD LENGTH=1142	3.5	pper_115_1
ppa000076m	AT4G13750.1	Symbols: NOV | Histidine kinase-, DNA gyrase B-, and HSP90-likeATPase family protein | chr4:7975191-7987558 FORWARDLENGTH=2729	4	pper_115_1
ppa000134m	AT3G62900.1	Symbols: | CW-type Zinc Finger | chr3:23248868-23254810 REVERSELENGTH=1465	4	pper_118_1
ppa009823m	AT1G67000.1	Symbols: | Protein kinase superfamily protein |chr1:25004217-25007604 REVERSE LENGTH=892	3.5	pper_118_1
ppa006143m	AT2G35840.2	Symbols: | Sucrose-6F-phosphate phosphohydrolase family protein |chr2:15053952-15055776 FORWARD LENGTH=422	4	pper_118_1
ppa000018m	AT5G24740.1	Symbols: | Protein of unknown function (DUF1162) |chr5:8470073-8489703 REVERSE LENGTH=3464	4	pper_118_1
ppa002232m	AT1G72990.1	Symbols: BGAL17 | beta-galactosidase 17 | chr1:27457480-27462168REVERSE LENGTH=697	4	pper_118_1
ppa025332m	AT2G39560.1	Symbols: | Putative membrane lipoprotein |chr2:16505124-16505825 REVERSE LENGTH=233	4	pper_120_1	pper_120_2	pper_120_3
ppa023789m	AT5G35550.1	Symbols: TT2, ATMYB123, MYB123, ATTT2 | Duplicatedhomeodomain-like superfamily protein |chr5:13726807-13727729 FORWARD LENGTH=258	3.5	pper_120_1	pper_120_2	pper_120_3
ppa013307m	AT1G07770.2	Symbols: RPS15A | ribosomal protein S15A | chr1:2408413-2409065REVERSE LENGTH=130	4	pper_120_1	pper_120_2	pper_120_3
ppa013305m	AT1G07770.2	Symbols: RPS15A | ribosomal protein S15A | chr1:2408413-2409065REVERSE LENGTH=130	4	pper_120_1	pper_120_2	pper_120_3
ppa017292m	AT3G18310.1	Symbols: | unknown protein; Has 30 Blast hits to 30 proteins in 10species: Archae - 0; Bacteria - 0; Metazoa - 0; Fungi -0; Plants - 30; Viruses - 0; Other Eukaryotes - 0(source: NCBI BLink). | chr3:6284523-6287144 REVERSELENGTH=873	4	pper_120_1	pper_120_2	pper_120_3
ppa023640m	AT4G29090.1	Symbols: | Ribonuclease H-like superfamily protein |chr4:14333528-14335255 FORWARD LENGTH=575	4	pper_121_1
ppa021604m	AT3G62020.1	Symbols: GLP10 | germin-like protein 10 | chr3:22971443-22972192REVERSE LENGTH=220	4	pper_121_1
ppa017442m	AT4G16580.1	Symbols: | Protein phosphatase 2C family protein |chr4:9341152-9342555 REVERSE LENGTH=467	3	pper_121_1
ppa015539m	AT4G29090.1	Symbols: | Ribonuclease H-like superfamily protein |chr4:14333528-14335255 FORWARD LENGTH=575	4	pper_121_1
ppa004209m	AT2G11520.1	Symbols: CRCK3 | calmodulin-binding receptor-like cytoplasmickinase 3 | chr2:4619145-4621448 FORWARD LENGTH=510	4	pper_121_1
ppa008125m	AT4G21200.1	Symbols: ATGA2OX8, GA2OX8 | gibberellin 2-oxidase 8 |chr4:11302751-11306601 FORWARD LENGTH=338	4	pper_121_1
ppa023443m	AT4G31980.1	Symbols: | unknown protein	4	pper_122_1
ppa020262m	AT5G61120.1	Symbols: | BEST Arabidopsis thaliana protein match is:Polynucleotidyl transferase	4	pper_122_1
ppa001083m	AT3G27530.1	Symbols: GC6, MAG4 | golgin candidate 6 | chr3:10193778-10199659REVERSE LENGTH=914	4	pper_122_1
ppa005877m	AT5G15710.1	Symbols: | Galactose oxidase/kelch repeat superfamily protein |chr5:5122791-5124137 FORWARD LENGTH=448	4	pper_123_1
ppa001223m	AT1G29240.1	Symbols: | Protein of unknown function (DUF688) |chr1:10217023-10218924 REVERSE LENGTH=577	4	pper_125_1
ppa022820m	AT5G49100.1	Symbols: | FUNCTIONS IN: molecular_function unknown	3	pper_127_1
ppa008217m	AT5G02700.1	Symbols: | F-box/RNI-like superfamily protein |chr5:609381-611679 REVERSE LENGTH=456	3.5	pper_127_1
ppa004496m	AT5G24910.1	Symbols: CYP714A1 | cytochrome P450, family 714, subfamily A,polypeptide 1 | chr5:8567674-8570260 REVERSE LENGTH=532	3.5	pper_127_1
ppa022187m	AT3G54910.2	Symbols: | RNI-like superfamily protein | chr3:20342967-20344277REVERSE LENGTH=373	3	pper_127_1
ppa019914m	AT5G38590.2	Symbols: | F-box/RNI-like/FBD-like domains-containing protein |chr5:15452066-15453455 REVERSE LENGTH=410	3.5	pper_127_1
ppa000977m	AT2G24520.1	Symbols: AHA5, HA5 | H(+)-ATPase 5 | chr2:10415522-10419730 FORWARDLENGTH=931	4	pper_127_1
ppa006392m	AT4G24780.1	Symbols: | Pectin lyase-like superfamily protein |chr4:12770631-12772227 REVERSE LENGTH=408	4	pper_127_1
ppa005091m	AT5G25380.1	Symbols: CYCA2;1 | cyclin a2;1 | chr5:8815230-8817566 FORWARDLENGTH=437	4	pper_127_1
ppa003976m	AT2G23630.1	Symbols: sks16 | SKU5 similar 16 | chr2:10052581-10055311 REVERSELENGTH=541	3.5	pper_127_1
ppa003971m	AT1G02390.1	Symbols: ATGPAT2, GPAT2 | glycerol-3-phosphate acyltransferase 2 |chr1:480921-483163 FORWARD LENGTH=530	3.5	pper_127_1
ppa001167m	AT2G23360.1	Symbols: | Plant protein of unknown function (DUF869) |chr2:9949420-9952727 FORWARD LENGTH=898	3.5	pper_127_1
ppa016044m	AT2G03500.1	Symbols: | Homeodomain-like superfamily protein |chr2:1059926-1062259 FORWARD LENGTH=432	3	pper_127_1
ppa003609m	AT1G22940.1	Symbols: TH1, TH-1, THIE | thiamin biosynthesis protein, putative |chr1:8122384-8124908 FORWARD LENGTH=522	4	pper_127_1
ppa021140m	AT5G20635.1	Symbols: | FUNCTIONS IN: molecular_function unknown	4	pper_127_1
ppa004254m	AT3G47420.1	Symbols: ATPS3, PS3 | phosphate starvation-induced gene 3 |chr3:17472541-17474209 REVERSE LENGTH=523	4	pper_127_1
ppa003818m	AT5G52520.1	Symbols: OVA6, PRORS1 | Class II aaRS and biotin synthetasessuperfamily protein | chr5:21311112-21313875 FORWARDLENGTH=543	3	pper_127_1
ppa007725m	AT1G64770.1	Symbols: NDF2, NDH45 | NDH-dependent cyclic electron flow 1 |chr1:24057549-24059415 FORWARD LENGTH=348	4	pper_127_1
ppa025623m	AT1G32375.1	Symbols: | F-box/RNI-like/FBD-like domains-containing protein |chr1:11679230-11680679 FORWARD LENGTH=422	4	pper_127_1
ppa004341m	AT5G24910.1	Symbols: CYP714A1 | cytochrome P450, family 714, subfamily A,polypeptide 1 | chr5:8567674-8570260 REVERSE LENGTH=532	3.5	pper_127_1
ppb013620m	AT2G01050.1	Symbols: | zinc ion binding;nucleic acid binding |chr2:68337-69884 REVERSE LENGTH=515	4	pper_127_1
ppa003721m	AT2G18850.1	Symbols: | SET domain-containing protein | chr2:8160788-8163479FORWARD LENGTH=543	4	pper_128_1
ppa021713m	AT5G42905.1	Symbols: | Polynucleotidyl transferase, ribonuclease H-likesuperfamily protein | chr5:17201414-17202323 REVERSELENGTH=258	3	pper_128_1
ppa000229m	AT3G53480.1	Symbols: PIS1, PDR9, ATPDR9, ABCG37 | pleiotropic drug resistance 9| chr3:19825366-19831644 FORWARD LENGTH=1450	3	pper_128_1
ppa003277m	AT5G11800.1	Symbols: KEA6, ATKEA6 | K+ efflux antiporter 6 |chr5:3803635-3808069 REVERSE LENGTH=597	4	pper_128_1
ppa022250m	AT3G48810.1	Symbols: | Pentatricopeptide repeat (PPR) superfamily protein |chr3:18097048-18099027 FORWARD LENGTH=659	4	pper_128_1
ppa006750m	AT2G30720.1	Symbols: | Thioesterase/thiol ester dehydrase-isomerasesuperfamily protein | chr2:13089604-13091538 REVERSELENGTH=455	4	pper_128_1
ppa025436m	AT5G19480.1	Symbols: | unknown protein	4	pper_128_1
ppa007686m	AT3G24740.1	Symbols: | Protein of unknown function (DUF1644) |chr3:9032397-9033461 FORWARD LENGTH=354	4	pper_128_1
ppa012082m	AT2G22230.1	Symbols: | Thioesterase superfamily protein |chr2:9450042-9451427 FORWARD LENGTH=220	3.5	pper_128_1
ppa002642m	AT4G39640.1	Symbols: GGT1 | gamma-glutamyl transpeptidase 1 |chr4:18400608-18402861 FORWARD LENGTH=572	3	pper_128_1
ppa022158m	AT2G20710.1	Symbols: | Tetratricopeptide repeat (TPR)-like superfamily protein| chr2:8926110-8927722 FORWARD LENGTH=490	4	pper_128_1
ppa013901m	AT1G76860.1	Symbols: | Small nuclear ribonucleoprotein family protein |chr1:28854594-28855637 REVERSE LENGTH=98	3	pper_128_1
ppa004088m	AT4G18240.1	Symbols: ATSS4, SSIV, SS4 | starch synthase 4 |chr4:10082221-10087044 FORWARD LENGTH=1040	2.5	pper_128_1
ppa000070m	AT1G01040.1	Symbols: DCL1, CAF, SUS1, SIN1, ASU1, EMB76, EMB60, ATDCL1 |dicer-like 1 | chr1:23519-31079 FORWARD LENGTH=1909	4	pper_128_1
ppa006593m	AT3G46100.1	Symbols: ATHRS1, HRS1 | Histidyl-tRNA synthetase 1 |chr3:16928444-16930984 REVERSE LENGTH=486	3.5	pper_128_1
ppa024045m	AT1G27170.1	Symbols: | transmembrane receptors;ATP binding |chr1:9434718-9439219 FORWARD LENGTH=1384	2	pper_128_1
ppa000144m	AT5G20320.1	Symbols: DCL4, ATDCL4 | dicer-like 4 | chr5:6859571-6869068 REVERSELENGTH=1702	4	pper_128_1
ppa004555m	AT3G24503.1	Symbols: ALDH2C4, ALDH1A, REF1 | aldehyde dehydrogenase 2C4 |chr3:8919732-8923029 REVERSE LENGTH=501	4	pper_128_1
ppa013196m	AT2G45180.1	Symbols: | Bifunctional inhibitor/lipid-transfer protein/seedstorage 2S albumin superfamily protein |chr2:18626377-18626781 FORWARD LENGTH=134	4	pper_128_1
ppa005857m	AT3G15010.1	Symbols: | RNA-binding (RRM/RBD/RNP motifs) family protein |chr3:5052844-5054058 FORWARD LENGTH=404	2.5	pper_128_1
ppa013907m	AT1G76860.1	Symbols: | Small nuclear ribonucleoprotein family protein |chr1:28854594-28855637 REVERSE LENGTH=98	3	pper_128_1
ppa014009m	AT1G76860.1	Symbols: | Small nuclear ribonucleoprotein family protein |chr1:28854594-28855637 REVERSE LENGTH=98	3	pper_128_1
ppa014013m	AT1G76860.1	Symbols: | Small nuclear ribonucleoprotein family protein |chr1:28854594-28855637 REVERSE LENGTH=98	3	pper_128_1
ppa002995m	AT1G32900.1	Symbols: | UDP-Glycosyltransferase superfamily protein |chr1:11920582-11923506 REVERSE LENGTH=610	3.5	pper_128_1
ppa019269m	AT5G56790.1	Symbols: | Protein kinase superfamily protein |chr5:22968610-22971391 FORWARD LENGTH=669	3	pper_128_1
ppa001395m	AT2G27110.1	Symbols: FRS3 | FAR1-related sequence 3 | chr2:11576969-11580405REVERSE LENGTH=851	4	pper_128_1
ppa010520m	AT5G20700.1	Symbols: | Protein of unknown function (DUF581) |chr5:7006178-7007003 REVERSE LENGTH=248	4	pper_128_1
ppa021475m	AT4G21380.1	Symbols: ARK3, RK3 | receptor kinase 3 | chr4:11389219-11393090REVERSE LENGTH=850	4	pper_129_1
ppa023207m	AT4G21380.1	Symbols: ARK3, RK3 | receptor kinase 3 | chr4:11389219-11393090REVERSE LENGTH=850	4	pper_129_1
ppa015545m	AT5G13110.1	Symbols: G6PD2 | glucose-6-phosphate dehydrogenase 2 |chr5:4158952-4161640 FORWARD LENGTH=596	4	pper_129_1
ppb020193m	AT3G48880.1	Symbols: | RNI-like superfamily protein | chr3:18127873-18129008FORWARD LENGTH=309	4	pper_129_1
ppa025459m	AT1G12970.1	Symbols: PIRL3 | plant intracellular ras group-related LRR 3 |chr1:4423727-4425632 FORWARD LENGTH=464	3.5	pper_131_1
ppa000249m	AT4G15236.1	Symbols: | ABC-2 and Plant PDR ABC-type transporter family protein| chr4:8696683-8702727 FORWARD LENGTH=1388	4	pper_131_1
ppa001148m	AT5G18230.1	Symbols: | transcription regulator NOT2/NOT3/NOT5 family protein |chr5:6021610-6027031 REVERSE LENGTH=843	4	pper_131_1
ppa001616m	AT1G11340.1	Symbols: | S-locus lectin protein kinase family protein |chr1:3814116-3817420 REVERSE LENGTH=901	3	pper_131_1
ppa023339m	AT4G27290.1	Symbols: | S-locus lectin protein kinase family protein |chr4:13666281-13669202 FORWARD LENGTH=783	3	pper_131_1
ppa000843m	AT1G79830.2	Symbols: GC5 | golgin candidate 5 | chr1:30028110-30033508 REVERSELENGTH=956	1.5	pper_131_1
ppa000366m	AT2G17820.1	Symbols: ATHK1, AHK1, HK1 | histidine kinase 1 |chr2:7743133-7748013 REVERSE LENGTH=1207	4	pper_131_1
ppa001808m	AT4G27290.1	Symbols: | S-locus lectin protein kinase family protein |chr4:13666281-13669202 FORWARD LENGTH=783	3	pper_131_1
ppa012628m	AT4G27960.2	Symbols: UBC9 | ubiquitin conjugating enzyme 9 |chr4:13916065-13917293 REVERSE LENGTH=178	3	pper_133_1
ppa012941m	AT5G53300.2	Symbols: UBC10 | ubiquitin-conjugating enzyme 10 |chr5:21632802-21633989 REVERSE LENGTH=148	3	pper_133_1
ppa004849m	AT4G38500.1	Symbols: | Protein of unknown function (DUF616) |chr4:18008418-18010693 FORWARD LENGTH=499	4	pper_133_1
ppa025584m	AT3G11910.1	Symbols: UBP13 | ubiquitin-specific protease 13 |chr3:3761758-3770290 REVERSE LENGTH=1115	4	pper_134_1
ppa001891m	AT5G27100.1	Symbols: ATGLR2.1, GLR2.1 | glutamate receptor 2.1 |chr5:9535160-9538311 REVERSE LENGTH=901	4	pper_134_1
ppa000600m	AT3G14460.1	Symbols: | LRR and NB-ARC domains-containing disease resistanceprotein | chr3:4851990-4856264 REVERSE LENGTH=1424	4	pper_135_1
ppa002817m	AT1G11390.1	Symbols: | Protein kinase superfamily protein |chr1:3834762-3837305 REVERSE LENGTH=624	4	pper_135_1
ppa000117m	AT2G03140.2	Symbols: | alpha/beta-Hydrolases superfamily protein |chr2:942000-950223 FORWARD LENGTH=1883	4	pper_136_1
ppa019362m	AT2G20540.1	Symbols: MEF21 | mitochondrial editing factor 21 |chr2:8844160-8845764 FORWARD LENGTH=534	4	pper_137_1	pper_82_1
ppa003644m	AT1G69170.1	Symbols: | Squamosa promoter-binding protein-like (SBP domain)transcription factor family protein |chr1:26005626-26007041 FORWARD LENGTH=405	2	pper_139_1
ppa007202m	AT5G50670.1	Symbols: SPL13B, SPL13 | Squamosa promoter-binding protein-like(SBP domain) transcription factor family protein |chr5:20615897-20617133 REVERSE LENGTH=359	4	pper_139_1
ppa017695m	AT1G69170.1	Symbols: | Squamosa promoter-binding protein-like (SBP domain)transcription factor family protein |chr1:26005626-26007041 FORWARD LENGTH=405	1	pper_139_1
ppa1027186m	AT5G52290.1	Symbols: SHOC1 | shortage in chiasmata 1 | chr5:21230353-21236554REVERSE LENGTH=1594	4	pper_139_1
ppa017345m	AT5G43400.1	Symbols: | Uncharacterised conserved protein UCP015417, vWA |chr5:17426182-17428149 REVERSE LENGTH=655	4	pper_139_1
ppa021582m	AT2G42200.1	Symbols: SPL9, AtSPL9 | squamosa promoter binding protein-like 9 |chr2:17587601-17589451 FORWARD LENGTH=375	1	pper_139_1
ppa006611m	AT5G50670.1	Symbols: SPL13B, SPL13 | Squamosa promoter-binding protein-like(SBP domain) transcription factor family protein |chr5:20615897-20617133 REVERSE LENGTH=359	2	pper_139_1
ppa001460m	AT5G39785.1	Symbols: | Protein of unknown function (DUF1666) |chr5:15929257-15932215 FORWARD LENGTH=606	3.5	pper_139_1
ppa024907m	AT1G08750.2	Symbols: | Peptidase C13 family | chr1:2801283-2804392 FORWARDLENGTH=388	3.5	pper_139_1
ppa008468m	AT5G50130.1	Symbols: | NAD(P)-binding Rossmann-fold superfamily protein |chr5:20390066-20393053 FORWARD LENGTH=339	4	pper_139_1
ppa007056m	AT2G42200.1	Symbols: SPL9, AtSPL9 | squamosa promoter binding protein-like 9 |chr2:17587601-17589451 FORWARD LENGTH=375	1	pper_139_1
ppa023657m	AT5G50670.1	Symbols: SPL13B, SPL13 | Squamosa promoter-binding protein-like(SBP domain) transcription factor family protein |chr5:20615897-20617133 REVERSE LENGTH=359	2	pper_139_1
ppa004878m	AT5G13260.1	Symbols: | unknown protein; BEST Arabidopsis thaliana proteinmatch is: unknown protein (TAIR:AT3G48860.2); Has 30201Blast hits to 17322 proteins in 780 species: Archae - 12;Bacteria - 1396; Metazoa - 17338; Fungi - 3422; Plants -5037; Viruses - 0; Other Eukaryotes - 2996 (source: NCBIBLink). | chr5:4243164-4246677 FORWARD LENGTH=537	4	pper_139_1
ppa005013m	AT5G43270.3	Symbols: SPL2 | squamosa promoter binding protein-like 2 |chr5:17360527-17362143 REVERSE LENGTH=419	1	pper_139_1
ppa024285m	AT1G27370.3	Symbols: SPL10 | squamosa promoter binding protein-like 10 |chr1:9505454-9506997 REVERSE LENGTH=396	2	pper_139_1
ppa010607m	AT1G14820.3	Symbols: | Sec14p-like phosphatidylinositol transfer familyprotein | chr1:5105237-5106793 REVERSE LENGTH=252	4	pper_140_1
ppa018538m	AT5G17780.2	Symbols: | alpha/beta-Hydrolases superfamily protein |chr5:5867429-5868976 REVERSE LENGTH=419	4	pper_141_1
ppa002302m	AT5G20930.1	Symbols: TSL | Protein kinase superfamily protein |chr5:7098213-7102970 FORWARD LENGTH=688	4	pper_143_1	pper_143_2	pper_143_3	pper_143_4
ppa003756m	AT3G53030.1	Symbols: SRPK4 | ser/arg-rich protein kinase 4 |chr3:19662412-19664362 FORWARD LENGTH=529	3.5	pper_143_1	pper_143_2	pper_143_3	pper_143_4
ppa019758m	AT5G57250.1	Symbols: | Pentatricopeptide repeat (PPR) superfamily protein |chr5:23195609-23198524 REVERSE LENGTH=971	4	pper_144_1
ppa001932m	AT4G35300.1	Symbols: TMT2 | tonoplast monosaccharide transporter2 |chr4:16796432-16799071 REVERSE LENGTH=739	4	pper_145_1
ppa001934m	AT4G35300.1	Symbols: TMT2 | tonoplast monosaccharide transporter2 |chr4:16796432-16799071 REVERSE LENGTH=739	4	pper_145_1
ppa000778m	AT5G04930.1	Symbols: ALA1 | aminophospholipid ATPase 1 | chr5:1445509-1449568FORWARD LENGTH=1158	4	pper_148_1
ppa020523m	AT1G09060.2	Symbols: | Zinc finger, RING-type;Transcription factorjumonji/aspartyl beta-hydroxylase | chr1:2921235-2925212REVERSE LENGTH=930	3	pper_148_1
ppa000812m	AT2G05710.1	Symbols: ACO3 | aconitase 3 | chr2:2141591-2146350 FORWARDLENGTH=990	3.5	pper_149_1
ppa005240m	AT1G78910.1	Symbols: | Pseudouridine synthase family protein |chr1:29665269-29667557 FORWARD LENGTH=478	3.5	pper_149_1
ppa001466m	AT1G50500.1	Symbols: HIT1, ATVPS53, VPS53 | Membrane trafficking VPS53 familyprotein | chr1:18708217-18715597 REVERSE LENGTH=828	4	pper_152_1
ppa004071m	AT2G47600.1	Symbols: ATMHX, MHX1, ATMHX1, MHX | magnesium/proton exchanger |chr2:19524518-19526828 REVERSE LENGTH=539	4	pper_152_1
ppa016418m	AT1G66350.1	Symbols: RGL1, RGL | RGA-like 1 | chr1:24748327-24749862 FORWARDLENGTH=511	3.5	pper_156_1
ppa025123m	AT5G27740.1	Symbols: EMB161, EMB2775, EMB251, RFC3 | ATPase family associatedwith various cellular activities (AAA) |chr5:9823831-9826869 FORWARD LENGTH=354	4	pper_156_1
ppa019090m	AT5G22700.1	Symbols: | F-box/RNI-like/FBD-like domains-containing protein |chr5:7545653-7547307 REVERSE LENGTH=437	3	pper_157_1
ppa009397m	AT3G57910.1	Symbols: | D111/G-patch domain-containing protein |chr3:21442771-21443968 FORWARD LENGTH=265	3.5	pper_158_1
ppa018949m	AT3G23200.1	Symbols: | Uncharacterised protein family (UPF0497) |chr3:8281659-8282603 FORWARD LENGTH=152	4	pper_158_1
ppa000002m	AT3G02260.1	Symbols: BIG, DOC1, TIR3, UMB1, ASA1, LPR1, CRM1 | auxin transportprotein (BIG) | chr3:431152-448489 REVERSE LENGTH=5098	4	pper_161_1
ppa025255m	AT4G10310.1	Symbols: HKT1, ATHKT1 | high-affinity K+ transporter 1 |chr4:6392008-6395667 FORWARD LENGTH=506	4	pper_161_1
ppa016194m	AT2G37710.1	Symbols: RLK | receptor lectin kinase | chr2:15814934-15816961REVERSE LENGTH=675	3.5	pper_162_1	pper_162_2	pper_140_1	pper_109_1	pper_111_1	pper_111_2	pper_111_3
ppa001486m	AT1G69220.1	Symbols: SIK1 | Protein kinase superfamily protein |chr1:26020298-26026119 REVERSE LENGTH=836	4	pper_162_1	pper_162_2	pper_140_1
ppa007243m	AT3G02150.2	Symbols: PTF1, TFPD | plastid transcription factor 1 |chr3:391522-392589 FORWARD LENGTH=355	3.5	pper_164_1	pper_164_2
ppa002113m	AT5G19330.1	Symbols: ARIA | ARM repeat protein interacting with ABF2 |chr5:6508095-6512701 REVERSE LENGTH=710	3	pper_164_1	pper_164_2
ppa010220m	AT3G17000.1	Symbols: UBC32 | ubiquitin-conjugating enzyme 32 |chr3:5797296-5799467 FORWARD LENGTH=309	3.5	pper_164_1	pper_164_2
ppa006076m	AT2G38670.1	Symbols: PECT1 | phosphorylethanolamine cytidylyltransferase 1 |chr2:16168979-16171680 FORWARD LENGTH=421	3	pper_164_1	pper_164_2
ppa001993m	AT5G57940.3	Symbols: ATCNGC5, CNGC5 | cyclic nucleotide gated channel 5 |chr5:23457116-23460439 FORWARD LENGTH=710	3	pper_166_1
ppa002467m	AT3G03580.1	Symbols: | Tetratricopeptide repeat (TPR)-like superfamily protein| chr3:860695-863343 REVERSE LENGTH=882	4	pper_167_1	pper_167_2
ppa022658m	AT3G07060.1	Symbols: emb1974 | NHL domain-containing protein |chr3:2232760-2236913 FORWARD LENGTH=774	3	pper_168_1
ppa003940m	AT4G13030.1	Symbols: | P-loop containing nucleoside triphosphate hydrolasessuperfamily protein | chr4:7607400-7609656 FORWARDLENGTH=481	4	pper_168_1
ppa003585m	AT1G78010.1	Symbols: | tRNA modification GTPase, putative |chr1:29333535-29336297 FORWARD LENGTH=560	4	pper_168_1
ppa000850m	AT2G04270.1	Symbols: RNEE/G | RNAse E/G-like | chr2:1474961-1480014 FORWARDLENGTH=996	4	pper_168_1
ppa000005m	AT1G48090.1	Symbols: | calcium-dependent lipid-binding family protein |chr1:17732582-17758194 REVERSE LENGTH=4146	4	pper_168_1
ppa026440m	AT2G35140.2	Symbols: | DCD (Development and Cell Death) domain protein |chr2:14813990-14816808 FORWARD LENGTH=879	4	pper_168_1
ppa014698m	AT5G65550.1	Symbols: | UDP-Glycosyltransferase superfamily protein |chr5:26198410-26199810 REVERSE LENGTH=466	4	pper_168_1
ppa005526m	AT5G65550.1	Symbols: | UDP-Glycosyltransferase superfamily protein |chr5:26198410-26199810 REVERSE LENGTH=466	4	pper_168_1
ppa015556m	AT5G51600.1	Symbols: PLE, ATMAP65-3, MAP65-3 | Microtubule associated protein(MAP65/ASE1) family protein | chr5:20961061-20964080REVERSE LENGTH=707	3	pper_168_1
ppa024463m	AT1G22150.1	Symbols: SULTR1;3 | sulfate transporter 1;3 | chr1:7818361-7821344FORWARD LENGTH=656	4	pper_168_1
ppa000231m	AT1G15520.1	Symbols: PDR12, ATPDR12, ABCG40, ATABCG40 | pleiotropic drugresistance 12 | chr1:5331993-5338175 REVERSE LENGTH=1423	4	pper_168_1
ppa007849m	AT3G60160.1	Symbols: ATMRP9, MRP9, ABCC9 | multidrug resistance-associatedprotein 9 | chr3:22223829-22229195 REVERSE LENGTH=1506	4	pper_168_1
ppa005471m	AT5G65550.1	Symbols: | UDP-Glycosyltransferase superfamily protein |chr5:26198410-26199810 REVERSE LENGTH=466	4	pper_168_1
ppa015849m	AT3G22220.1	Symbols: | hAT transposon superfamily | chr3:7839808-7842358REVERSE LENGTH=761	4	pper_168_1
ppa005830m	AT5G65550.1	Symbols: | UDP-Glycosyltransferase superfamily protein |chr5:26198410-26199810 REVERSE LENGTH=466	3	pper_168_1
ppa022361m	AT5G07900.1	Symbols: | Mitochondrial transcription termination factor familyprotein | chr5:2520188-2521405 FORWARD LENGTH=405	4	pper_169_1
ppa010632m	AT5G56610.1	Symbols: | Phosphotyrosine protein phosphatases superfamilyprotein | chr5:22916738-22918137 FORWARD LENGTH=228	4	pper_171_1
ppa026532m	AT5G42905.1	Symbols: | Polynucleotidyl transferase, ribonuclease H-likesuperfamily protein | chr5:17201414-17202323 REVERSELENGTH=258	4	pper_172_1
ppa017998m	AT4G03220.1	Symbols: | Protein with RNI-like/FBD-like domains |chr4:1417472-1419148 FORWARD LENGTH=498	3.5	pper_173_1
ppa019614m	AT5G59590.1	Symbols: UGT76E2 | UDP-glucosyl transferase 76E2 |chr5:24009152-24010585 REVERSE LENGTH=449	4	pper_173_1
ppa026338m	AT2G34930.1	Symbols: | disease resistance family protein / LRR family protein| chr2:14737169-14739886 REVERSE LENGTH=905	4	pper_173_1
ppa004360m	AT1G51340.2	Symbols: | MATE efflux family protein | chr1:19032021-19034681FORWARD LENGTH=515	4	pper_173_1
ppa004899m	AT4G39620.1	Symbols: EMB2453, ATPPR5 | Tetratricopeptide repeat (TPR)-likesuperfamily protein | chr4:18395294-18397578 FORWARDLENGTH=563	4	pper_173_1
ppa016592m	AT1G50450.1	Symbols: | Saccharopine dehydrogenase | chr1:18687902-18690348REVERSE LENGTH=428	4	pper_174_1	pper_174_2
ppa006314m	AT4G18270.1	Symbols: ATTRANS11, TRANS11 | translocase 11 |chr4:10099364-10101897 REVERSE LENGTH=480	4	pper_175_1	pper_175_2
ppa000327m	AT2G30800.1	Symbols: HVT1, ATVT-1 | helicase in vascular tissue and tapetum |chr2:13120585-13126635 REVERSE LENGTH=1299	3	pper_175_1	pper_175_2
ppa001752m	AT3G16030.1	Symbols: CES101 | lectin protein kinase family protein |chr3:5439609-5442802 FORWARD LENGTH=850	3.5	pper_175_1	pper_175_2
ppa025654m	AT3G50440.1	Symbols: ATMES10, MES10 | methyl esterase 10 |chr3:18717392-18718435 REVERSE LENGTH=288	4	pper_175_1	pper_175_2
ppa026332m	AT5G26330.1	Symbols: | Cupredoxin superfamily protein | chr5:9241614-9242635REVERSE LENGTH=187	4	pper_175_1	pper_175_2
ppa012610m	AT5G42990.1	Symbols: UBC18 | ubiquitin-conjugating enzyme 18 |chr5:17244206-17245904 REVERSE LENGTH=161	4	pper_175_1	pper_175_2
ppa1027211m	AT1G76080.1	Symbols: ATCDSP32, CDSP32 | chloroplastic drought-induced stressprotein of 32 kD | chr1:28548063-28549348 REVERSELENGTH=302	3.5	pper_175_1	pper_175_2
ppa018016m	AT1G76080.1	Symbols: ATCDSP32, CDSP32 | chloroplastic drought-induced stressprotein of 32 kD | chr1:28548063-28549348 REVERSELENGTH=302	3.5	pper_175_1	pper_175_2
ppa026008m	AT5G62180.1	Symbols: AtCXE20, CXE20 | carboxyesterase 20 |chr5:24978866-24979849 REVERSE LENGTH=327	3.5	pper_175_1	pper_175_2
ppa023193m	AT1G76080.1	Symbols: ATCDSP32, CDSP32 | chloroplastic drought-induced stressprotein of 32 kD | chr1:28548063-28549348 REVERSELENGTH=302	3.5	pper_175_1	pper_175_2
ppa014939m	AT2G23610.1	Symbols: ATMES3, MES3 | methyl esterase 3 |chr2:10044410-10046403 REVERSE LENGTH=263	4	pper_175_1	pper_175_2
ppa001206m	AT5G21930.1	Symbols: PAA2, HMA8, ATHMA8 | P-type ATPase of Arabidopsis 2 |chr5:7243129-7248721 FORWARD LENGTH=883	3.5	pper_175_1	pper_175_2
