# Supplementary material for: Genome wide identification of chilling responsive microRNAs in Prunus persica
Source: BMC Genomics. 2012 Sep 15;13:481. doi: 10.1186/1471-2164-13-481 (PMC3463484; doi:10.1186/1471-2164-13-481)
Supplement: Additional file 10 — Table S10. List of all peach genes targeted by non-conserved miRNAs with a score less than 4. The name, the target score, peach CDS name, the Arabidopsis homolog to peach CDS and its annotation are indicated. [file 1471-2164-13-481-S10.xlsx]

## Sheet: Sheet1
Additional table 10
miRNA	Score	P. persica target	Ath. Homolog	Annotation
pper_140_1	3	ppa011402m	AT5G41350.1	Symbols: | RING/U-box superfamily protein |chr5:16542026-16543092 REVERSE LENGTH=212
pper_101_1	3	ppa015711m	AT1G26500.1	Symbols: | Pentatricopeptide repeat (PPR) superfamily protein |chr1:9158380-9159897 FORWARD LENGTH=505
pper_12_1	3.5	ppa003938m	AT5G39590.1	Symbols: | TLD-domain containing nucleolar protein |chr5:15851483-15853768 FORWARD LENGTH=542
pper_173_1	3.5	ppa017998m	AT4G03220.1	Symbols: | Protein with RNI-like/FBD-like domains |chr4:1417472-1419148 FORWARD LENGTH=498
pper_102_1	3	ppa001755m	AT5G44635.1	Symbols: MCM6 | minichromosome maintenance (MCM2/3/5) familyprotein | chr5:18006431-18010542 REVERSE LENGTH=831
pper_142_1	4	ppa023454m	AT5G14400.1	Symbols: CYP724A1 | cytochrome P450, family 724, subfamily A,polypeptide 1 | chr5:4644128-4646382 FORWARD LENGTH=367
pper_152_1	3	ppa011402m	AT5G41350.1	Symbols: | RING/U-box superfamily protein |chr5:16542026-16543092 REVERSE LENGTH=212
pper_31_1	2.5	ppa000786m	AT3G25690.2	Symbols: CHUP1 | Hydroxyproline-rich glycoprotein family protein |chr3:9354061-9357757 FORWARD LENGTH=1004
pper_31_2	2.5	ppa000786m	AT3G25690.2	Symbols: CHUP1 | Hydroxyproline-rich glycoprotein family protein |chr3:9354061-9357757 FORWARD LENGTH=1004
pper_156_1	3.5	ppa016418m	AT1G66350.1	Symbols: RGL1, RGL | RGA-like 1 | chr1:24748327-24749862 FORWARDLENGTH=511
pper_75_1	2.5	ppa026648m	AT3G42170.1	Symbols: | BED zinc finger ;hAT family dimerisation domain |chr3:14321838-14323928 FORWARD LENGTH=696
pper_55_2	4	ppa017276m	AT5G36930.1	Symbols: | Disease resistance protein (TIR-NBS-LRR class) family |chr5:14567771-14571907 REVERSE LENGTH=1188
pper_55_3	4	ppa017276m	AT5G36930.1	Symbols: | Disease resistance protein (TIR-NBS-LRR class) family |chr5:14567771-14571907 REVERSE LENGTH=1188
pper_55_1	4	ppa017276m	AT5G36930.1	Symbols: | Disease resistance protein (TIR-NBS-LRR class) family |chr5:14567771-14571907 REVERSE LENGTH=1188
pper_38_1	2	ppa003136m	AT1G77850.1	Symbols: ARF17 | auxin response factor 17 | chr1:29272405-29275193FORWARD LENGTH=585
pper_4_1	3	ppa003699m	AT5G50900.1	Symbols: | ARM repeat superfamily protein | chr5:20705051-20706718REVERSE LENGTH=555
pper_32_1	3.5	ppa024136m	AT3G42170.1	Symbols: | BED zinc finger ;hAT family dimerisation domain |chr3:14321838-14323928 FORWARD LENGTH=696
pper_161_1	4	ppa000002m	AT3G02260.1	Symbols: BIG, DOC1, TIR3, UMB1, ASA1, LPR1, CRM1 | auxin transportprotein (BIG) | chr3:431152-448489 REVERSE LENGTH=5098
pper_53_1	3	ppa016778m	AT3G25280.1	Symbols: | Major facilitator superfamily protein |chr3:9206183-9208036 FORWARD LENGTH=521
pper_34_1	4	ppa006742m	AT4G00755.1	Symbols: | F-box family protein | chr4:325294-326787 FORWARDLENGTH=377
pper_18_2	4	ppa023454m	AT5G14400.1	Symbols: CYP724A1 | cytochrome P450, family 724, subfamily A,polypeptide 1 | chr5:4644128-4646382 FORWARD LENGTH=367
pper_18_1	4	ppa023454m	AT5G14400.1	Symbols: CYP724A1 | cytochrome P450, family 724, subfamily A,polypeptide 1 | chr5:4644128-4646382 FORWARD LENGTH=367
pper_6_1	2	ppa003136m	AT1G77850.1	Symbols: ARF17 | auxin response factor 17 | chr1:29272405-29275193FORWARD LENGTH=585
pper_144_1	4	ppa019758m	AT5G57250.1	Symbols: | Pentatricopeptide repeat (PPR) superfamily protein |chr5:23195609-23198524 REVERSE LENGTH=971
pper_83_1	3.5	ppa005589m	AT4G02210.1	Symbols: | unknown protein; BEST Arabidopsis thaliana proteinmatch
pper_146_1	4	ppa023454m	AT5G14400.1	Symbols: CYP724A1 | cytochrome P450, family 724, subfamily A,polypeptide 1 | chr5:4644128-4646382 FORWARD LENGTH=367
pper_149_1	3.5	ppa000812m	AT2G05710.1	Symbols: ACO3 | aconitase 3 | chr2:2141591-2146350 FORWARDLENGTH=990
pper_131_1	1.5	ppa000843m	AT1G79830.2	Symbols: GC5 | golgin candidate 5 | chr1:30028110-30033508 REVERSELENGTH=956
pper_169_1	4	ppa022361m	AT5G07900.1	Symbols: | Mitochondrial transcription termination factor familyprotein | chr5:2520188-2521405 FORWARD LENGTH=405
pper_45_1	4	ppa019283m	AT3G07040.1	Symbols: RPM1, RPS3 | NB-ARC domain-containing disease resistanceprotein | chr3:2226244-2229024 REVERSE LENGTH=926
pper_103_1	3	ppa011640m	AT2G33470.1	Symbols: GLTP1, ATGLTP1 | glycolipid transfer protein 1 |chr2:14176599-14177950 REVERSE LENGTH=202
pper_46_1	2	ppa015033m	ATMG00860.1	Symbols: ORF158 | DNA/RNA polymerases superfamily protein |chrM:235916-236392 FORWARD LENGTH=158
pper_15_1	3	ppa000635m	AT5G04895.1	Symbols: | DEA(D/H)-box RNA helicase family protein |chr5:1428796-1434516 FORWARD LENGTH=1161
pper_69_2	4	ppa014637m	AT3G13080.1	Symbols: ATMRP3, MRP3, ABCC3 | multidrug resistance-associatedprotein 3 | chr3:4196019-4201250 REVERSE LENGTH=1514
pper_69_1	4	ppa014637m	AT3G13080.1	Symbols: ATMRP3, MRP3, ABCC3 | multidrug resistance-associatedprotein 3 | chr3:4196019-4201250 REVERSE LENGTH=1514
pper_143_4	3.5	ppa003756m	AT3G53030.1	Symbols: SRPK4 | ser/arg-rich protein kinase 4 |chr3:19662412-19664362 FORWARD LENGTH=529
pper_3_1	1	ppa008801m	AT1G56010.2	Symbols: NAC1, ANAC022 | NAC domain containing protein 1 |chr1:20946852-20949144 REVERSE LENGTH=324
pper_143_1	3.5	ppa003756m	AT3G53030.1	Symbols: SRPK4 | ser/arg-rich protein kinase 4 |chr3:19662412-19664362 FORWARD LENGTH=529
pper_93_1	0	ppa013258m	AT3G43833.1	Symbols: | unknown protein
pper_143_3	3.5	ppa003756m	AT3G53030.1	Symbols: SRPK4 | ser/arg-rich protein kinase 4 |chr3:19662412-19664362 FORWARD LENGTH=529
pper_143_2	3.5	ppa003756m	AT3G53030.1	Symbols: SRPK4 | ser/arg-rich protein kinase 4 |chr3:19662412-19664362 FORWARD LENGTH=529
pper_11_2	3.5	ppa024819m	AT2G25180.1	Symbols: ARR12, RR12 | response regulator 12 |chr2:10724490-10726961 REVERSE LENGTH=596
pper_11_3	3.5	ppa024819m	AT2G25180.1	Symbols: ARR12, RR12 | response regulator 12 |chr2:10724490-10726961 REVERSE LENGTH=596
pper_11_1	3.5	ppa024819m	AT2G25180.1	Symbols: ARR12, RR12 | response regulator 12 |chr2:10724490-10726961 REVERSE LENGTH=596
pper_91_2	2.5	ppa020646m	AT3G51620.2	Symbols: | PAP/OAS1 substrate-binding domain superfamily |chr3:19143859-19147944 FORWARD LENGTH=829
pper_91_3	2.5	ppa020646m	AT3G51620.2	Symbols: | PAP/OAS1 substrate-binding domain superfamily |chr3:19143859-19147944 FORWARD LENGTH=829
pper_91_1	2.5	ppa020646m	AT3G51620.2	Symbols: | PAP/OAS1 substrate-binding domain superfamily |chr3:19143859-19147944 FORWARD LENGTH=829
pper_91_6	2.5	ppa020646m	AT3G51620.2	Symbols: | PAP/OAS1 substrate-binding domain superfamily |chr3:19143859-19147944 FORWARD LENGTH=829
pper_91_4	2.5	ppa020646m	AT3G51620.2	Symbols: | PAP/OAS1 substrate-binding domain superfamily |chr3:19143859-19147944 FORWARD LENGTH=829
pper_153_1	4	ppa023454m	AT5G14400.1	Symbols: CYP724A1 | cytochrome P450, family 724, subfamily A,polypeptide 1 | chr5:4644128-4646382 FORWARD LENGTH=367
pper_99_1	3	ppa018568m	AT3G04070.2	Symbols: anac047, NAC047 | NAC domain containing protein 47 |chr3:1061573-1062976 REVERSE LENGTH=343
pper_123_1	4	ppa005877m	AT5G15710.1	Symbols: | Galactose oxidase/kelch repeat superfamily protein |chr5:5122791-5124137 FORWARD LENGTH=448
pper_139_1	1	ppa017695m	AT1G69170.1	Symbols: | Squamosa promoter-binding protein-like (SBP domain)transcription factor family protein |chr1:26005626-26007041 FORWARD LENGTH=405
pper_36_2	2	ppa016203m	AT1G58400.1	Symbols: | Disease resistance protein (CC-NBS-LRR class) family| chr1:21696165-21699118 REVERSE LENGTH=900
pper_36_1	2	ppa016203m	AT1G58400.1	Symbols: | Disease resistance protein (CC-NBS-LRR class) family| chr1:21696165-21699118 REVERSE LENGTH=900
pper_121_1	3	ppa017442m	AT4G16580.1	Symbols: | Protein phosphatase 2C family protein |chr4:9341152-9342555 REVERSE LENGTH=467
pper_28_1	3	ppa004610m	AT4G26270.1	Symbols: PFK3 | phosphofructokinase 3 | chr4:13301094-13304030REVERSE LENGTH=489
pper_176_1	4	ppa023454m	AT5G14400.1	Symbols: CYP724A1 | cytochrome P450, family 724, subfamily A,polypeptide 1 | chr5:4644128-4646382 FORWARD LENGTH=367
pper_54_1	3	ppa006641m	AT5G66330.1	Symbols: | Leucine-rich repeat (LRR) family protein |chr5:26500531-26501787 REVERSE LENGTH=418
pper_21_1	4	ppa023510m	AT4G31940.1	Symbols: CYP82C4 | cytochrome P450, family 82, subfamily C,polypeptide 4 | chr4:15452040-15453966 FORWARD LENGTH=524
pper_79_1	3	ppa025234m	AT5G43370.2	Symbols: PHT1;2 | phosphate transporter 2 | chr5:17416074-17417798FORWARD LENGTH=524
pper_19_1	4	ppa023454m	AT5G14400.1	Symbols: CYP724A1 | cytochrome P450, family 724, subfamily A,polypeptide 1 | chr5:4644128-4646382 FORWARD LENGTH=367
pper_80_1	3.5	ppa003019m	AT3G26600.1	Symbols: ARO4 | armadillo repeat only 4 | chr3:9769889-9771736FORWARD LENGTH=615
pper_145_1	4	ppa001932m	AT4G35300.1	Symbols: TMT2 | tonoplast monosaccharide transporter2 |chr4:16796432-16799071 REVERSE LENGTH=739
pper_100_1	1.5	ppa020445m	AT5G52420.1	Symbols: | unknown protein; FUNCTIONS IN: molecular_functionunknown
pper_82_1	3.5	ppa004620m	AT1G09960.1	Symbols: SUT4, ATSUT4, SUC4, ATSUC4 | sucrose transporter 4 |chr1:3244258-3246718 FORWARD LENGTH=510
pper_89_1	4	ppa001607m	AT3G53230.1	Symbols: | ATPase, AAA-type, CDC48 protein |chr3:19723416-19726489 FORWARD LENGTH=815
pper_35_1	4	ppa013193m	AT2G18400.1	Symbols: | ribosomal protein L6 family protein |chr2:7989665-7989973 REVERSE LENGTH=102
pper_17_1	4	ppa021891m	AT2G39910.1	Symbols: | ARM repeat superfamily protein | chr2:16660604-16662886FORWARD LENGTH=436
pper_137_1	4	ppa023454m	AT5G14400.1	Symbols: CYP724A1 | cytochrome P450, family 724, subfamily A,polypeptide 1 | chr5:4644128-4646382 FORWARD LENGTH=367
pper_129_1	3.5	ppa016169m	AT3G07520.1	Symbols: ATGLR1.4, GLR1.4 | glutamate receptor 1.4 |chr3:2395121-2398291 REVERSE LENGTH=861
pper_135_1	4	ppa000600m	AT3G14460.1	Symbols: | LRR and NB-ARC domains-containing disease resistanceprotein | chr3:4851990-4856264 REVERSE LENGTH=1424
pper_44_1	4	ppa001746m	AT3G03770.1	Symbols: | Leucine-rich repeat protein kinase family protein |chr3:945303-948436 REVERSE LENGTH=802
pper_44_2	4	ppa001746m	AT3G03770.1	Symbols: | Leucine-rich repeat protein kinase family protein |chr3:945303-948436 REVERSE LENGTH=802
pper_141_1	4	ppa018538m	AT5G17780.2	Symbols: | alpha/beta-Hydrolases superfamily protein |chr5:5867429-5868976 REVERSE LENGTH=419
pper_104_1	2.5	ppa023623m	AT1G73340.1	Symbols: | Cytochrome P450 superfamily protein |chr1:27573136-27575273 FORWARD LENGTH=514
pper_90_1	4	ppa015892m	AT5G10530.1	Symbols: | Concanavalin A-like lectin protein kinase familyprotein | chr5:3324978-3326933 REVERSE LENGTH=651
pper_58_1	3	ppa023105m	AT4G11720.1	Symbols: HAP2, GCS1 | hapless 2 | chr4:7063291-7066784 FORWARDLENGTH=705
pper_68_1	2.5	ppa010269m	AT3G58830.1	Symbols: | haloacid dehalogenase (HAD) superfamily protein |chr3:21755172-21756637 REVERSE LENGTH=343
pper_60_2	3.5	ppa017853m	AT5G49760.1	Symbols: | Leucine-rich repeat protein kinase family protein |chr5:20216679-20221052 FORWARD LENGTH=953
pper_127_1	3	ppa022820m	AT5G49100.1	Symbols: | FUNCTIONS IN: molecular_function unknown
pper_60_1	3.5	ppa017853m	AT5G49760.1	Symbols: | Leucine-rich repeat protein kinase family protein |chr5:20216679-20221052 FORWARD LENGTH=953
pper_95_2	3	ppa011402m	AT5G41350.1	Symbols: | RING/U-box superfamily protein |chr5:16542026-16543092 REVERSE LENGTH=212
pper_95_1	3	ppa011402m	AT5G41350.1	Symbols: | RING/U-box superfamily protein |chr5:16542026-16543092 REVERSE LENGTH=212
pper_174_2	4	ppa016592m	AT1G50450.1	Symbols: | Saccharopine dehydrogenase | chr1:18687902-18690348REVERSE LENGTH=428
pper_174_1	4	ppa016592m	AT1G50450.1	Symbols: | Saccharopine dehydrogenase | chr1:18687902-18690348REVERSE LENGTH=428
pper_66_1	3.5	ppa002230m	AT2G46530.1	Symbols: ARF11 | auxin response factor 11 | chr2:19104993-19108029FORWARD LENGTH=601
pper_92_1	4	ppa023454m	AT5G14400.1	Symbols: CYP724A1 | cytochrome P450, family 724, subfamily A,polypeptide 1 | chr5:4644128-4646382 FORWARD LENGTH=367
pper_49_1	3	ppa000492m	AT3G15880.1	Symbols: WSIP2, TPR4 | WUS-interacting protein 2 |chr3:5364792-5371869 REVERSE LENGTH=1135
pper_162_2	3.5	ppa016194m	AT2G37710.1	Symbols: RLK | receptor lectin kinase | chr2:15814934-15816961REVERSE LENGTH=675
pper_125_1	4	ppa001223m	AT1G29240.1	Symbols: | Protein of unknown function (DUF688) |chr1:10217023-10218924 REVERSE LENGTH=577
pper_37_6	2.5	ppa003664m	AT1G79270.1	Symbols: ECT8 | evolutionarily conserved C-terminal region 8 |chr1:29816157-29818811 FORWARD LENGTH=528
pper_37_4	2.5	ppa003664m	AT1G79270.1	Symbols: ECT8 | evolutionarily conserved C-terminal region 8 |chr1:29816157-29818811 FORWARD LENGTH=528
pper_37_5	2.5	ppa003664m	AT1G79270.1	Symbols: ECT8 | evolutionarily conserved C-terminal region 8 |chr1:29816157-29818811 FORWARD LENGTH=528
pper_37_2	2.5	ppa003664m	AT1G79270.1	Symbols: ECT8 | evolutionarily conserved C-terminal region 8 |chr1:29816157-29818811 FORWARD LENGTH=528
pper_37_3	2.5	ppa003664m	AT1G79270.1	Symbols: ECT8 | evolutionarily conserved C-terminal region 8 |chr1:29816157-29818811 FORWARD LENGTH=528
pper_37_1	2.5	ppa003664m	AT1G79270.1	Symbols: ECT8 | evolutionarily conserved C-terminal region 8 |chr1:29816157-29818811 FORWARD LENGTH=528
pper_170_1	4	ppa023454m	AT5G14400.1	Symbols: CYP724A1 | cytochrome P450, family 724, subfamily A,polypeptide 1 | chr5:4644128-4646382 FORWARD LENGTH=367
pper_64_2	3	ppa002012m	AT5G23390.1	Symbols: | Plant protein of unknown function (DUF639) |chr5:7870719-7874283 REVERSE LENGTH=730
pper_64_1	3	ppa002012m	AT5G23390.1	Symbols: | Plant protein of unknown function (DUF639) |chr5:7870719-7874283 REVERSE LENGTH=730
pper_56_1	2.5	ppa010993m	AT3G55460.1	Symbols: SCL30, At-SCL30 | SC35-like splicing factor 30 |chr3:20561024-20563502 FORWARD LENGTH=262
pper_115_1	3.5	ppa000451m	AT3G53090.1	Symbols: UPL7 | ubiquitin-protein ligase 7 | chr3:19679273-19684453FORWARD LENGTH=1142
pper_74_1	3.5	ppa023053m	AT1G52620.1	Symbols: | Pentatricopeptide repeat (PPR) superfamily protein |chr1:19603828-19606287 FORWARD LENGTH=819
pper_134_1	4	ppa025584m	AT3G11910.1	Symbols: UBP13 | ubiquitin-specific protease 13 |chr3:3761758-3770290 REVERSE LENGTH=1115
pper_122_1	4	ppa023443m	AT4G31980.1	Symbols: | unknown protein
pper_113_2	4	ppa000863m	AT3G51070.1	Symbols: | S-adenosyl-L-methionine-dependent methyltransferasessuperfamily protein | chr3:18969068-18972291 FORWARDLENGTH=895
pper_76_1	4	ppa023454m	AT5G14400.1	Symbols: CYP724A1 | cytochrome P450, family 724, subfamily A,polypeptide 1 | chr5:4644128-4646382 FORWARD LENGTH=367
pper_113_1	4	ppa000863m	AT3G51070.1	Symbols: | S-adenosyl-L-methionine-dependent methyltransferasessuperfamily protein | chr3:18969068-18972291 FORWARDLENGTH=895
pper_106_1	3.5	ppa024136m	AT3G42170.1	Symbols: | BED zinc finger ;hAT family dimerisation domain |chr3:14321838-14323928 FORWARD LENGTH=696
pper_106_2	3.5	ppa024136m	AT3G42170.1	Symbols: | BED zinc finger ;hAT family dimerisation domain |chr3:14321838-14323928 FORWARD LENGTH=696
pper_106_3	3.5	ppa024136m	AT3G42170.1	Symbols: | BED zinc finger ;hAT family dimerisation domain |chr3:14321838-14323928 FORWARD LENGTH=696
pper_78_1	4	ppa023454m	AT5G14400.1	Symbols: CYP724A1 | cytochrome P450, family 724, subfamily A,polypeptide 1 | chr5:4644128-4646382 FORWARD LENGTH=367
pper_118_1	3.5	ppa009823m	AT1G67000.1	Symbols: | Protein kinase superfamily protein |chr1:25004217-25007604 REVERSE LENGTH=892
pper_88_1	4	ppa007380m	AT4G33410.1	Symbols: ATSPPL1, SPPL1 | SIGNAL PEPTIDE PEPTIDASE-LIKE 1 |chr4:16081640-16083119 FORWARD LENGTH=372
pper_166_1	3	ppa001993m	AT5G57940.3	Symbols: ATCNGC5, CNGC5 | cyclic nucleotide gated channel 5 |chr5:23457116-23460439 FORWARD LENGTH=710
pper_70_1	4	ppa020550m	AT3G47570.1	Symbols: | Leucine-rich repeat protein kinase family protein |chr3:17527611-17530748 FORWARD LENGTH=1010
pper_103_2	3	ppa011640m	AT2G33470.1	Symbols: GLTP1, ATGLTP1 | glycolipid transfer protein 1 |chr2:14176599-14177950 REVERSE LENGTH=202
pper_136_1	4	ppa000117m	AT2G03140.2	Symbols: | alpha/beta-Hydrolases superfamily protein |chr2:942000-950223 FORWARD LENGTH=1883
pper_108_1	2	ppa018375m	AT4G13990.1	Symbols: | Exostosin family protein | chr4:8084395-8085960 FORWARDLENGTH=521
pper_164_1	3	ppa002113m	AT5G19330.1	Symbols: ARIA | ARM repeat protein interacting with ABF2 |chr5:6508095-6512701 REVERSE LENGTH=710
pper_164_2	3	ppa002113m	AT5G19330.1	Symbols: ARIA | ARM repeat protein interacting with ABF2 |chr5:6508095-6512701 REVERSE LENGTH=710
pper_111_1	3.5	ppa000059m	AT3G06530.1	Symbols: | ARM repeat superfamily protein | chr3:2022596-2033637FORWARD LENGTH=2197
pper_111_2	3.5	ppa000059m	AT3G06530.1	Symbols: | ARM repeat superfamily protein | chr3:2022596-2033637FORWARD LENGTH=2197
pper_111_3	3.5	ppa000059m	AT3G06530.1	Symbols: | ARM repeat superfamily protein | chr3:2022596-2033637FORWARD LENGTH=2197
pper_105_1	4	ppa024157m	AT3G14470.1	Symbols: | NB-ARC domain-containing disease resistance protein |chr3:4857940-4861104 FORWARD LENGTH=1054
pper_1_1	4	ppa005209m	AT1G58440.1	Symbols: XF1, SQE1 | FAD/NAD(P)-binding oxidoreductase familyprotein | chr1:21714094-21717246 REVERSE LENGTH=531
pper_59_1	3.5	ppa021480m	AT1G19340.1	Symbols: | Methyltransferase MT-A70 family protein |chr1:6684798-6686798 FORWARD LENGTH=414
pper_114_1	2.5	ppa009643m	AT2G26210.1	Symbols: | Ankyrin repeat family protein |chr2:11157654-11159016 FORWARD LENGTH=190
pper_128_1	2	ppa024045m	AT1G27170.1	Symbols: | transmembrane receptors;ATP binding |chr1:9434718-9439219 FORWARD LENGTH=1384
pper_162_1	3.5	ppa016194m	AT2G37710.1	Symbols: RLK | receptor lectin kinase | chr2:15814934-15816961REVERSE LENGTH=675
pper_62_1	3.5	ppa000218m	AT5G56250.2	Symbols: HAP8 | hapless 8 | chr5:22768918-22771869 REVERSELENGTH=811
pper_72_1	3.5	ppa000289m	AT2G35110.2	Symbols: GRL, NAP1, NAPP | transcription activators |chr2:14795970-14803525 REVERSE LENGTH=1396
pper_120_1	3.5	ppa023789m	AT5G35550.1	Symbols: TT2, ATMYB123, MYB123, ATTT2 | Duplicatedhomeodomain-like superfamily protein |chr5:13726807-13727729 FORWARD LENGTH=258
pper_120_2	3.5	ppa023789m	AT5G35550.1	Symbols: TT2, ATMYB123, MYB123, ATTT2 | Duplicatedhomeodomain-like superfamily protein |chr5:13726807-13727729 FORWARD LENGTH=258
pper_120_3	3.5	ppa023789m	AT5G35550.1	Symbols: TT2, ATMYB123, MYB123, ATTT2 | Duplicatedhomeodomain-like superfamily protein |chr5:13726807-13727729 FORWARD LENGTH=258
pper_63_1	4	ppa015375m	AT4G38180.1	Symbols: FRS5 | FAR1-related sequence 5 | chr4:17906702-17909404REVERSE LENGTH=788
pper_172_1	4	ppa026532m	AT5G42905.1	Symbols: | Polynucleotidyl transferase, ribonuclease H-likesuperfamily protein | chr5:17201414-17202323 REVERSELENGTH=258
pper_157_1	3	ppa019090m	AT5G22700.1	Symbols: | F-box/RNI-like/FBD-like domains-containing protein |chr5:7545653-7547307 REVERSE LENGTH=437
pper_94_1	0.5	ppa003590m	AT5G03260.1	Symbols: LAC11 | laccase 11 | chr5:777198-779338 REVERSE LENGTH=557
pper_175_2	3	ppa000327m	AT2G30800.1	Symbols: HVT1, ATVT-1 | helicase in vascular tissue and tapetum |chr2:13120585-13126635 REVERSE LENGTH=1299
pper_168_1	3	ppa022658m	AT3G07060.1	Symbols: emb1974 | NHL domain-containing protein |chr3:2232760-2236913 FORWARD LENGTH=774
pper_175_1	3	ppa000327m	AT2G30800.1	Symbols: HVT1, ATVT-1 | helicase in vascular tissue and tapetum |chr2:13120585-13126635 REVERSE LENGTH=1299
pper_67_1	4	ppa000378m	AT2G07680.1	Symbols: ATMRP11, MRP11, ABCC13 | multidrug resistance-associatedprotein 11 | chr2:3514774-3522491 FORWARD LENGTH=1404
pper_9_1	2.5	ppa004195m	AT3G49000.1	Symbols: | RNA polymerase III subunit RPC82 family protein |chr3:18162903-18165846 FORWARD LENGTH=523
pper_98_1	2.5	ppa018977m	AT4G08250.1	Symbols: | GRAS family transcription factor | chr4:5196787-5198238FORWARD LENGTH=483
pper_171_1	4	ppa010632m	AT5G56610.1	Symbols: | Phosphotyrosine protein phosphatases superfamilyprotein | chr5:22916738-22918137 FORWARD LENGTH=228
pper_3_2	1	ppa008801m	AT1G56010.2	Symbols: NAC1, ANAC022 | NAC domain containing protein 1 |chr1:20946852-20949144 REVERSE LENGTH=324
pper_158_1	3.5	ppa009397m	AT3G57910.1	Symbols: | D111/G-patch domain-containing protein |chr3:21442771-21443968 FORWARD LENGTH=265
pper_33_1	3.5	ppa004510m	AT1G34370.2	Symbols: STOP1 | C2H2 and C2HC zinc fingers superfamily protein |chr1:12551002-12552501 FORWARD LENGTH=499
pper_112_2	4	ppa023454m	AT5G14400.1	Symbols: CYP724A1 | cytochrome P450, family 724, subfamily A,polypeptide 1 | chr5:4644128-4646382 FORWARD LENGTH=367
pper_112_1	4	ppa023454m	AT5G14400.1	Symbols: CYP724A1 | cytochrome P450, family 724, subfamily A,polypeptide 1 | chr5:4644128-4646382 FORWARD LENGTH=367
pper_77_1	4	ppa011032m	AT5G11950.1	Symbols: | Putative lysine decarboxylase family protein |chr5:3855072-3856815 FORWARD LENGTH=216
pper_107_1	2.5	ppb003710m	AT1G75710.1	Symbols: | C2H2-like zinc finger protein |chr1:28428806-28431128 FORWARD LENGTH=462
pper_107_2	2.5	ppb003710m	AT1G75710.1	Symbols: | C2H2-like zinc finger protein |chr1:28428806-28431128 FORWARD LENGTH=462
pper_5_1	4	ppa017185m	AT2G34930.1	Symbols: | disease resistance family protein / LRR family protein| chr2:14737169-14739886 REVERSE LENGTH=905
pper_167_2	4	ppa023454m	AT5G14400.1	Symbols: CYP724A1 | cytochrome P450, family 724, subfamily A,polypeptide 1 | chr5:4644128-4646382 FORWARD LENGTH=367
pper_167_1	4	ppa023454m	AT5G14400.1	Symbols: CYP724A1 | cytochrome P450, family 724, subfamily A,polypeptide 1 | chr5:4644128-4646382 FORWARD LENGTH=367
pper_71_1	1.5	ppa020451m	AT4G16295.1	Symbols: SPH1 | S-protein homologue 1 | chr4:9215680-9216135REVERSE LENGTH=151
pper_109_1	3.5	ppa003131m	AT3G21090.1	Symbols: | ABC-2 type transporter family protein |chr3:7391497-7394933 REVERSE LENGTH=691
pper_110_1	2	ppa004699m	AT1G27340.1	Symbols: | Galactose oxidase/kelch repeat superfamily protein |chr1:9495741-9497857 FORWARD LENGTH=467
pper_110_2	2	ppa004699m	AT1G27340.1	Symbols: | Galactose oxidase/kelch repeat superfamily protein |chr1:9495741-9497857 FORWARD LENGTH=467
pper_133_1	3	ppa012628m	AT4G27960.2	Symbols: UBC9 | ubiquitin conjugating enzyme 9 |chr4:13916065-13917293 REVERSE LENGTH=178
pper_91_5	2.5	ppa020646m	AT3G51620.2	Symbols: | PAP/OAS1 substrate-binding domain superfamily |chr3:19143859-19147944 FORWARD LENGTH=829
pper_73_1	4	ppa022784m	AT5G66520.1	Symbols: | Tetratricopeptide repeat (TPR)-like superfamily protein| chr5:26551879-26553741 FORWARD LENGTH=620
pper_2_1	3	ppa009692m	AT4G17560.1	Symbols: | Ribosomal protein L19 family protein |chr4:9780343-9781752 FORWARD LENGTH=225
pper_148_1	3	ppa020523m	AT1G09060.2	Symbols: | Zinc finger, RING-type;Transcription factorjumonji/aspartyl beta-hydroxylase | chr1:2921235-2925212REVERSE LENGTH=930
